# Supplementary material for: A complex of C9ORF72 and p62 uses arginine methylation to eliminate stress granules by autophagy
Source: Nat Commun. 2018 Jul 18;9:2794. doi: 10.1038/s41467-018-05273-7 (PMC6052026; doi:10.1038/s41467-018-05273-7)
Supplement: Supplementary file 4 — Supplementary Data 2 [file 41467_2018_5273_MOESM4_ESM.xlsx]

## Sheet: p62_Protein Groups
Protein IDs	Majority protein IDs	Peptide counts (all)	Peptide counts (razor+unique)	Peptide counts (unique)	Protein names	Gene names	Dimethyl (KR) site positions	Fasta headers	Number of proteins	Peptides	Razor + unique peptides	Unique peptides	Peptides IgG-As-1	Peptides IgG-As-2	Peptides HA-As-3	Peptides HA-No-As-1	Peptides HA-No-As-2	Peptides HA-No-As-3	Peptides HA-As-1	Peptides HA-As-2	Peptides IgG-As-3	Peptides IgG-No-As-1	Peptides IgG-No-As-2	Peptides IgG-No-As-3	Razor + unique peptides IgG-As-1	Razor + unique peptides IgG-As-2	Razor + unique peptides HA-As-3	Razor + unique peptides HA-No-As-1	Razor + unique peptides HA-No-As-2	Razor + unique peptides HA-No-As-3	Razor + unique peptides HA-As-1	Razor + unique peptides HA-As-2	Razor + unique peptides IgG-As-3	Razor + unique peptides IgG-No-As-1	Razor + unique peptides IgG-No-As-2	Razor + unique peptides IgG-No-As-3	Unique peptides IgG-As-1	Unique peptides IgG-As-2	Unique peptides HA-As-3	Unique peptides HA-No-As-1	Unique peptides HA-No-As-2	Unique peptides HA-No-As-3	Unique peptides HA-As-1	Unique peptides HA-As-2	Unique peptides IgG-As-3	Unique peptides IgG-No-As-1	Unique peptides IgG-No-As-2	Unique peptides IgG-No-As-3	Sequence coverage [%]
A0JP02;B4DJX4;E7EME8;Q9HAU0-5;Q9HAU0-8;Q9HAU0;Q9HAU0-2;Q9HAU0-4;Q9HAU0-6;Q9HAU0-3;H0YGJ6	A0JP02;B4DJX4;E7EME8;Q9HAU0-5;Q9HAU0-8;Q9HAU0;Q9HAU0-2;Q9HAU0-4;Q9HAU0-6;Q9HAU0-3	4;4;4;4;4;4;4;4;4;3;1	4;4;4;4;4;4;4;4;4;3;1	4;4;4;4;4;4;4;4;4;3;1	Pleckstrin homology domain-containing family A member 5	PLEKHA5		>tr|A0JP02|A0JP02_HUMAN PLEKHA5 protein OS=Homo sapiens GN=PLEKHA5 PE=1 SV=1;>tr|B4DJX4|B4DJX4_HUMAN Pleckstrin homology domain-containing family A member 5 (Fragment) OS=Homo sapiens GN=PLEKHA5 PE=1 SV=1;>tr|E7EME8|E7EME8_HUMAN Pleckstrin homology domain-	11	4	4	4	0	1	0	1	0	0	1	3	0	0	0	0	0	1	0	1	0	0	1	3	0	0	0	0	0	1	0	1	0	0	1	3	0	0	0	0	5
B8ZZC6;A0PJW8	B8ZZC6;A0PJW8	1;1	1;1	1;1	Death-associated protein-like 1	DAPL1		>tr|B8ZZC6|B8ZZC6_HUMAN Death-associated protein-like 1 OS=Homo sapiens GN=DAPL1 PE=4 SV=1;>sp|A0PJW8|DAPL1_HUMAN Death-associated protein-like 1 OS=Homo sapiens GN=DAPL1 PE=1 SV=2	2	1	1	1	0	0	0	0	0	0	1	0	0	0	0	0	0	0	0	0	0	0	1	0	0	0	0	0	0	0	0	0	0	0	1	0	0	0	0	0	9.7
G3V311;A1L390-2;A1L390-3;A1L390	G3V311;A1L390-2;A1L390-3;A1L390	1;1;1;1	1;1;1;1	1;1;1;1	Pleckstrin homology domain-containing family G member 3	PLEKHG3		>tr|G3V311|G3V311_HUMAN Pleckstrin homology domain-containing family G member 3 OS=Homo sapiens GN=PLEKHG3 PE=1 SV=1;>sp|A1L390-2|PKHG3_HUMAN Isoform 2 of Pleckstrin homology domain-containing family G member 3 OS=Homo sapiens GN=PLEKHG3;>sp|A1L390-3|PKHG3	4	1	1	1	0	0	0	0	0	0	0	1	0	0	0	0	0	0	0	0	0	0	0	1	0	0	0	0	0	0	0	0	0	0	0	1	0	0	0	0	1.2
A2AEA2;Q29963;Q07000;P30508;P30505;P10321;P30480;P30479;P30460;Q31612;Q29865;P30510;P30504;P30499;P30501;F6U0H7;Q04826;P01889;P04222	A2AEA2;Q29963;Q07000;P30508;P30505;P10321;P30480;P30479;P30460;Q31612;Q29865;P30510;P30504;P30499;P30501	3;3;3;3;3;3;2;2;2;2;2;2;2;2;2;1;1;1;1	1;1;1;1;1;1;1;1;1;1;1;1;1;1;1;1;1;1;1	1;1;1;1;1;1;1;1;1;1;1;1;1;1;1;1;1;1;1	HLA class I histocompatibility antigen, Cw-6 alpha chain;HLA class I histocompatibility antigen, Cw-15 alpha chain;HLA class I histocompatibility antigen, Cw-12 alpha chain;HLA class I histocompatibility antigen, Cw-8 alpha chain;HLA class I histocompatibility antigen, Cw-7 alpha chain;HLA class I histocompatibility antigen, B-42 alpha chain;HLA class I histocompatibility antigen, B-41 alpha chai…	HLA-C;HLA-B		>tr|A2AEA2|A2AEA2_HUMAN HLA class I histocompatibility antigen, Cw-14 alpha chain OS=Homo sapiens GN=HLA-C PE=3 SV=2;>sp|Q29963|1C06_HUMAN HLA class I histocompatibility antigen, Cw-6 alpha chain OS=Homo sapiens GN=HLA-C PE=2 SV=2;>sp|Q07000|1C15_HUMAN HLA	19	3	1	1	0	0	0	2	0	0	2	1	0	0	0	0	0	0	0	0	0	0	1	0	0	0	0	0	0	0	0	0	0	0	1	0	0	0	0	0	13.4
A2IDA3;P29372-5;P29372-4;P29372-2;P29372	A2IDA3;P29372-5;P29372-4;P29372-2;P29372	4;4;4;4;4	4;4;4;4;4	4;4;4;4;4	DNA-3-methyladenine glycosylase	MPG		>tr|A2IDA3|A2IDA3_HUMAN DNA-3-methyladenine glycosylase (Fragment) OS=Homo sapiens GN=MPG PE=1 SV=1;>sp|P29372-5|3MG_HUMAN Isoform 4 of DNA-3-methyladenine glycosylase OS=Homo sapiens GN=MPG;>sp|P29372-4|3MG_HUMAN Isoform 3 of DNA-3-methyladenine glycosyla	5	4	4	4	0	0	0	4	0	0	1	3	0	0	0	0	0	0	0	4	0	0	1	3	0	0	0	0	0	0	0	4	0	0	1	3	0	0	0	0	21.5
A2IDC6;Q4TT38;Q13084	A2IDC6;Q4TT38;Q13084	1;1;1	1;1;1	1;1;1	39S ribosomal protein L28, mitochondrial	MRPL28		>tr|A2IDC6|A2IDC6_HUMAN 39S ribosomal protein L28, mitochondrial (Fragment) OS=Homo sapiens GN=MRPL28 PE=1 SV=1;>tr|Q4TT38|Q4TT38_HUMAN 39S ribosomal protein L28, mitochondrial OS=Homo sapiens GN=MRPL28 PE=1 SV=1;>sp|Q13084|RM28_HUMAN 39S ribosomal protein	3	1	1	1	0	0	0	0	0	0	0	1	0	0	0	0	0	0	0	0	0	0	0	1	0	0	0	0	0	0	0	0	0	0	0	1	0	0	0	0	5
A3KFL4;Q13868;A3KFL1;A3KFL5;A3KFL2;Q13868-2	A3KFL4;Q13868;A3KFL1;A3KFL5;A3KFL2;Q13868-2	3;3;2;2;2;2	3;3;2;2;2;2	3;3;2;2;2;2	Exosome complex component RRP4	EXOSC2		>tr|A3KFL4|A3KFL4_HUMAN Exosome complex component RRP4 OS=Homo sapiens GN=EXOSC2 PE=1 SV=1;>sp|Q13868|EXOS2_HUMAN Exosome complex component RRP4 OS=Homo sapiens GN=EXOSC2 PE=1 SV=2;>tr|A3KFL1|A3KFL1_HUMAN Exosome complex component RRP4 (Fragment) OS=Homo s	6	3	3	3	0	2	0	1	0	0	1	3	0	0	0	0	0	2	0	1	0	0	1	3	0	0	0	0	0	2	0	1	0	0	1	3	0	0	0	0	14.8
A3KMH1-2;A3KMH1-3;A3KMH1	A3KMH1-2;A3KMH1-3;A3KMH1	1;1;1	1;1;1	1;1;1	von Willebrand factor A domain-containing protein 8	VWA8		>sp|A3KMH1-2|VWA8_HUMAN Isoform 2 of von Willebrand factor A domain-containing protein 8 OS=Homo sapiens GN=VWA8;>sp|A3KMH1-3|VWA8_HUMAN Isoform 3 of von Willebrand factor A domain-containing protein 8 OS=Homo sapiens GN=VWA8;>sp|A3KMH1|VWA8_HUMAN von Will	3	1	1	1	0	0	0	0	0	0	0	1	0	0	0	0	0	0	0	0	0	0	0	1	0	0	0	0	0	0	0	0	0	0	0	1	0	0	0	0	1.6
A4FU63	A4FU63	1	1	1	Interleukin-1 receptor-like 2	IL1RL2	15	>tr|A4FU63|A4FU63_HUMAN IL1RL2 protein OS=Homo sapiens GN=IL1RL2 PE=2 SV=1	1	1	1	1	1	0	0	0	0	0	0	0	0	0	0	0	1	0	0	0	0	0	0	0	0	0	0	0	1	0	0	0	0	0	0	0	0	0	0	0	3.1
A5PL33-3;A5PL33-2;A5PL33	A5PL33-3;A5PL33-2;A5PL33	1;1;1	1;1;1	1;1;1	Protein KRBA1	KRBA1		>sp|A5PL33-3|KRBA1_HUMAN Isoform 3 of Protein KRBA1 OS=Homo sapiens GN=KRBA1;>sp|A5PL33-2|KRBA1_HUMAN Isoform 2 of Protein KRBA1 OS=Homo sapiens GN=KRBA1;>sp|A5PL33|KRBA1_HUMAN Protein KRBA1 OS=Homo sapiens GN=KRBA1 PE=1 SV=3	3	1	1	1	0	0	0	0	0	0	0	1	0	0	0	0	0	0	0	0	0	0	0	1	0	0	0	0	0	0	0	0	0	0	0	1	0	0	0	0	1.7
A5YKK6-2;A5YKK6;A5YKK6-3;A5YKK6-4;B5MDN3;H3BNB1;H3BMZ2;H3BVC9	A5YKK6-2;A5YKK6;A5YKK6-3;A5YKK6-4;B5MDN3	11;11;10;7;6;2;2;1	11;11;10;7;6;2;2;1	11;11;10;7;6;2;2;1	CCR4-NOT transcription complex subunit 1	CNOT1		>sp|A5YKK6-2|CNOT1_HUMAN Isoform 2 of CCR4-NOT transcription complex subunit 1 OS=Homo sapiens GN=CNOT1;>sp|A5YKK6|CNOT1_HUMAN CCR4-NOT transcription complex subunit 1 OS=Homo sapiens GN=CNOT1 PE=1 SV=2;>sp|A5YKK6-3|CNOT1_HUMAN Isoform 3 of CCR4-NOT transc	8	11	11	11	0	4	0	0	0	1	1	7	0	0	0	0	0	4	0	0	0	1	1	7	0	0	0	0	0	4	0	0	0	1	1	7	0	0	0	0	5.4
H3BTL1;Q9GZQ8;A6NCE7;H3BTE7;Q9H492;Q9H492-2	H3BTL1;Q9GZQ8;A6NCE7	5;5;5;2;1;1	5;5;5;2;1;1	5;5;5;2;1;1	Microtubule-associated proteins 1A/1B light chain 3B;Microtubule-associated proteins 1A/1B light chain 3 beta 2	MAP1LC3B;MAP1LC3B2		>tr|H3BTL1|H3BTL1_HUMAN Microtubule-associated protein 1 light chain 3 beta, isoform CRA_f OS=Homo sapiens GN=MAP1LC3B PE=3 SV=1;>sp|Q9GZQ8|MLP3B_HUMAN Microtubule-associated proteins 1A/1B light chain 3B OS=Homo sapiens GN=MAP1LC3B PE=1 SV=3;>sp|A6NCE7|MP	6	5	5	5	0	0	0	1	0	0	3	5	0	0	0	0	0	0	0	1	0	0	3	5	0	0	0	0	0	0	0	1	0	0	3	5	0	0	0	0	36
A6NDU8	A6NDU8	1	1	1	UPF0600 protein C5orf51	C5orf51		>sp|A6NDU8|CE051_HUMAN UPF0600 protein C5orf51 OS=Homo sapiens GN=C5orf51 PE=1 SV=1	1	1	1	1	0	1	0	0	0	0	1	1	0	0	0	0	0	1	0	0	0	0	1	1	0	0	0	0	0	1	0	0	0	0	1	1	0	0	0	0	3.1
H7C1C4;A6NEM2;P51610-2;P51610;P51610-4	H7C1C4;A6NEM2;P51610-2;P51610;P51610-4	1;1;1;1;1	1;1;1;1;1	1;1;1;1;1	Host cell factor 1;HCF N-terminal chain 1;HCF N-terminal chain 2;HCF N-terminal chain 3;HCF N-terminal chain 4;HCF N-terminal chain 5;HCF N-terminal chain 6;HCF C-terminal chain 1;HCF C-terminal chain 2;HCF C-terminal chain 3;HCF C-terminal chain 4;HCF C-terminal chain 5;HCF C-terminal chain 6	HCFC1		>tr|H7C1C4|H7C1C4_HUMAN HCF N-terminal chain 5 (Fragment) OS=Homo sapiens GN=HCFC1 PE=1 SV=1;>tr|A6NEM2|A6NEM2_HUMAN HCF N-terminal chain 5 OS=Homo sapiens GN=HCFC1 PE=1 SV=2;>sp|P51610-2|HCFC1_HUMAN Isoform 2 of Host cell factor 1 OS=Homo sapiens GN=HCFC1	5	1	1	1	0	0	0	1	0	0	0	0	0	0	0	0	0	0	0	1	0	0	0	0	0	0	0	0	0	0	0	1	0	0	0	0	0	0	0	0	2.1
A6NFE2	A6NFE2	1	1	1	Single-pass membrane and coiled-coil domain-containing protein 2	SMCO2		>sp|A6NFE2|SMCO2_HUMAN Single-pass membrane and coiled-coil domain-containing protein 2 OS=Homo sapiens GN=SMCO2 PE=2 SV=2	1	1	1	1	0	1	0	0	0	0	0	0	0	0	0	0	0	1	0	0	0	0	0	0	0	0	0	0	0	1	0	0	0	0	0	0	0	0	0	0	5.5
A6NG51;Q13813-3;Q13813;Q13813-2	A6NG51;Q13813-3;Q13813;Q13813-2	63;63;63;63	63;63;63;63	63;63;63;63	Spectrin alpha chain, non-erythrocytic 1	SPTAN1		>tr|A6NG51|A6NG51_HUMAN Spectrin alpha chain, non-erythrocytic 1 OS=Homo sapiens GN=SPTAN1 PE=1 SV=2;>sp|Q13813-3|SPTN1_HUMAN Isoform 3 of Spectrin alpha chain, non-erythrocytic 1 OS=Homo sapiens GN=SPTAN1;>sp|Q13813|SPTN1_HUMAN Spectrin alpha chain, non-e	4	63	63	63	1	26	0	22	0	5	17	32	0	8	0	0	1	26	0	22	0	5	17	32	0	8	0	0	1	26	0	22	0	5	17	32	0	8	0	0	29.2
A6NJ11;Q92890;Q92890-1	A6NJ11;Q92890;Q92890-1	1;1;1	1;1;1	1;1;1	Ubiquitin fusion degradation protein 1 homolog	UFD1L		>tr|A6NJ11|A6NJ11_HUMAN Ubiquitin fusion degradation protein 1 homolog OS=Homo sapiens GN=UFD1L PE=1 SV=1;>sp|Q92890|UFD1_HUMAN Ubiquitin fusion degradation protein 1 homolog OS=Homo sapiens GN=UFD1L PE=1 SV=3;>sp|Q92890-1|UFD1_HUMAN Isoform Long of Ubiqui	3	1	1	1	0	0	0	0	0	0	1	0	0	0	0	0	0	0	0	0	0	0	1	0	0	0	0	0	0	0	0	0	0	0	1	0	0	0	0	0	4.1
J3QQT6;J3KS55;A6NJA2;B7Z4N8;P54578-2;P54578	J3QQT6;J3KS55;A6NJA2;B7Z4N8;P54578-2;P54578	1;1;1;1;1;1	1;1;1;1;1;1	1;1;1;1;1;1	Ubiquitin carboxyl-terminal hydrolase;Ubiquitin carboxyl-terminal hydrolase 14	USP14		>tr|J3QQT6|J3QQT6_HUMAN Ubiquitin carboxyl-terminal hydrolase 14 (Fragment) OS=Homo sapiens GN=USP14 PE=1 SV=1;>tr|J3KS55|J3KS55_HUMAN Ubiquitin carboxyl-terminal hydrolase 14 (Fragment) OS=Homo sapiens GN=USP14 PE=1 SV=1;>tr|A6NJA2|A6NJA2_HUMAN Ubiquitin	6	1	1	1	0	0	0	0	0	0	1	0	0	0	0	0	0	0	0	0	0	0	1	0	0	0	0	0	0	0	0	0	0	0	1	0	0	0	0	0	65
F5H677;A6NJZ9;Q8WTT2	F5H677;A6NJZ9;Q8WTT2	1;1;1	1;1;1	1;1;1	Nucleolar complex protein 3 homolog	NOC3L		>tr|F5H677|F5H677_HUMAN Nucleolar complex protein 3 homolog OS=Homo sapiens GN=NOC3L PE=4 SV=1;>tr|A6NJZ9|A6NJZ9_HUMAN Nucleolar complex protein 3 homolog OS=Homo sapiens GN=NOC3L PE=1 SV=1;>sp|Q8WTT2|NOC3L_HUMAN Nucleolar complex protein 3 homolog OS=Homo	3	1	1	1	1	1	0	0	0	0	1	0	0	0	0	0	1	1	0	0	0	0	1	0	0	0	0	0	1	1	0	0	0	0	1	0	0	0	0	0	1.4
H0YEW7;F8WC89;A6NKF1-2;A6NKF1	H0YEW7;F8WC89;A6NKF1-2;A6NKF1	1;1;1;1	1;1;1;1	1;1;1;1	SAC3 domain-containing protein 1	SAC3D1		>tr|H0YEW7|H0YEW7_HUMAN SAC3 domain-containing protein 1 (Fragment) OS=Homo sapiens GN=SAC3D1 PE=4 SV=1;>tr|F8WC89|F8WC89_HUMAN SAC3 domain-containing protein 1 OS=Homo sapiens GN=SAC3D1 PE=1 SV=1;>sp|A6NKF1-2|SAC31_HUMAN Isoform 2 of SAC3 domain-containin	4	1	1	1	0	1	0	0	0	0	0	1	0	0	0	0	0	1	0	0	0	0	0	1	0	0	0	0	0	1	0	0	0	0	0	1	0	0	0	0	5.9
V9GY17;H0YFP4;U3KPV2;E9PKY3;A6NKF9;B7ZAQ6-2;B7ZAQ6-3;P0CG08;B7ZAQ6	V9GY17;H0YFP4;U3KPV2;E9PKY3;A6NKF9;B7ZAQ6-2;B7ZAQ6-3;P0CG08;B7ZAQ6	1;1;1;1;1;1;1;1;1	1;1;1;1;1;1;1;1;1	1;1;1;1;1;1;1;1;1	Putative Golgi pH regulator C;Golgi pH regulator A;Golgi pH regulator B	GPR89B;GPR89A;GPR89C		>tr|V9GY17|V9GY17_HUMAN Putative Golgi pH regulator C (Fragment) OS=Homo sapiens GN=GPR89C PE=4 SV=1;>tr|H0YFP4|H0YFP4_HUMAN Putative Golgi pH regulator C (Fragment) OS=Homo sapiens GN=GPR89C PE=4 SV=1;>tr|U3KPV2|U3KPV2_HUMAN Golgi pH regulator B (Fragment	9	1	1	1	0	0	0	0	0	0	1	0	0	0	0	0	0	0	0	0	0	0	1	0	0	0	0	0	0	0	0	0	0	0	1	0	0	0	0	0	11
A6NN80;P08133-2;P08133;E5RK69;E7EMC6;H0YC77;E5RFF0	A6NN80;P08133-2;P08133;E5RK69;E7EMC6	6;6;6;4;3;1;1	6;6;6;4;3;1;1	6;6;6;4;3;1;1	Annexin A6;Annexin	ANXA6		>tr|A6NN80|A6NN80_HUMAN Annexin OS=Homo sapiens GN=ANXA6 PE=1 SV=3;>sp|P08133-2|ANXA6_HUMAN Isoform 2 of Annexin A6 OS=Homo sapiens GN=ANXA6;>sp|P08133|ANXA6_HUMAN Annexin A6 OS=Homo sapiens GN=ANXA6 PE=1 SV=3;>tr|E5RK69|E5RK69_HUMAN Annexin OS=Homo sapien	7	6	6	6	0	0	0	1	0	3	3	1	0	0	0	0	0	0	0	1	0	3	3	1	0	0	0	0	0	0	0	1	0	3	3	1	0	0	0	0	10.2
A6NP03;E7EMU6;Q8N5K0;Q9NYU1	A6NP03;E7EMU6;Q8N5K0;Q9NYU1	1;1;1;1	1;1;1;1	1;1;1;1	UDP-glucose:glycoprotein glucosyltransferase 2	UGGT2		>tr|A6NP03|A6NP03_HUMAN UDP-glucose:glycoprotein glucosyltransferase 2 OS=Homo sapiens GN=UGGT2 PE=4 SV=2;>tr|E7EMU6|E7EMU6_HUMAN UDP-glucose:glycoprotein glucosyltransferase 2 OS=Homo sapiens GN=UGGT2 PE=4 SV=1;>tr|Q8N5K0|Q8N5K0_HUMAN UDP-glucose:glycopro	4	1	1	1	0	0	0	0	0	0	1	0	0	0	0	0	0	0	0	0	0	0	1	0	0	0	0	0	0	0	0	0	0	0	1	0	0	0	0	0	3.6
A6XMW0;P13727	A6XMW0;P13727	1;1	1;1	1;1	Bone marrow proteoglycan;Eosinophil granule major basic protein	PRG2		>tr|A6XMW0|A6XMW0_HUMAN Bone marrow proteoglycan OS=Homo sapiens GN=PRG2 PE=2 SV=1;>sp|P13727|PRG2_HUMAN Bone marrow proteoglycan OS=Homo sapiens GN=PRG2 PE=1 SV=2	2	1	1	1	0	0	0	0	0	1	0	0	0	0	0	1	0	0	0	0	0	1	0	0	0	0	0	1	0	0	0	0	0	1	0	0	0	0	0	1	6.6
A6ZKI3	A6ZKI3	1	1	1	Protein FAM127A	FAM127A		>sp|A6ZKI3|F127A_HUMAN Protein FAM127A OS=Homo sapiens GN=FAM127A PE=1 SV=1	1	1	1	1	0	0	0	0	0	0	0	1	0	0	0	0	0	0	0	0	0	0	0	1	0	0	0	0	0	0	0	0	0	0	0	1	0	0	0	0	10.6
REV__E5RG44;REV__E5RIT1;REV__E5RGJ1;REV__Q629K1;A8MST6;Q5JTW2;Q5JTW2-3	REV__E5RG44;REV__E5RIT1;REV__E5RGJ1;REV__Q629K1;A8MST6;Q5JTW2;Q5JTW2-3	1;1;1;1;1;1;1	1;1;1;1;1;1;1	1;1;1;1;1;1;1	Centrosomal protein of 78 kDa	CEP78		>tr|E5RG44|E5RG44_HUMAN Triple QxxK/R motif-containing protein OS=Homo sapiens GN=TRIQK PE=4 SV=1;>tr|E5RIT1|E5RIT1_HUMAN Triple QxxK/R motif-containing protein (Fragment) OS=Homo sapiens GN=TRIQK PE=4 SV=1;>tr|E5RGJ1|E5RGJ1_HUMAN Triple QxxK/R motif-conta	7	1	1	1	0	1	0	0	0	0	1	1	0	0	0	0	0	1	0	0	0	0	1	1	0	0	0	0	0	1	0	0	0	0	1	1	0	0	0	0	1
H7BZT4;A8MUA9;A8MU27;P61956-2;Q6EEV6;P61956;P55854;P55854-2	H7BZT4;A8MUA9;A8MU27;P61956-2;Q6EEV6;P61956;P55854;P55854-2	1;1;1;1;1;1;1;1	1;1;1;1;1;1;1;1	1;1;1;1;1;1;1;1	Small ubiquitin-related modifier 2;Small ubiquitin-related modifier 4;Small ubiquitin-related modifier 3	SUMO2;SUMO3;SUMO4		>tr|H7BZT4|H7BZT4_HUMAN Uncharacterized protein OS=Homo sapiens PE=4 SV=1;>tr|A8MUA9|A8MUA9_HUMAN SMT3 suppressor of mif two 3 homolog 3 (Yeast), isoform CRA_d OS=Homo sapiens GN=SUMO3 PE=1 SV=1;>tr|A8MU27|A8MU27_HUMAN Small ubiquitin-related modifier 3 OS	8	1	1	1	0	1	0	0	0	0	1	1	0	0	0	0	0	1	0	0	0	0	1	1	0	0	0	0	0	1	0	0	0	0	1	1	0	0	0	0	12.6
A8MUV8	A8MUV8	1	1	1	Putative zinc finger protein 727	ZNF727P	444	>sp|A8MUV8|ZN727_HUMAN Putative zinc finger protein 727 OS=Homo sapiens GN=ZNF727 PE=5 SV=3	1	1	1	1	0	0	0	0	0	0	0	1	0	0	0	0	0	0	0	0	0	0	0	1	0	0	0	0	0	0	0	0	0	0	0	1	0	0	0	0	2.6
H7C446;A8MV53;Q9NQ55-2;Q9NQ55;Q9NQ55-3	H7C446;A8MV53;Q9NQ55-2;Q9NQ55;Q9NQ55-3	1;1;1;1;1	1;1;1;1;1	1;1;1;1;1	Suppressor of SWI4 1 homolog	PPAN		>tr|H7C446|H7C446_HUMAN Suppressor of SWI4 1 homolog (Fragment) OS=Homo sapiens GN=PPAN PE=1 SV=1;>tr|A8MV53|A8MV53_HUMAN HCG2033702, isoform CRA_a OS=Homo sapiens GN=PPAN PE=1 SV=1;>sp|Q9NQ55-2|SSF1_HUMAN Isoform 2 of Suppressor of SWI4 1 homolog OS=Homo	5	1	1	1	0	0	0	0	0	0	1	0	0	0	0	0	0	0	0	0	0	0	1	0	0	0	0	0	0	0	0	0	0	0	1	0	0	0	0	0	6.7
E9PNW0;E9PJJ2;E9PS34;E9PNJ7;A8MXH2;E9PKT8;C9J6D1;C9JZI7;Q99733;Q99733-2	E9PNW0;E9PJJ2;E9PS34;E9PNJ7;A8MXH2;E9PKT8;C9J6D1;C9JZI7;Q99733;Q99733-2	4;4;4;4;4;4;4;4;4;4	2;2;2;2;2;2;2;2;2;2	2;2;2;2;2;2;2;2;2;2	Nucleosome assembly protein 1-like 4	NAP1L4		>tr|E9PNW0|E9PNW0_HUMAN Nucleosome assembly protein 1-like 4 (Fragment) OS=Homo sapiens GN=NAP1L4 PE=1 SV=1;>tr|E9PJJ2|E9PJJ2_HUMAN Nucleosome assembly protein 1-like 4 (Fragment) OS=Homo sapiens GN=NAP1L4 PE=1 SV=1;>tr|E9PS34|E9PS34_HUMAN Nucleosome assem	10	4	2	2	0	2	0	2	0	2	4	2	0	1	0	0	0	0	0	0	0	0	2	0	0	0	0	0	0	0	0	0	0	0	2	0	0	0	0	0	21.5
A8MXL6;P55735-2;P55735;P55735-3	A8MXL6;P55735-2;P55735;P55735-3	3;3;3;3	3;3;3;3	3;3;3;3	Protein SEC13 homolog	SEC13		>tr|A8MXL6|A8MXL6_HUMAN Protein SEC13 homolog OS=Homo sapiens GN=SEC13 PE=1 SV=1;>sp|P55735-2|SEC13_HUMAN Isoform 2 of Protein SEC13 homolog OS=Homo sapiens GN=SEC13;>sp|P55735|SEC13_HUMAN Protein SEC13 homolog OS=Homo sapiens GN=SEC13 PE=1 SV=3;>sp|P55735	4	3	3	3	0	0	0	2	0	0	0	1	0	0	0	0	0	0	0	2	0	0	0	1	0	0	0	0	0	0	0	2	0	0	0	1	0	0	0	0	17.3
A8MXP9;P43243;D6REM6;D6R991;H0Y8T4;B3KM87;P43243-2;D6RBK5;D6R8Z5;D6RBI2;D6RE02;D6RIA2;D6RB45;D6RGW7;D6R9F3;D6RAM9;D6RAY2;D6RBS2;D6RCM3;D6REK4	A8MXP9;P43243;D6REM6;D6R991	19;19;18;14;7;7;7;3;2;2;2;2;1;1;1;1;1;1;1;1	19;19;18;14;7;7;7;3;2;2;2;2;1;1;1;1;1;1;1;1	19;19;18;14;7;7;7;3;2;2;2;2;1;1;1;1;1;1;1;1	Matrin-3	MATR3		>tr|A8MXP9|A8MXP9_HUMAN Matrin-3 OS=Homo sapiens GN=MATR3 PE=1 SV=1;>sp|P43243|MATR3_HUMAN Matrin-3 OS=Homo sapiens GN=MATR3 PE=1 SV=2;>tr|D6REM6|D6REM6_HUMAN Matrin-3 OS=Homo sapiens GN=MATR3 PE=1 SV=1;>tr|D6R991|D6R991_HUMAN Matrin-3 (Fragment) OS=Homo s	20	19	19	19	0	2	3	3	0	10	7	6	0	1	0	4	0	2	3	3	0	10	7	6	0	1	0	4	0	2	3	3	0	10	7	6	0	1	0	4	25.7
A8MXR0;Q9Y608-2;Q9Y608-4;Q9Y608;C9JSU1;Q9Y608-3;H7C3N9;C9JJC9;C9JC17;C9J321;C9J0U5	A8MXR0;Q9Y608-2;Q9Y608-4;Q9Y608	10;10;10;10;4;4;3;1;1;1;1	10;10;10;10;4;4;3;1;1;1;1	10;10;10;10;4;4;3;1;1;1;1	Leucine-rich repeat flightless-interacting protein 2	LRRFIP2		>tr|A8MXR0|A8MXR0_HUMAN Leucine-rich repeat flightless-interacting protein 2 OS=Homo sapiens GN=LRRFIP2 PE=1 SV=2;>sp|Q9Y608-2|LRRF2_HUMAN Isoform 2 of Leucine-rich repeat flightless-interacting protein 2 OS=Homo sapiens GN=LRRFIP2;>sp|Q9Y608-4|LRRF2_HUMAN	11	10	10	10	0	5	0	5	0	0	0	8	0	3	0	0	0	5	0	5	0	0	0	8	0	3	0	0	0	5	0	5	0	0	0	8	0	3	0	0	20.1
A9Z1X7;E9PCT1;Q8IYB3-2;Q8IYB3;M0R1E7	A9Z1X7;E9PCT1;Q8IYB3-2;Q8IYB3;M0R1E7	2;2;2;2;1	2;2;2;2;1	2;2;2;2;1	Serine/arginine repetitive matrix protein 1	SRRM1		>tr|A9Z1X7|A9Z1X7_HUMAN Serine/arginine repetitive matrix protein 1 OS=Homo sapiens GN=SRRM1 PE=1 SV=1;>tr|E9PCT1|E9PCT1_HUMAN Serine/arginine repetitive matrix protein 1 OS=Homo sapiens GN=SRRM1 PE=1 SV=2;>sp|Q8IYB3-2|SRRM1_HUMAN Isoform 2 of Serine/argin	5	2	2	2	0	0	0	1	0	0	0	1	0	0	0	0	0	0	0	1	0	0	0	1	0	0	0	0	0	0	0	1	0	0	0	1	0	0	0	0	4.5
B0I1T2;B0I1T2-4;B0I1T2-3	B0I1T2;B0I1T2-4	4;2;1	4;2;1	4;2;1	Unconventional myosin-Ig;Minor histocompatibility antigen HA-2	MYO1G		>sp|B0I1T2|MYO1G_HUMAN Unconventional myosin-Ig OS=Homo sapiens GN=MYO1G PE=1 SV=2;>sp|B0I1T2-4|MYO1G_HUMAN Isoform 4 of Unconventional myosin-Ig OS=Homo sapiens GN=MYO1G	3	4	4	4	0	1	0	1	0	0	2	2	0	0	0	0	0	1	0	1	0	0	2	2	0	0	0	0	0	1	0	1	0	0	2	2	0	0	0	0	4.1
F8WB30;F8WAW7;F8WE29;F8WBB0;H7BYN7;B0QY01;O60784-3;O60784;O60784-2	F8WB30;F8WAW7;F8WE29;F8WBB0;H7BYN7;B0QY01;O60784-3;O60784;O60784-2	1;1;1;1;1;1;1;1;1	1;1;1;1;1;1;1;1;1	1;1;1;1;1;1;1;1;1	Target of Myb protein 1	TOM1		>tr|F8WB30|F8WB30_HUMAN Target of Myb protein 1 OS=Homo sapiens GN=TOM1 PE=1 SV=1;>tr|F8WAW7|F8WAW7_HUMAN Target of Myb protein 1 OS=Homo sapiens GN=TOM1 PE=1 SV=1;>tr|F8WE29|F8WE29_HUMAN Target of Myb protein 1 OS=Homo sapiens GN=TOM1 PE=1 SV=1;>tr|F8WBB0	9	1	1	1	0	0	0	0	0	0	0	1	0	0	0	0	0	0	0	0	0	0	0	1	0	0	0	0	0	0	0	0	0	0	0	1	0	0	0	0	64
B0QY89;Q9Y262;Q9Y262-2;B0QY90;C9JHP4;C9K0Q7;H7C3A0	B0QY89;Q9Y262;Q9Y262-2;B0QY90	7;7;6;5;3;3;2	7;7;6;5;3;3;2	7;7;6;5;3;3;2	Eukaryotic translation initiation factor 3 subunit L	EIF3L		>tr|B0QY89|B0QY89_HUMAN Eukaryotic translation initiation factor 3 subunit L OS=Homo sapiens GN=EIF3L PE=1 SV=1;>sp|Q9Y262|EIF3L_HUMAN Eukaryotic translation initiation factor 3 subunit L OS=Homo sapiens GN=EIF3L PE=1 SV=1;>sp|Q9Y262-2|EIF3L_HUMAN Isoform	7	7	7	7	0	1	0	0	0	1	5	2	0	0	0	0	0	1	0	0	0	1	5	2	0	0	0	0	0	1	0	0	0	1	5	2	0	0	0	0	12.4
B0QYS6;B0QYS7;P19484;B1AKB1;B1AKB2;F6RFE3;B1AKB4;B1AKB5;O75030-11;P19484-2;O75030-10;O75030-9;O75030-12;O75030-4;O75030-3;O75030-8;O75030-7;O75030-6;O75030-2;O75030-5;O75030	B0QYS6;B0QYS7;P19484;B1AKB1;B1AKB2;F6RFE3;B1AKB4;B1AKB5;O75030-11;P19484-2;O75030-10;O75030-9;O75030-12;O75030-4;O75030-3;O75030-8;O75030-7;O75030-6;O75030-2;O75030-5;O75030	2;2;2;1;1;1;1;1;1;1;1;1;1;1;1;1;1;1;1;1;1	2;2;2;1;1;1;1;1;1;1;1;1;1;1;1;1;1;1;1;1;1	2;2;2;1;1;1;1;1;1;1;1;1;1;1;1;1;1;1;1;1;1	Transcription factor EB;Microphthalmia-associated transcription factor	TFEB;MITF		>tr|B0QYS6|B0QYS6_HUMAN Transcription factor EB OS=Homo sapiens GN=TFEB PE=1 SV=1;>tr|B0QYS7|B0QYS7_HUMAN Transcription factor EB OS=Homo sapiens GN=TFEB PE=1 SV=1;>sp|P19484|TFEB_HUMAN Transcription factor EB OS=Homo sapiens GN=TFEB PE=1 SV=3;>tr|B1AKB1|B	21	2	2	2	0	0	1	0	1	0	0	1	0	0	0	0	0	0	1	0	1	0	0	1	0	0	0	0	0	0	1	0	1	0	0	1	0	0	0	0	6.5
F2Z2V0;B0QZ18;Q99829;E7ENH5;A6PVH9;Q5JX55;Q5JX56;Q5JX58;H0Y524;Q5JX59;Q5JX60;Q5JX44;Q5JX45;Q5JX54;Q5JX57;E7EV27;Q5JX61;Q5JX52	F2Z2V0;B0QZ18;Q99829;E7ENH5;A6PVH9;Q5JX55;Q5JX56;Q5JX58;H0Y524;Q5JX59;Q5JX60;Q5JX44;Q5JX45	4;4;4;3;3;2;2;2;2;2;2;2;2;1;1;1;1;1	4;4;4;3;3;2;2;2;2;2;2;2;2;1;1;1;1;1	4;4;4;3;3;2;2;2;2;2;2;2;2;1;1;1;1;1	Copine-1	CPNE1		>tr|F2Z2V0|F2Z2V0_HUMAN Copine-1 (Fragment) OS=Homo sapiens GN=CPNE1 PE=1 SV=1;>tr|B0QZ18|B0QZ18_HUMAN Copine-1 OS=Homo sapiens GN=CPNE1 PE=1 SV=1;>sp|Q99829|CPNE1_HUMAN Copine-1 OS=Homo sapiens GN=CPNE1 PE=1 SV=1;>tr|E7ENH5|E7ENH5_HUMAN Copine-1 OS=Homo s	18	4	4	4	0	0	0	0	0	1	3	1	0	0	0	0	0	0	0	0	0	1	3	1	0	0	0	0	0	0	0	0	0	1	3	1	0	0	0	0	7.9
B0QZ43;E5RHW4;O94905;O75477;O94905-2;O94905-3	B0QZ43;E5RHW4;O94905;O75477;O94905-2;O94905-3	2;2;2;2;1;1	2;2;2;2;1;1	2;2;2;2;1;1	Erlin-2;Erlin-1	ERLIN1;ERLIN2		>tr|B0QZ43|B0QZ43_HUMAN Erlin-1 (Fragment) OS=Homo sapiens GN=ERLIN1 PE=1 SV=1;>tr|E5RHW4|E5RHW4_HUMAN Erlin-2 (Fragment) OS=Homo sapiens GN=ERLIN2 PE=1 SV=1;>sp|O94905|ERLN2_HUMAN Erlin-2 OS=Homo sapiens GN=ERLIN2 PE=1 SV=1;>sp|O75477|ERLN1_HUMAN Erlin-1	6	2	2	2	0	1	0	0	0	0	0	2	0	0	0	0	0	1	0	0	0	0	0	2	0	0	0	0	0	1	0	0	0	0	0	2	0	0	0	0	8.7
B0QZK9;B0QZK8;X6RGJ2;Q5SSJ5-5;Q5SSJ5	B0QZK9;B0QZK8;X6RGJ2;Q5SSJ5-5;Q5SSJ5	1;1;1;1;1	1;1;1;1;1	1;1;1;1;1	Heterochromatin protein 1-binding protein 3	HP1BP3		>tr|B0QZK9|B0QZK9_HUMAN Heterochromatin protein 1-binding protein 3 (Fragment) OS=Homo sapiens GN=HP1BP3 PE=1 SV=2;>tr|B0QZK8|B0QZK8_HUMAN Heterochromatin protein 1-binding protein 3 (Fragment) OS=Homo sapiens GN=HP1BP3 PE=1 SV=1;>tr|X6RGJ2|X6RGJ2_HUMAN He	5	1	1	1	0	0	0	0	0	0	1	0	0	0	0	0	0	0	0	0	0	0	1	0	0	0	0	0	0	0	0	0	0	0	1	0	0	0	0	0	17.3
B1AH49;P25325;P25325-2	B1AH49;P25325;P25325-2	4;4;4	4;4;4	4;4;4	Sulfurtransferase;3-mercaptopyruvate sulfurtransferase	MPST		>tr|B1AH49|B1AH49_HUMAN Sulfurtransferase OS=Homo sapiens GN=MPST PE=1 SV=1;>sp|P25325|THTM_HUMAN 3-mercaptopyruvate sulfurtransferase OS=Homo sapiens GN=MPST PE=1 SV=3;>sp|P25325-2|THTM_HUMAN Isoform 2 of 3-mercaptopyruvate sulfurtransferase OS=Homo sapie	3	4	4	4	0	0	0	0	0	0	2	3	0	0	0	0	0	0	0	0	0	0	2	3	0	0	0	0	0	0	0	0	0	0	2	3	0	0	0	0	17
B1AHB1;P33992;B1AHB2;B1AHA9	B1AHB1;P33992	8;8;1;1	8;8;1;1	8;8;1;1	DNA replication licensing factor MCM5	MCM5		>tr|B1AHB1|B1AHB1_HUMAN DNA replication licensing factor MCM5 OS=Homo sapiens GN=MCM5 PE=1 SV=1;>sp|P33992|MCM5_HUMAN DNA replication licensing factor MCM5 OS=Homo sapiens GN=MCM5 PE=1 SV=5	4	8	8	8	0	1	0	3	0	1	4	4	0	1	0	0	0	1	0	3	0	1	4	4	0	1	0	0	0	1	0	3	0	1	4	4	0	1	0	0	14.8
Q9UMU8;B1AK20;Q5TH61;B4DGD5;F5H1N1;Q9NVH1-3;Q9NVH1-2;Q9NVH1	Q9UMU8;B1AK20;Q5TH61;B4DGD5;F5H1N1;Q9NVH1-3;Q9NVH1-2;Q9NVH1	1;1;1;1;1;1;1;1	1;1;1;1;1;1;1;1	1;1;1;1;1;1;1;1	DnaJ homolog subfamily C member 11	DNAJC11		>tr|Q9UMU8|Q9UMU8_HUMAN DnaJ homolog subfamily C member 11 OS=Homo sapiens GN=DNAJC11 PE=1 SV=1;>tr|B1AK20|B1AK20_HUMAN DnaJ homolog subfamily C member 11 (Fragment) OS=Homo sapiens GN=DNAJC11 PE=1 SV=1;>tr|Q5TH61|Q5TH61_HUMAN DnaJ homolog subfamily C memb	8	1	1	1	0	0	0	0	0	0	1	0	0	0	0	0	0	0	0	0	0	0	1	0	0	0	0	0	0	0	0	0	0	0	1	0	0	0	0	0	3.8
B1AKY9;P50993	B1AKY9;P50993	1;1	1;1	1;1	Sodium/potassium-transporting ATPase subunit alpha-2	ATP1A2		>tr|B1AKY9|B1AKY9_HUMAN Sodium/potassium-transporting ATPase subunit alpha-2 OS=Homo sapiens GN=ATP1A2 PE=1 SV=1;>sp|P50993|AT1A2_HUMAN Sodium/potassium-transporting ATPase subunit alpha-2 OS=Homo sapiens GN=ATP1A2 PE=1 SV=1	2	1	1	1	0	0	0	0	0	1	0	0	0	0	0	0	0	0	0	0	0	1	0	0	0	0	0	0	0	0	0	0	0	1	0	0	0	0	0	0	0.9
H0Y6Y8;B1AL05;Q8N983-4;Q8N983-3;Q8N983-2;Q8N983;Q8N983-6;Q8N983-7;M0R051;H0YBU8	H0Y6Y8;B1AL05;Q8N983-4;Q8N983-3;Q8N983-2;Q8N983;Q8N983-6;Q8N983-7;M0R051;H0YBU8	2;2;2;2;2;2;2;2;1;1	2;2;2;2;2;2;2;2;1;1	2;2;2;2;2;2;2;2;1;1	39S ribosomal protein L43, mitochondrial	MRPL43		>tr|H0Y6Y8|H0Y6Y8_HUMAN 39S ribosomal protein L43, mitochondrial (Fragment) OS=Homo sapiens GN=MRPL43 PE=1 SV=1;>tr|B1AL05|B1AL05_HUMAN 39S ribosomal protein L43, mitochondrial OS=Homo sapiens GN=MRPL43 PE=1 SV=1;>sp|Q8N983-4|RM43_HUMAN Isoform 4 of 39S ri	10	2	2	2	0	1	0	0	0	0	1	2	0	0	0	0	0	1	0	0	0	0	1	2	0	0	0	0	0	1	0	0	0	0	1	2	0	0	0	0	10.7
C9JA33;B1ALY0;Q8IXS6-2;D3YTA4;Q8IXS6	C9JA33;B1ALY0;Q8IXS6-2;D3YTA4;Q8IXS6	2;2;2;1;1	1;1;1;1;1	1;1;1;1;1	Paralemmin-2	PALM2;PALM2-AKAP2		>tr|C9JA33|C9JA33_HUMAN Paralemmin-2 OS=Homo sapiens GN=PALM2 PE=4 SV=1;>tr|B1ALY0|B1ALY0_HUMAN Protein PALM2-AKAP2 (Fragment) OS=Homo sapiens GN=PALM2-AKAP2 PE=4 SV=1;>sp|Q8IXS6-2|PALM2_HUMAN Isoform 2 of Paralemmin-2 OS=Homo sapiens GN=PALM2;>tr|D3YTA4|D	5	2	1	1	0	0	0	0	0	0	0	2	0	0	0	0	0	0	0	0	0	0	0	1	0	0	0	0	0	0	0	0	0	0	0	1	0	0	0	0	6.1
B1AMU3;Q9Y3B2;B1AMU7	B1AMU3;Q9Y3B2;B1AMU7	2;2;1	2;2;1	2;2;1	Exosome complex component CSL4	EXOSC1		>tr|B1AMU3|B1AMU3_HUMAN Exosome complex component CSL4 OS=Homo sapiens GN=EXOSC1 PE=1 SV=1;>sp|Q9Y3B2|EXOS1_HUMAN Exosome complex component CSL4 OS=Homo sapiens GN=EXOSC1 PE=1 SV=1;>tr|B1AMU7|B1AMU7_HUMAN Exosome complex component CSL4 (Fragment) OS=Homo s	3	2	2	2	0	0	0	0	0	0	2	1	0	0	0	0	0	0	0	0	0	0	2	1	0	0	0	0	0	0	0	0	0	0	2	1	0	0	0	0	12.9
B1ANH5;B1ANH6;Q16774	B1ANH5;B1ANH6;Q16774	1;1;1	1;1;1	1;1;1	Guanylate kinase	GUK1		>tr|B1ANH5|B1ANH5_HUMAN Guanylate kinase OS=Homo sapiens GN=GUK1 PE=1 SV=1;>tr|B1ANH6|B1ANH6_HUMAN Guanylate kinase OS=Homo sapiens GN=GUK1 PE=1 SV=1;>sp|Q16774|KGUA_HUMAN Guanylate kinase OS=Homo sapiens GN=GUK1 PE=1 SV=2	3	1	1	1	0	0	0	0	0	0	1	0	0	0	0	0	0	0	0	0	0	0	1	0	0	0	0	0	0	0	0	0	0	0	1	0	0	0	0	0	8
B1ANR0;Q13310-2;Q13310;Q13310-3;H0Y5F5;H0YEU6;B1ANR1;H0YEQ8;H0YCC8;H0Y6X6;H0YER0;J3KTH5;P0CB38	B1ANR0;Q13310-2;Q13310;Q13310-3;H0Y5F5	40;40;40;40;32;16;10;9;8;6;5;3;3	40;40;40;40;32;16;10;9;8;6;5;3;3	26;26;26;26;25;14;1;2;6;5;4;2;2	Polyadenylate-binding protein 4	PABPC4	489	>tr|B1ANR0|B1ANR0_HUMAN Poly(A) binding protein, cytoplasmic 4 (Inducible form), isoform CRA_e OS=Homo sapiens GN=PABPC4 PE=1 SV=1;>sp|Q13310-2|PABP4_HUMAN Isoform 2 of Polyadenylate-binding protein 4 OS=Homo sapiens GN=PABPC4;>sp|Q13310|PABP4_HUMAN Polyad	13	40	40	26	0	14	16	15	6	13	27	31	0	1	0	0	0	14	16	15	6	13	27	31	0	1	0	0	0	7	10	8	3	7	17	21	0	0	0	0	53.8
E9PIR7;B2R5P6;E2QRB9;B7Z2S5;E9PNQ6;E7ESI6;E7EW10;Q16881-7;Q16881-5;Q16881-2;Q16881-4;Q16881-3;Q16881-6;Q16881;E9PKD3	E9PIR7;B2R5P6;E2QRB9;B7Z2S5;E9PNQ6;E7ESI6;E7EW10;Q16881-7;Q16881-5;Q16881-2;Q16881-4;Q16881-3;Q16881-6;Q16881;E9PKD3	2;2;2;2;2;2;2;2;2;2;2;2;2;2;1	2;2;2;2;2;2;2;2;2;2;2;2;2;2;1	2;2;2;2;2;2;2;2;2;2;2;2;2;2;1	Thioredoxin reductase 1, cytoplasmic	GML;TXNRD1		>tr|E9PIR7|E9PIR7_HUMAN Thioredoxin reductase 1, cytoplasmic OS=Homo sapiens GN=TXNRD1 PE=1 SV=1;>tr|B2R5P6|B2R5P6_HUMAN Thioredoxin reductase 1, cytoplasmic OS=Homo sapiens GN=TXNRD1 PE=1 SV=1;>tr|E2QRB9|E2QRB9_HUMAN Thioredoxin reductase 1, cytoplasmic O	15	2	2	2	0	1	0	0	0	2	1	1	0	0	0	0	0	1	0	0	0	2	1	1	0	0	0	0	0	1	0	0	0	2	1	1	0	0	0	0	6.8
Q5TEE2;J3KPW7;B3KRS5;Q13547;Q92769;E5RFI6;E5RJ04;E5RGV4;E5RHE7;E5RH52;E5RG37;E5RFP9;H3BM24;E5RK19;F5GXM1	Q5TEE2;J3KPW7;B3KRS5;Q13547;Q92769;E5RFI6;E5RJ04;E5RGV4;E5RHE7;E5RH52;E5RG37;E5RFP9;H3BM24	3;3;3;3;3;2;2;2;2;2;2;2;2;1;1	3;3;3;3;3;2;2;2;2;2;2;2;2;1;1	3;3;3;3;3;2;2;2;2;2;2;2;2;1;1	Histone deacetylase 2;Histone deacetylase 1	HDAC1;HDAC2		>tr|Q5TEE2|Q5TEE2_HUMAN Histone deacetylase 1 (Fragment) OS=Homo sapiens GN=HDAC1 PE=1 SV=1;>tr|J3KPW7|J3KPW7_HUMAN Histone deacetylase 2 OS=Homo sapiens GN=HDAC2 PE=1 SV=1;>tr|B3KRS5|B3KRS5_HUMAN Histone deacetylase OS=Homo sapiens GN=HDAC2 PE=1 SV=1;>sp|	15	3	3	3	0	1	0	0	0	1	2	1	0	0	0	0	0	1	0	0	0	1	2	1	0	0	0	0	0	1	0	0	0	1	2	1	0	0	0	0	17.5
E5RHC7;E5RH59;E5RFW7;E5RFH0;E5RGU4;B3KS98;O15372	E5RHC7;E5RH59;E5RFW7;E5RFH0;E5RGU4;B3KS98;O15372	1;1;1;1;1;1;1	1;1;1;1;1;1;1	1;1;1;1;1;1;1	Eukaryotic translation initiation factor 3 subunit H	EIF3H;EIF3S3		>tr|E5RHC7|E5RHC7_HUMAN Eukaryotic translation initiation factor 3 subunit H OS=Homo sapiens GN=EIF3H PE=1 SV=1;>tr|E5RH59|E5RH59_HUMAN Eukaryotic translation initiation factor 3 subunit H OS=Homo sapiens GN=EIF3H PE=1 SV=1;>tr|E5RFW7|E5RFW7_HUMAN Eukaryot	7	1	1	1	0	0	0	0	0	0	1	0	0	0	0	0	0	0	0	0	0	0	1	0	0	0	0	0	0	0	0	0	0	0	1	0	0	0	0	0	41.3
H0YDT6;B4DEW9;B3KSH1;O00303	H0YDT6;B4DEW9;B3KSH1;O00303	3;3;3;3	3;3;3;3	3;3;3;3	Eukaryotic translation initiation factor 3 subunit F	EIF3F		>tr|H0YDT6|H0YDT6_HUMAN Eukaryotic translation initiation factor 3 subunit F (Fragment) OS=Homo sapiens GN=EIF3F PE=1 SV=1;>tr|B4DEW9|B4DEW9_HUMAN Eukaryotic translation initiation factor 3 subunit F OS=Homo sapiens GN=EIF3F PE=1 SV=1;>tr|B3KSH1|B3KSH1_HUM	4	3	3	3	0	1	0	0	0	2	1	1	0	0	0	0	0	1	0	0	0	2	1	1	0	0	0	0	0	1	0	0	0	2	1	1	0	0	0	0	47
B3KVK7;P56192;A6NC17;F5H2V6;H0YHV5	B3KVK7;P56192;A6NC17	4;4;3;1;1	4;4;3;1;1	4;4;3;1;1	Methionine--tRNA ligase, cytoplasmic	MARS		>tr|B3KVK7|B3KVK7_HUMAN Methionine--tRNA ligase, cytoplasmic OS=Homo sapiens GN=MARS PE=1 SV=1;>sp|P56192|SYMC_HUMAN Methionine--tRNA ligase, cytoplasmic OS=Homo sapiens GN=MARS PE=1 SV=2;>tr|A6NC17|A6NC17_HUMAN Methionine--tRNA ligase, cytoplasmic OS=Homo	5	4	4	4	0	0	0	2	0	2	3	1	0	0	0	0	0	0	0	2	0	2	3	1	0	0	0	0	0	0	0	2	0	2	3	1	0	0	0	0	11
B3KVL5;Q8TBK6-2;Q8TBK6	B3KVL5;Q8TBK6-2;Q8TBK6	1;1;1	1;1;1	1;1;1	Zinc finger CCHC domain-containing protein 10	ZCCHC10		>tr|B3KVL5|B3KVL5_HUMAN Zinc finger CCHC domain-containing protein 10 OS=Homo sapiens GN=ZCCHC10 PE=2 SV=1;>sp|Q8TBK6-2|ZCH10_HUMAN Isoform 2 of Zinc finger CCHC domain-containing protein 10 OS=Homo sapiens GN=ZCCHC10;>sp|Q8TBK6|ZCH10_HUMAN Zinc finger CCH	3	1	1	1	0	0	0	1	0	0	0	1	0	0	0	0	0	0	0	1	0	0	0	1	0	0	0	0	0	0	0	1	0	0	0	1	0	0	0	0	7.5
B3KXD6;B5MCF9;O00541-2;O00541;H7C267	B3KXD6;B5MCF9;O00541-2;O00541	3;3;3;3;1	3;3;3;3;1	3;3;3;3;1	Pescadillo homolog	PES1		>tr|B3KXD6|B3KXD6_HUMAN Pescadillo homolog OS=Homo sapiens GN=PES1 PE=1 SV=1;>tr|B5MCF9|B5MCF9_HUMAN Pescadillo homolog OS=Homo sapiens GN=PES1 PE=1 SV=1;>sp|O00541-2|PESC_HUMAN Isoform 2 of Pescadillo homolog OS=Homo sapiens GN=PES1;>sp|O00541|PESC_HUMAN	5	3	3	3	0	0	0	0	0	1	2	0	0	0	0	0	0	0	0	0	0	1	2	0	0	0	0	0	0	0	0	0	0	1	2	0	0	0	0	0	8.5
H0Y5J4;B4DDP6;B4DDD6;Q9UJU6-5;Q9UJU6-4;Q9UJU6;Q9UJU6-2;Q9UJU6-3	H0Y5J4;B4DDP6;B4DDD6;Q9UJU6-5;Q9UJU6-4;Q9UJU6;Q9UJU6-2;Q9UJU6-3	1;1;1;1;1;1;1;1	1;1;1;1;1;1;1;1	1;1;1;1;1;1;1;1	Drebrin-like protein	DBNL		>tr|H0Y5J4|H0Y5J4_HUMAN Drebrin-like protein (Fragment) OS=Homo sapiens GN=DBNL PE=1 SV=1;>tr|B4DDP6|B4DDP6_HUMAN Drebrin-like protein OS=Homo sapiens GN=DBNL PE=1 SV=1;>tr|B4DDD6|B4DDD6_HUMAN Drebrin-like protein OS=Homo sapiens GN=DBNL PE=1 SV=1;>sp|Q9UJ	8	1	1	1	0	0	0	0	0	0	1	0	0	0	0	0	0	0	0	0	0	0	1	0	0	0	0	0	0	0	0	0	0	0	1	0	0	0	0	0	3.1
B4DDF4;B4DUT8;Q99439;K7ES69;H3BVI6;Q99439-2	B4DDF4;B4DUT8;Q99439;K7ES69;H3BVI6;Q99439-2	4;4;4;2;2;2	4;4;4;2;2;2	4;4;4;2;2;2	Calponin-2	CNN2		>tr|B4DDF4|B4DDF4_HUMAN Calponin-2 OS=Homo sapiens GN=CNN2 PE=1 SV=1;>tr|B4DUT8|B4DUT8_HUMAN Calponin-2 OS=Homo sapiens GN=CNN2 PE=1 SV=1;>sp|Q99439|CNN2_HUMAN Calponin-2 OS=Homo sapiens GN=CNN2 PE=1 SV=4;>tr|K7ES69|K7ES69_HUMAN Calponin-2 OS=Homo sapiens	6	4	4	4	0	1	0	2	0	0	1	4	0	0	0	0	0	1	0	2	0	0	1	4	0	0	0	0	0	1	0	2	0	0	1	4	0	0	0	0	15.1
B4DJ10;F5H698;B4DER1;Q9P2J5	B4DJ10;F5H698;B4DER1;Q9P2J5	5;5;5;5	5;5;5;5	5;5;5;5	Leucine--tRNA ligase, cytoplasmic	LARS		>tr|B4DJ10|B4DJ10_HUMAN Leucine--tRNA ligase, cytoplasmic OS=Homo sapiens GN=LARS PE=1 SV=1;>tr|F5H698|F5H698_HUMAN Leucine--tRNA ligase, cytoplasmic OS=Homo sapiens GN=LARS PE=1 SV=1;>tr|B4DER1|B4DER1_HUMAN Leucine--tRNA ligase, cytoplasmic OS=Homo sapien	4	5	5	5	0	0	0	0	0	0	4	3	0	0	0	0	0	0	0	0	0	0	4	3	0	0	0	0	0	0	0	0	0	0	4	3	0	0	0	0	4.5
B4DF96;B4DQ14;Q9BY44;F8WAE5;Q9BY44-2;H7C5R5;C9IZE1;F8WF18;F8WAT3;H7C5Q3	B4DF96;B4DQ14;Q9BY44;F8WAE5;Q9BY44-2	7;7;7;6;5;3;2;1;1;1	7;7;7;6;5;3;2;1;1;1	7;7;7;6;5;3;2;1;1;1	Eukaryotic translation initiation factor 2A;Eukaryotic translation initiation factor 2A, N-terminally processed	EIF2A		>tr|B4DF96|B4DF96_HUMAN Eukaryotic translation initiation factor 2A OS=Homo sapiens GN=EIF2A PE=1 SV=1;>tr|B4DQ14|B4DQ14_HUMAN Eukaryotic translation initiation factor 2A OS=Homo sapiens GN=EIF2A PE=1 SV=1;>sp|Q9BY44|EIF2A_HUMAN Eukaryotic translation init	10	7	7	7	0	1	0	0	0	0	4	5	0	0	0	0	0	1	0	0	0	0	4	5	0	0	0	0	0	1	0	0	0	0	4	5	0	0	0	0	17.9
I3L0N3;B4DFA2;P46459	I3L0N3;B4DFA2;P46459	1;1;1	1;1;1	1;1;1	Vesicle-fusing ATPase	NSF		>tr|I3L0N3|I3L0N3_HUMAN Vesicle-fusing ATPase OS=Homo sapiens GN=NSF PE=1 SV=1;>tr|B4DFA2|B4DFA2_HUMAN Vesicle-fusing ATPase OS=Homo sapiens GN=NSF PE=1 SV=1;>sp|P46459|NSF_HUMAN Vesicle-fusing ATPase OS=Homo sapiens GN=NSF PE=1 SV=3	3	1	1	1	0	1	0	0	0	0	1	1	0	0	0	0	0	1	0	0	0	0	1	1	0	0	0	0	0	1	0	0	0	0	1	1	0	0	0	0	1.4
H7C272;C9JA95;F8WAW9;C9JCK8;B4DFI9;O60921	H7C272;C9JA95;F8WAW9;C9JCK8;B4DFI9;O60921	1;1;1;1;1;1	1;1;1;1;1;1	1;1;1;1;1;1	Checkpoint protein HUS1	HUS1		>tr|H7C272|H7C272_HUMAN Checkpoint protein HUS1 (Fragment) OS=Homo sapiens GN=HUS1 PE=4 SV=1;>tr|C9JA95|C9JA95_HUMAN Checkpoint protein HUS1 (Fragment) OS=Homo sapiens GN=HUS1 PE=4 SV=1;>tr|F8WAW9|F8WAW9_HUMAN Checkpoint protein HUS1 OS=Homo sapiens GN=HUS	6	1	1	1	0	0	0	0	0	0	0	1	0	0	0	0	0	0	0	0	0	0	0	1	0	0	0	0	0	0	0	0	0	0	0	1	0	0	0	0	8.6
E7EPW2;B4DQG6;B4DFJ5;P82663	E7EPW2;B4DQG6;B4DFJ5;P82663	2;2;2;2	2;2;2;2	2;2;2;2	28S ribosomal protein S25, mitochondrial	MRPS25		>tr|E7EPW2|E7EPW2_HUMAN 28S ribosomal protein S25, mitochondrial OS=Homo sapiens GN=MRPS25 PE=1 SV=1;>tr|B4DQG6|B4DQG6_HUMAN 28S ribosomal protein S25, mitochondrial OS=Homo sapiens GN=MRPS25 PE=1 SV=1;>tr|B4DFJ5|B4DFJ5_HUMAN 28S ribosomal protein S25, mit	4	2	2	2	0	0	0	1	0	0	0	1	0	0	0	0	0	0	0	1	0	0	0	1	0	0	0	0	0	0	0	1	0	0	0	1	0	0	0	0	30.9
B4DFM8;E9PS48;O75489	B4DFM8;E9PS48;O75489	1;1;1	1;1;1	1;1;1	NADH dehydrogenase [ubiquinone] iron-sulfur protein 3, mitochondrial	NDUFS3		>tr|B4DFM8|B4DFM8_HUMAN Uncharacterized protein OS=Homo sapiens GN=NDUFS3 PE=1 SV=1;>tr|E9PS48|E9PS48_HUMAN NADH dehydrogenase [ubiquinone] iron-sulfur protein 3, mitochondrial OS=Homo sapiens GN=NDUFS3 PE=1 SV=1;>sp|O75489|NDUS3_HUMAN NADH dehydrogenase [	3	1	1	1	0	0	0	1	0	0	0	1	0	0	0	0	0	0	0	1	0	0	0	1	0	0	0	0	0	0	0	1	0	0	0	1	0	0	0	0	9.8
F8W8D8;B7Z6M1;B4DGB4;P13797;B4DI60;H7C4N2;C9JAM8;Q14651	F8W8D8;B7Z6M1;B4DGB4;P13797;B4DI60	5;5;5;5;3;2;1;1	5;5;5;5;3;2;1;1	5;5;5;5;3;2;1;1	Plastin-3	PLS3		>tr|F8W8D8|F8W8D8_HUMAN Plastin-3 OS=Homo sapiens GN=PLS3 PE=1 SV=1;>tr|B7Z6M1|B7Z6M1_HUMAN Plastin-3 OS=Homo sapiens GN=PLS3 PE=1 SV=1;>tr|B4DGB4|B4DGB4_HUMAN Plastin-3 OS=Homo sapiens GN=PLS3 PE=1 SV=1;>sp|P13797|PLST_HUMAN Plastin-3 OS=Homo sapiens GN=P	8	5	5	5	1	1	0	1	1	2	1	1	0	0	0	2	1	1	0	1	1	2	1	1	0	0	0	2	1	1	0	1	1	2	1	1	0	0	0	2	10.6
B4E2T8;P27824;B4DGP8;D6RFL1;D6RGY2;D6RAU8;D6RB85;D6RDP7;H0Y9Q7;H0Y9H1	B4E2T8;P27824;B4DGP8	6;6;6;2;2;1;1;1;1;1	6;6;6;2;2;1;1;1;1;1	6;6;6;2;2;1;1;1;1;1	Calnexin	CANX		>tr|B4E2T8|B4E2T8_HUMAN Calnexin OS=Homo sapiens GN=CANX PE=1 SV=1;>sp|P27824|CALX_HUMAN Calnexin OS=Homo sapiens GN=CANX PE=1 SV=2;>tr|B4DGP8|B4DGP8_HUMAN Calnexin OS=Homo sapiens GN=CANX PE=1 SV=1	10	6	6	6	0	0	0	2	0	4	3	0	0	1	0	1	0	0	0	2	0	4	3	0	0	1	0	1	0	0	0	2	0	4	3	0	0	1	0	1	14.5
J3KTC1;B4DHE8;Q96DH6-2;Q96DH6;J3QKT5;B4DM51;Q96DH6-3	J3KTC1;B4DHE8;Q96DH6-2;Q96DH6;J3QKT5;B4DM51;Q96DH6-3	2;2;2;2;1;1;1	2;2;2;2;1;1;1	2;2;2;2;1;1;1	RNA-binding protein Musashi homolog 2	IGSF9B;MSI2		>tr|J3KTC1|J3KTC1_HUMAN RNA-binding protein Musashi homolog 2 (Fragment) OS=Homo sapiens GN=MSI2 PE=1 SV=2;>tr|B4DHE8|B4DHE8_HUMAN RNA-binding protein Musashi homolog 2 OS=Homo sapiens GN=MSI2 PE=1 SV=1;>sp|Q96DH6-2|MSI2H_HUMAN Isoform 2 of RNA-binding pro	7	2	2	2	0	0	0	2	0	0	0	1	0	0	0	0	0	0	0	2	0	0	0	1	0	0	0	0	0	0	0	2	0	0	0	1	0	0	0	0	30.7
B4DIT7;P21980;F5H6P0;P21980-2;A2A299;P21980-3;A2A2A0	B4DIT7;P21980;F5H6P0;P21980-2	8;8;7;4;3;3;1	8;8;7;4;3;3;1	8;8;7;4;3;3;1	Protein-glutamine gamma-glutamyltransferase 2	TGM2		>tr|B4DIT7|B4DIT7_HUMAN Protein-glutamine gamma-glutamyltransferase 2 OS=Homo sapiens GN=TGM2 PE=1 SV=1;>sp|P21980|TGM2_HUMAN Protein-glutamine gamma-glutamyltransferase 2 OS=Homo sapiens GN=TGM2 PE=1 SV=2;>tr|F5H6P0|F5H6P0_HUMAN Protein-glutamine gamma-gl	7	8	8	8	0	2	0	4	0	1	1	4	0	0	0	0	0	2	0	4	0	1	1	4	0	0	0	0	0	2	0	4	0	1	1	4	0	0	0	0	13
B4DJP7;P62318;H3BT13	B4DJP7;P62318	3;3;1	3;3;1	3;3;1	Small nuclear ribonucleoprotein Sm D3	SNRPD3		>tr|B4DJP7|B4DJP7_HUMAN Small nuclear ribonucleoprotein Sm D3 OS=Homo sapiens GN=SNRPD3 PE=1 SV=1;>sp|P62318|SMD3_HUMAN Small nuclear ribonucleoprotein Sm D3 OS=Homo sapiens GN=SNRPD3 PE=1 SV=1	3	3	3	3	0	0	0	2	0	1	2	2	0	0	0	0	0	0	0	2	0	1	2	2	0	0	0	0	0	0	0	2	0	1	2	2	0	0	0	0	28.3
B4DJV2;O75390;H0YIC4;F8VRP1;F8VX68;F8VRI6;F8VPF9;F8VPA1;F8VR34;F8W1S4;H0YH82	B4DJV2;O75390;H0YIC4	4;4;2;1;1;1;1;1;1;1;1	4;4;2;1;1;1;1;1;1;1;1	4;4;2;1;1;1;1;1;1;1;1	Citrate synthase;Citrate synthase, mitochondrial	CS		>tr|B4DJV2|B4DJV2_HUMAN Citrate synthase OS=Homo sapiens GN=CS PE=1 SV=1;>sp|O75390|CISY_HUMAN Citrate synthase, mitochondrial OS=Homo sapiens GN=CS PE=1 SV=2;>tr|H0YIC4|H0YIC4_HUMAN Citrate synthase (Fragment) OS=Homo sapiens GN=CS PE=1 SV=1	11	4	4	4	0	0	0	0	0	2	2	0	0	0	0	3	0	0	0	0	0	2	2	0	0	0	0	3	0	0	0	0	0	2	2	0	0	0	0	3	15.7
B4DKG8;Q01780-2;Q01780;K7EJ37	B4DKG8;Q01780-2;Q01780;K7EJ37	2;2;2;1	2;2;2;1	2;2;2;1	Exosome component 10	EXOSC10		>tr|B4DKG8|B4DKG8_HUMAN Exosome component 10 OS=Homo sapiens GN=EXOSC10 PE=1 SV=1;>sp|Q01780-2|EXOSX_HUMAN Isoform 2 of Exosome component 10 OS=Homo sapiens GN=EXOSC10;>sp|Q01780|EXOSX_HUMAN Exosome component 10 OS=Homo sapiens GN=EXOSC10 PE=1 SV=2;>tr|K7E	4	2	2	2	0	1	0	0	0	0	2	0	0	0	0	0	0	1	0	0	0	0	2	0	0	0	0	0	0	1	0	0	0	0	2	0	0	0	0	0	3.5
B4DKZ7;Q86YP4-2;Q86YP4;Q86YP4-3;F5H7D9;Q8WXI9	B4DKZ7;Q86YP4-2;Q86YP4;Q86YP4-3;F5H7D9;Q8WXI9	2;2;2;2;1;1	2;2;2;2;1;1	2;2;2;2;1;1	Transcriptional repressor p66-alpha;Transcriptional repressor p66-beta	GATAD2A;GATAD2B		>tr|B4DKZ7|B4DKZ7_HUMAN Transcriptional repressor p66-alpha OS=Homo sapiens GN=GATAD2A PE=1 SV=1;>sp|Q86YP4-2|P66A_HUMAN Isoform 2 of Transcriptional repressor p66-alpha OS=Homo sapiens GN=GATAD2A;>sp|Q86YP4|P66A_HUMAN Transcriptional repressor p66-alpha O	6	2	2	2	0	0	0	0	0	0	1	1	0	0	0	0	0	0	0	0	0	0	1	1	0	0	0	0	0	0	0	0	0	0	1	1	0	0	0	0	4.4
B4DL79;O95235	B4DL79;O95235	1;1	1;1	1;1	Kinesin-like protein KIF20A	KIF20A		>tr|B4DL79|B4DL79_HUMAN Kinesin-like protein KIF20A OS=Homo sapiens GN=KIF20A PE=1 SV=1;>sp|O95235|KI20A_HUMAN Kinesin-like protein KIF20A OS=Homo sapiens GN=KIF20A PE=1 SV=1	2	1	1	1	0	0	0	0	0	0	0	1	0	0	0	0	0	0	0	0	0	0	0	1	0	0	0	0	0	0	0	0	0	0	0	1	0	0	0	0	1.6
B4DLN1;P52815;B4E1E9;Q9UBX3;Q9UBX3-2	B4DLN1;P52815	5;4;1;1;1	5;4;1;1;1	5;4;1;1;1	39S ribosomal protein L12, mitochondrial	MRPL12		>tr|B4DLN1|B4DLN1_HUMAN Mitochondrial dicarboxylate carrier OS=Homo sapiens GN=SLC25A10 PE=1 SV=1;>sp|P52815|RM12_HUMAN 39S ribosomal protein L12, mitochondrial OS=Homo sapiens GN=MRPL12 PE=1 SV=2	5	5	5	5	0	1	0	1	0	1	3	3	0	0	0	1	0	1	0	1	0	1	3	3	0	0	0	1	0	1	0	1	0	1	3	3	0	0	0	1	12.9
B4DLR8;P15559-3;P15559-2;P15559;H3BNV2;H3BRK3	B4DLR8;P15559-3;P15559-2;P15559;H3BNV2;H3BRK3	8;8;8;8;6;6	8;8;8;8;6;6	8;8;8;8;6;6	NAD(P)H dehydrogenase [quinone] 1	NQO1		>tr|B4DLR8|B4DLR8_HUMAN NAD(P)H dehydrogenase [quinone] 1 OS=Homo sapiens GN=NQO1 PE=1 SV=1;>sp|P15559-3|NQO1_HUMAN Isoform 3 of NAD(P)H dehydrogenase [quinone] 1 OS=Homo sapiens GN=NQO1;>sp|P15559-2|NQO1_HUMAN Isoform 2 of NAD(P)H dehydrogenase [quinone]	6	8	8	8	0	4	0	3	0	2	8	6	0	1	0	0	0	4	0	3	0	2	8	6	0	1	0	0	0	4	0	3	0	2	8	6	0	1	0	0	38.6
B4DLV4;P34897-3;P34897;H0YIZ0;P34897-2;G3V2Y4;G3V5L0	B4DLV4;P34897-3;P34897;H0YIZ0;P34897-2;G3V2Y4	5;5;5;4;4;3;2	5;5;5;4;4;3;2	5;5;5;4;4;3;2	Serine hydroxymethyltransferase;Serine hydroxymethyltransferase, mitochondrial	SHMT2		>tr|B4DLV4|B4DLV4_HUMAN Serine hydroxymethyltransferase OS=Homo sapiens GN=SHMT2 PE=1 SV=1;>sp|P34897-3|GLYM_HUMAN Isoform 3 of Serine hydroxymethyltransferase, mitochondrial OS=Homo sapiens GN=SHMT2;>sp|P34897|GLYM_HUMAN Serine hydroxymethyltransferase, m	7	5	5	5	0	1	0	0	0	1	2	0	0	0	0	1	0	1	0	0	0	1	2	0	0	0	0	1	0	1	0	0	0	1	2	0	0	0	0	1	13.2
B4DME2;B5MEC7;K7EL81;Q9BZL4-2;Q9BZL4-3;Q9BZL4-4;Q9BZL4;K7ER83	B4DME2;B5MEC7;K7EL81;Q9BZL4-2;Q9BZL4-3;Q9BZL4-4;Q9BZL4;K7ER83	2;2;2;2;2;2;2;1	2;2;2;2;2;2;2;1	2;2;2;2;2;2;2;1	Protein phosphatase 1 regulatory subunit 12C	PPP1R12C		>tr|B4DME2|B4DME2_HUMAN Protein phosphatase 1 regulatory subunit 12C OS=Homo sapiens GN=PPP1R12C PE=1 SV=1;>tr|B5MEC7|B5MEC7_HUMAN Protein phosphatase 1 regulatory subunit 12C OS=Homo sapiens GN=PPP1R12C PE=1 SV=2;>tr|K7EL81|K7EL81_HUMAN Protein phosphatas	8	2	2	2	0	1	0	0	0	0	0	1	0	0	0	0	0	1	0	0	0	0	0	1	0	0	0	0	0	1	0	0	0	0	0	1	0	0	0	0	3.4
B4DN45;P31153	B4DN45;P31153	1;1	1;1	1;1	S-adenosylmethionine synthase isoform type-2	MAT2A		>tr|B4DN45|B4DN45_HUMAN S-adenosylmethionine synthase OS=Homo sapiens GN=MAT2A PE=1 SV=1;>sp|P31153|METK2_HUMAN S-adenosylmethionine synthase isoform type-2 OS=Homo sapiens GN=MAT2A PE=1 SV=1	2	1	1	1	0	0	0	0	0	0	1	1	0	0	0	0	0	0	0	0	0	0	1	1	0	0	0	0	0	0	0	0	0	0	1	1	0	0	0	0	5
J3QL05;J3KP15;B4DN89;Q01130;Q9BRL6-2;Q9BRL6	J3QL05;J3KP15;B4DN89;Q01130;Q9BRL6-2;Q9BRL6	4;4;4;4;2;2	4;4;4;4;2;2	4;4;4;4;2;2	Serine/arginine-rich splicing factor 2;Serine/arginine-rich splicing factor 8	SRSF2;SRSF8		>tr|J3QL05|J3QL05_HUMAN Serine/arginine-rich-splicing factor 2 (Fragment) OS=Homo sapiens GN=SRSF2 PE=1 SV=1;>tr|J3KP15|J3KP15_HUMAN Serine/arginine-rich-splicing factor 2 (Fragment) OS=Homo sapiens GN=SRSF2 PE=1 SV=2;>tr|B4DN89|B4DN89_HUMAN Serine/arginin	6	4	4	4	0	0	0	0	0	0	1	4	0	0	0	0	0	0	0	0	0	0	1	4	0	0	0	0	0	0	0	0	0	0	1	4	0	0	0	0	30
B4DNJ6;Q9Y3F4;B0AZV0;H0YH33	B4DNJ6;Q9Y3F4;B0AZV0	15;15;12;2	15;15;12;2	15;15;12;2	Serine-threonine kinase receptor-associated protein	STRAP		>tr|B4DNJ6|B4DNJ6_HUMAN Serine-threonine kinase receptor-associated protein OS=Homo sapiens GN=STRAP PE=1 SV=1;>sp|Q9Y3F4|STRAP_HUMAN Serine-threonine kinase receptor-associated protein OS=Homo sapiens GN=STRAP PE=1 SV=1;>tr|B0AZV0|B0AZV0_HUMAN Serine-thre	4	15	15	15	0	7	0	9	0	2	9	9	0	0	0	0	0	7	0	9	0	2	9	9	0	0	0	0	0	7	0	9	0	2	9	9	0	0	0	0	53.4
M0R0P4;F5GYK2;B4DQH7;Q9NRL3;F8VYA6;M0QXN2;M0R2A7;G3V3G7;M0QYS2;M0R0W8;R4GN16;G3V340;Q13033-2;O43815-2;O43815;Q13033	M0R0P4;F5GYK2;B4DQH7;Q9NRL3;F8VYA6;M0QXN2;M0R2A7;G3V3G7;M0QYS2;M0R0W8;R4GN16;G3V340;Q13033-2;O43815-2;O43815;Q13033	2;2;2;2;2;1;1;1;1;1;1;1;1;1;1;1	2;2;2;2;2;1;1;1;1;1;1;1;1;1;1;1	2;2;2;2;2;1;1;1;1;1;1;1;1;1;1;1	Striatin-4;Striatin-3;Striatin	STRN4;STRN3;STRN		>tr|M0R0P4|M0R0P4_HUMAN Striatin-4 (Fragment) OS=Homo sapiens GN=STRN4 PE=1 SV=2;>tr|F5GYK2|F5GYK2_HUMAN Striatin-4 OS=Homo sapiens GN=STRN4 PE=1 SV=1;>tr|B4DQH7|B4DQH7_HUMAN Striatin-4 OS=Homo sapiens GN=STRN4 PE=1 SV=1;>sp|Q9NRL3|STRN4_HUMAN Striatin-4 O	16	2	2	2	0	1	0	0	0	0	1	1	0	0	0	0	0	1	0	0	0	0	1	1	0	0	0	0	0	1	0	0	0	0	1	1	0	0	0	0	12.9
B4DQI6;B4DUA9;Q13595;Q13595-2	B4DQI6;B4DUA9;Q13595;Q13595-2	8;8;8;5	6;6;6;5	6;6;6;5	Transformer-2 protein homolog alpha	TRA2A		>tr|B4DQI6|B4DQI6_HUMAN Transformer-2 protein homolog alpha OS=Homo sapiens GN=TRA2A PE=1 SV=1;>tr|B4DUA9|B4DUA9_HUMAN Transformer-2 protein homolog alpha OS=Homo sapiens GN=TRA2A PE=1 SV=1;>sp|Q13595|TRA2A_HUMAN Transformer-2 protein homolog alpha OS=Homo	4	8	6	6	0	0	2	0	0	0	3	6	0	0	0	0	0	0	2	0	0	0	3	4	0	0	0	0	0	0	2	0	0	0	3	4	0	0	0	0	30
Q96DI7;B4DQJ1	Q96DI7;B4DQJ1	2;2	2;2	2;2	U5 small nuclear ribonucleoprotein 40 kDa protein	SNRNP40		>sp|Q96DI7|SNR40_HUMAN U5 small nuclear ribonucleoprotein 40 kDa protein OS=Homo sapiens GN=SNRNP40 PE=1 SV=1;>tr|B4DQJ1|B4DQJ1_HUMAN U5 small nuclear ribonucleoprotein 40 kDa protein OS=Homo sapiens GN=SNRNP40 PE=1 SV=1	2	2	2	2	0	0	0	0	0	0	2	1	0	0	0	0	0	0	0	0	0	0	2	1	0	0	0	0	0	0	0	0	0	0	2	1	0	0	0	0	5.3
F5H7U0;B4DQJ8;P52209;K7EMN2;K7EM49;K7EPF6	F5H7U0;B4DQJ8;P52209;K7EMN2;K7EM49;K7EPF6	4;4;4;3;3;3	4;4;4;3;3;3	4;4;4;3;3;3	6-phosphogluconate dehydrogenase, decarboxylating	PGD		>tr|F5H7U0|F5H7U0_HUMAN Uncharacterized protein OS=Homo sapiens GN=PGD PE=1 SV=1;>tr|B4DQJ8|B4DQJ8_HUMAN 6-phosphogluconate dehydrogenase, decarboxylating OS=Homo sapiens GN=PGD PE=1 SV=1;>sp|P52209|6PGD_HUMAN 6-phosphogluconate dehydrogenase, decarboxylat	6	4	4	4	0	0	0	0	0	0	3	0	0	0	0	1	0	0	0	0	0	0	3	0	0	0	0	1	0	0	0	0	0	0	3	0	0	0	0	1	12.6
B4DR63;P62191	B4DR63;P62191	3;3	2;2	2;2	26S protease regulatory subunit 4	PSMC1		>tr|B4DR63|B4DR63_HUMAN 26S protease regulatory subunit 4 OS=Homo sapiens GN=PSMC1 PE=1 SV=1;>sp|P62191|PRS4_HUMAN 26S protease regulatory subunit 4 OS=Homo sapiens GN=PSMC1 PE=1 SV=1	2	3	2	2	0	0	0	0	0	1	3	1	0	0	0	0	0	0	0	0	0	1	2	0	0	0	0	0	0	0	0	0	0	1	2	0	0	0	0	0	10.1
C9JJV0;C9JDH9;C9J6L2;C9JCC0;C9J232;H7C279;H0Y630;Q8NBY1;B4DR80;B4E0Y9;O00506-3;Q9P289-2;O00506-2;Q9P289-3;Q9P289;O00506;Q9Y6E0-2;Q9Y6E0	C9JJV0;C9JDH9;C9J6L2;C9JCC0;C9J232;H7C279;H0Y630;Q8NBY1;B4DR80;B4E0Y9;O00506-3;Q9P289-2;O00506-2;Q9P289-3;Q9P289;O00506;Q9Y6E0-2;Q9Y6E0	1;1;1;1;1;1;1;1;1;1;1;1;1;1;1;1;1;1	1;1;1;1;1;1;1;1;1;1;1;1;1;1;1;1;1;1	1;1;1;1;1;1;1;1;1;1;1;1;1;1;1;1;1;1	Serine/threonine-protein kinase 25;Serine/threonine-protein kinase MST4;Serine/threonine-protein kinase 24;Serine/threonine-protein kinase 24 36 kDa subunit;Serine/threonine-protein kinase 24 12 kDa subunit	STK25;STK24;RBM4B;MST4		>tr|C9JJV0|C9JJV0_HUMAN Serine/threonine-protein kinase 25 (Fragment) OS=Homo sapiens GN=STK25 PE=4 SV=1;>tr|C9JDH9|C9JDH9_HUMAN Serine/threonine-protein kinase 25 (Fragment) OS=Homo sapiens GN=STK25 PE=4 SV=1;>tr|C9J6L2|C9J6L2_HUMAN Serine/threonine-prote	18	1	1	1	0	0	0	0	0	0	1	0	0	0	0	0	0	0	0	0	0	0	1	0	0	0	0	0	0	0	0	0	0	0	1	0	0	0	0	0	21.5
Q02809;B4DR87;Q5JXB9;Q5JXB7;Q5JXB8	Q02809;B4DR87	11;11;3;3;2	11;11;3;3;2	11;11;3;3;2	Procollagen-lysine,2-oxoglutarate 5-dioxygenase 1	PLOD1		>sp|Q02809|PLOD1_HUMAN Procollagen-lysine,2-oxoglutarate 5-dioxygenase 1 OS=Homo sapiens GN=PLOD1 PE=1 SV=2;>tr|B4DR87|B4DR87_HUMAN Procollagen-lysine,2-oxoglutarate 5-dioxygenase 1 OS=Homo sapiens GN=PLOD1 PE=1 SV=1	5	11	11	11	0	1	1	5	1	4	2	3	0	0	0	0	0	1	1	5	1	4	2	3	0	0	0	0	0	1	1	5	1	4	2	3	0	0	0	0	15.8
D6R9A8;B4DRK2;E9PHB5;E7EPC8;Q9UQB3-2;Q9UQB3	D6R9A8;B4DRK2;E9PHB5;E7EPC8;Q9UQB3-2;Q9UQB3	1;1;1;1;1;1	1;1;1;1;1;1	1;1;1;1;1;1	Catenin delta-2	CTNND2		>tr|D6R9A8|D6R9A8_HUMAN Catenin delta-2 OS=Homo sapiens GN=CTNND2 PE=4 SV=2;>tr|B4DRK2|B4DRK2_HUMAN Uncharacterized protein OS=Homo sapiens GN=CTNND2 PE=2 SV=1;>tr|E9PHB5|E9PHB5_HUMAN Catenin delta-2 OS=Homo sapiens GN=CTNND2 PE=4 SV=1;>tr|E7EPC8|E7EPC8_HU	6	1	1	1	0	1	0	0	0	0	0	1	0	0	0	0	0	1	0	0	0	0	0	1	0	0	0	0	0	1	0	0	0	0	0	1	0	0	0	0	1.4
F8VX11;B4DS13;E7EX17;P23588;F8W0K0;F8VRU1;F8VYE9;F8VSC7;F8VP89	F8VX11;B4DS13;E7EX17;P23588;F8W0K0;F8VRU1;F8VYE9;F8VSC7;F8VP89	2;2;2;2;1;1;1;1;1	2;2;2;2;1;1;1;1;1	2;2;2;2;1;1;1;1;1	Eukaryotic translation initiation factor 4B	EIF4B		>tr|F8VX11|F8VX11_HUMAN Eukaryotic translation initiation factor 4B (Fragment) OS=Homo sapiens GN=EIF4B PE=1 SV=1;>tr|B4DS13|B4DS13_HUMAN Eukaryotic translation initiation factor 4B OS=Homo sapiens GN=EIF4B PE=1 SV=1;>tr|E7EX17|E7EX17_HUMAN Eukaryotic tran	9	2	2	2	0	0	0	0	0	0	0	2	0	1	0	0	0	0	0	0	0	0	0	2	0	1	0	0	0	0	0	0	0	0	0	2	0	1	0	0	6.7
E9PH82;B4DT23;Q8NCA5-2;Q8NCA5	E9PH82;B4DT23;Q8NCA5-2;Q8NCA5	2;2;2;2	2;2;2;2	2;2;2;2	Protein FAM98A	FAM98A		>tr|E9PH82|E9PH82_HUMAN Protein FAM98A OS=Homo sapiens GN=FAM98A PE=1 SV=1;>tr|B4DT23|B4DT23_HUMAN Protein FAM98A OS=Homo sapiens GN=FAM98A PE=1 SV=1;>sp|Q8NCA5-2|FA98A_HUMAN Isoform 2 of Protein FAM98A OS=Homo sapiens GN=FAM98A;>sp|Q8NCA5|FA98A_HUMAN Prot	4	2	2	2	0	1	0	2	0	1	1	2	0	0	0	0	0	1	0	2	0	1	1	2	0	0	0	0	0	1	0	2	0	1	1	2	0	0	0	0	8.7
E5RIW3;E5RJD8;O75347;B4DT30;E5RHG6	E5RIW3;E5RJD8;O75347;B4DT30;E5RHG6	2;2;2;2;1	2;2;2;2;1	2;2;2;2;1	Tubulin-specific chaperone A	TBCA		>tr|E5RIW3|E5RIW3_HUMAN Tubulin-specific chaperone A OS=Homo sapiens GN=TBCA PE=1 SV=1;>tr|E5RJD8|E5RJD8_HUMAN Tubulin-specific chaperone A OS=Homo sapiens GN=TBCA PE=1 SV=1;>sp|O75347|TBCA_HUMAN Tubulin-specific chaperone A OS=Homo sapiens GN=TBCA PE=1 SV	5	2	2	2	0	0	0	0	0	0	0	1	0	0	0	1	0	0	0	0	0	0	0	1	0	0	0	1	0	0	0	0	0	0	0	1	0	0	0	1	25
Q15717;B4DVB8;M0QZR9;M0R055	Q15717;B4DVB8;M0QZR9	16;16;8;4	16;16;8;4	16;16;8;4	ELAV-like protein 1	ELAVL1		>sp|Q15717|ELAV1_HUMAN ELAV-like protein 1 OS=Homo sapiens GN=ELAVL1 PE=1 SV=2;>tr|B4DVB8|B4DVB8_HUMAN ELAV-like protein 1 OS=Homo sapiens GN=ELAVL1 PE=1 SV=1;>tr|M0QZR9|M0QZR9_HUMAN ELAV-like protein 1 OS=Homo sapiens GN=ELAVL1 PE=1 SV=1	4	16	16	16	0	5	1	9	1	3	8	16	0	1	0	0	0	5	1	9	1	3	8	16	0	1	0	0	0	5	1	9	1	3	8	16	0	1	0	0	46.6
B4DVY1;O15371;B0QYA5;B0QYA4;B0QYA8;B0QYA6;B0QYA7	B4DVY1;O15371;B0QYA5	6;6;3;2;1;1;1	6;6;3;2;1;1;1	6;6;3;2;1;1;1	Eukaryotic translation initiation factor 3 subunit D	EIF3D		>tr|B4DVY1|B4DVY1_HUMAN Eukaryotic translation initiation factor 3 subunit D OS=Homo sapiens GN=EIF3D PE=1 SV=1;>sp|O15371|EIF3D_HUMAN Eukaryotic translation initiation factor 3 subunit D OS=Homo sapiens GN=EIF3D PE=1 SV=1;>tr|B0QYA5|B0QYA5_HUMAN Eukaryoti	7	6	6	6	0	1	0	1	0	1	4	3	0	0	0	0	0	1	0	1	0	1	4	3	0	0	0	0	0	1	0	1	0	1	4	3	0	0	0	0	14.6
B4E159;D6RGC2;D6RIY0;Q15928;B4DXR9;Q8TF20;Q8TF20-2	B4E159;D6RGC2;D6RIY0;Q15928;B4DXR9;Q8TF20;Q8TF20-2	1;1;1;1;1;1;1	1;1;1;1;1;1;1	1;1;1;1;1;1;1	Zinc finger protein 141;Zinc finger protein 732;Zinc finger protein 721	ZNF721;ZNF141;ZNF732		>tr|B4E159|B4E159_HUMAN Zinc finger protein 721 OS=Homo sapiens GN=ZNF721 PE=2 SV=1;>tr|D6RGC2|D6RGC2_HUMAN Zinc finger protein 721 (Fragment) OS=Homo sapiens GN=ZNF721 PE=4 SV=1;>tr|D6RIY0|D6RIY0_HUMAN Zinc finger protein 141 OS=Homo sapiens GN=ZNF141 PE=	7	1	1	1	0	1	0	0	0	0	0	0	0	0	0	0	0	1	0	0	0	0	0	0	0	0	0	0	0	1	0	0	0	0	0	0	0	0	0	0	6.1
G3V576;G3V4W0;B4DY08;G3V4C1;G3V2Q1;P07910-2;P07910;P07910-4;G3V555;G3V575;P07910-3;G3V5X6;G3V3K6;G3V251;B4DSU6;G3V5V7;G3V2D6;O60812;G3V4M8;G3V2H6	G3V576;G3V4W0;B4DY08;G3V4C1;G3V2Q1;P07910-2;P07910;P07910-4;G3V555;G3V575;P07910-3;G3V5X6;G3V3K6;G3V251;B4DSU6	19;19;19;19;19;19;19;17;13;13;12;10;10;10;10;9;9;9;8;7	19;19;19;19;19;19;19;17;13;13;12;10;10;10;10;9;9;9;8;7	18;18;18;18;18;18;18;16;13;13;11;10;10;10;10;8;8;9;8;7	Heterogeneous nuclear ribonucleoproteins C1/C2	HNRNPC		>tr|G3V576|G3V576_HUMAN Heterogeneous nuclear ribonucleoproteins C1/C2 OS=Homo sapiens GN=HNRNPC PE=1 SV=1;>tr|G3V4W0|G3V4W0_HUMAN Heterogeneous nuclear ribonucleoproteins C1/C2 (Fragment) OS=Homo sapiens GN=HNRNPC PE=1 SV=1;>tr|B4DY08|B4DY08_HUMAN Heterog	20	19	19	18	0	6	5	5	3	7	19	14	0	0	0	4	0	6	5	5	3	7	19	14	0	0	0	4	0	6	5	5	3	7	18	14	0	0	0	4	48.1
B4DY35;B9A062;Q7Z650;P13995	B4DY35;B9A062;Q7Z650;P13995	2;2;2;2	2;2;2;2	2;2;2;2	Bifunctional methylenetetrahydrofolate dehydrogenase/cyclohydrolase, mitochondrial;NAD-dependent methylenetetrahydrofolate dehydrogenase;Methenyltetrahydrofolate cyclohydrolase	MTHFD2		>tr|B4DY35|B4DY35_HUMAN Bifunctional methylenetetrahydrofolate dehydrogenase/cyclohydrolase, mitochondrial OS=Homo sapiens GN=MTHFD2 PE=1 SV=1;>tr|B9A062|B9A062_HUMAN Bifunctional methylenetetrahydrofolate dehydrogenase/cyclohydrolase, mitochondrial OS=Hom	4	2	2	2	0	0	0	1	0	0	0	1	0	0	0	0	0	0	0	1	0	0	0	1	0	0	0	0	0	0	0	1	0	0	0	1	0	0	0	0	12.4
B4DYB4;Q8NFH5;B4DP57;C9JIY9;C9IYQ7;F8WCF5;F8WEL4	B4DYB4;Q8NFH5;B4DP57	3;3;2;1;1;1;1	3;3;2;1;1;1;1	3;3;2;1;1;1;1	Nucleoporin NUP53	NUP35		>tr|B4DYB4|B4DYB4_HUMAN Nucleoporin NUP53 OS=Homo sapiens GN=NUP35 PE=1 SV=1;>sp|Q8NFH5|NUP53_HUMAN Nucleoporin NUP53 OS=Homo sapiens GN=NUP35 PE=1 SV=1;>tr|B4DP57|B4DP57_HUMAN Nucleoporin NUP53 OS=Homo sapiens GN=NUP35 PE=1 SV=1	7	3	3	3	0	0	0	0	0	0	3	1	0	0	0	0	0	0	0	0	0	0	3	1	0	0	0	0	0	0	0	0	0	0	3	1	0	0	0	0	14.6
B4DZC3;Q9H0D6-2;Q9H0D6	B4DZC3;Q9H0D6-2;Q9H0D6	2;2;2	2;2;2	2;2;2	5-3 exoribonuclease 2	XRN2		>tr|B4DZC3|B4DZC3_HUMAN 5-3 exoribonuclease 2 OS=Homo sapiens GN=XRN2 PE=1 SV=1;>sp|Q9H0D6-2|XRN2_HUMAN Isoform 2 of 5-3 exoribonuclease 2 OS=Homo sapiens GN=XRN2;>sp|Q9H0D6|XRN2_HUMAN 5-3 exoribonuclease 2 OS=Homo sapiens GN=XRN2 PE=1 SV=1	3	2	2	2	0	0	0	0	0	0	1	1	0	0	0	0	0	0	0	0	0	0	1	1	0	0	0	0	0	0	0	0	0	0	1	1	0	0	0	0	3.5
B4DZI8;P35606	B4DZI8;P35606	4;4	4;4	4;4	Coatomer subunit beta	COPB2		>tr|B4DZI8|B4DZI8_HUMAN Coatomer protein complex, subunit beta 2 (Beta prime), isoform CRA_b OS=Homo sapiens GN=COPB2 PE=1 SV=1;>sp|P35606|COPB2_HUMAN Coatomer subunit beta OS=Homo sapiens GN=COPB2 PE=1 SV=2	2	4	4	4	0	0	0	0	0	1	2	2	0	0	0	0	0	0	0	0	0	1	2	2	0	0	0	0	0	0	0	0	0	1	2	2	0	0	0	0	4.3
B4E0K5;E7EX54;Q16539-2;Q16539	B4E0K5;E7EX54;Q16539-2;Q16539	2;1;1;1	2;1;1;1	2;1;1;1	Mitogen-activated protein kinase 14	MAPK14		>tr|B4E0K5|B4E0K5_HUMAN Mitogen-activated protein kinase 14 OS=Homo sapiens GN=MAPK14 PE=1 SV=1;>tr|E7EX54|E7EX54_HUMAN Mitogen-activated protein kinase 14 (Fragment) OS=Homo sapiens GN=MAPK14 PE=1 SV=2;>sp|Q16539-2|MK14_HUMAN Isoform CSBP1 of Mitogen-acti	4	2	2	2	0	0	0	1	0	0	1	0	0	0	0	0	0	0	0	1	0	0	1	0	0	0	0	0	0	0	0	1	0	0	1	0	0	0	0	0	9.2
B4E241;P84103	B4E241;P84103	7;7	6;6	6;6	Serine/arginine-rich splicing factor 3	SRSF3		>tr|B4E241|B4E241_HUMAN Serine/arginine-rich-splicing factor 3 OS=Homo sapiens GN=SRSF3 PE=1 SV=1;>sp|P84103|SRSF3_HUMAN Serine/arginine-rich splicing factor 3 OS=Homo sapiens GN=SRSF3 PE=1 SV=1	2	7	6	6	0	1	4	4	3	3	2	5	0	0	0	1	0	1	3	3	2	3	2	4	0	0	0	1	0	1	3	3	2	3	2	4	0	0	0	1	50
K7EK06;K7ER16;B4E363;Q9Y285;K7ER00	K7EK06;K7ER16;B4E363;Q9Y285;K7ER00	2;2;2;2;1	2;2;2;2;1	2;2;2;2;1	Phenylalanine--tRNA ligase alpha subunit	FARSA		>tr|K7EK06|K7EK06_HUMAN Phenylalanine--tRNA ligase alpha subunit (Fragment) OS=Homo sapiens GN=FARSA PE=1 SV=2;>tr|K7ER16|K7ER16_HUMAN Phenylalanine--tRNA ligase alpha subunit OS=Homo sapiens GN=FARSA PE=1 SV=1;>tr|B4E363|B4E363_HUMAN Phenylalanine--tRNA l	5	2	2	2	0	0	0	2	0	0	0	0	0	1	0	0	0	0	0	2	0	0	0	0	0	1	0	0	0	0	0	2	0	0	0	0	0	1	0	0	14.9
B5MC59;P35244	B5MC59;P35244	2;2	2;2	2;2	Replication protein A 14 kDa subunit	RPA3		>tr|B5MC59|B5MC59_HUMAN Replication protein A 14 kDa subunit OS=Homo sapiens GN=RPA3 PE=1 SV=1;>sp|P35244|RFA3_HUMAN Replication protein A 14 kDa subunit OS=Homo sapiens GN=RPA3 PE=1 SV=1	2	2	2	2	0	1	1	1	1	1	0	1	0	0	0	0	0	1	1	1	1	1	0	1	0	0	0	0	0	1	1	1	1	1	0	1	0	0	0	0	32.9
B5MDF5;P62826;J3KQE5;F5H018;H0YFC6;B4DV51	B5MDF5;P62826;J3KQE5;F5H018;H0YFC6	9;9;8;7;5;3	9;9;8;7;5;3	9;9;8;7;5;3	GTP-binding nuclear protein Ran	RAN		>tr|B5MDF5|B5MDF5_HUMAN GTP-binding nuclear protein Ran OS=Homo sapiens GN=RAN PE=1 SV=1;>sp|P62826|RAN_HUMAN GTP-binding nuclear protein Ran OS=Homo sapiens GN=RAN PE=1 SV=3;>tr|J3KQE5|J3KQE5_HUMAN GTP-binding nuclear protein Ran (Fragment) OS=Homo sapien	6	9	9	9	0	1	0	3	0	2	4	3	0	0	0	5	0	1	0	3	0	2	4	3	0	0	0	5	0	1	0	3	0	2	4	3	0	0	0	5	45.1
H3BRV0;Q99613;B5ME19;H3BPE4	H3BRV0;Q99613;B5ME19	6;6;6;1	6;6;6;1	6;6;6;1	Eukaryotic translation initiation factor 3 subunit C;Eukaryotic translation initiation factor 3 subunit C-like protein	EIF3C;EIF3CL		>tr|H3BRV0|H3BRV0_HUMAN Eukaryotic translation initiation factor 3 subunit C OS=Homo sapiens GN=EIF3C PE=1 SV=1;>sp|Q99613|EIF3C_HUMAN Eukaryotic translation initiation factor 3 subunit C OS=Homo sapiens GN=EIF3C PE=1 SV=1;>sp|B5ME19|EIFCL_HUMAN Eukaryotic	4	6	6	6	0	1	0	0	0	0	5	4	0	0	0	0	0	1	0	0	0	0	5	4	0	0	0	0	0	1	0	0	0	0	5	4	0	0	0	0	7.4
F5GZU3;B7Z2F6;Q15424-2;Q15424;Q15424-4;Q15424-3;K7EII0	F5GZU3;B7Z2F6;Q15424-2;Q15424;Q15424-4;Q15424-3	3;3;3;3;3;3;1	3;3;3;3;3;3;1	2;2;2;2;2;2;1	Scaffold attachment factor B1	SAFB		>tr|F5GZU3|F5GZU3_HUMAN Scaffold attachment factor B1 OS=Homo sapiens GN=SAFB PE=1 SV=1;>tr|B7Z2F6|B7Z2F6_HUMAN Scaffold attachment factor B1 OS=Homo sapiens GN=SAFB PE=1 SV=1;>sp|Q15424-2|SAFB1_HUMAN Isoform 2 of Scaffold attachment factor B1 OS=Homo sapi	7	3	3	2	0	0	0	1	0	0	1	2	0	0	0	0	0	0	0	1	0	0	1	2	0	0	0	0	0	0	0	1	0	0	1	1	0	0	0	0	4.4
B7Z4B8;Q9BUJ2-4;Q9BUJ2-2;Q9BUJ2;M0R3F1;Q9BUJ2-3;M0QYZ0;M0QYI8;Q9BUJ2-5;M0R203;M0QYM5;M0QZV6;M0R0K8	B7Z4B8;Q9BUJ2-4;Q9BUJ2-2;Q9BUJ2;M0R3F1;Q9BUJ2-3	10;10;10;10;9;9;4;2;2;1;1;1;1	10;10;10;10;9;9;4;2;2;1;1;1;1	10;10;10;10;9;9;4;2;2;1;1;1;1	Heterogeneous nuclear ribonucleoprotein U-like protein 1	HNRNPUL1	529;531	>tr|B7Z4B8|B7Z4B8_HUMAN Heterogeneous nuclear ribonucleoprotein U-like protein 1 OS=Homo sapiens GN=HNRNPUL1 PE=1 SV=1;>sp|Q9BUJ2-4|HNRL1_HUMAN Isoform 4 of Heterogeneous nuclear ribonucleoprotein U-like protein 1 OS=Homo sapiens GN=HNRNPUL1;>sp|Q9BUJ2-2|H	13	10	10	10	0	1	0	6	0	3	2	5	0	0	0	0	0	1	0	6	0	3	2	5	0	0	0	0	0	1	0	6	0	3	2	5	0	0	0	0	19.9
B7Z4N4;B7Z4J8;D6RJ07;Q9UL40-3;Q9UL40;Q9UL40-2	B7Z4N4;B7Z4J8;D6RJ07;Q9UL40-3;Q9UL40;Q9UL40-2	1;1;1;1;1;1	1;1;1;1;1;1	1;1;1;1;1;1	Zinc finger protein 346	ZNF346		>tr|B7Z4N4|B7Z4N4_HUMAN Zinc finger protein 346 OS=Homo sapiens GN=ZNF346 PE=1 SV=1;>tr|B7Z4J8|B7Z4J8_HUMAN Zinc finger protein 346 OS=Homo sapiens GN=ZNF346 PE=1 SV=1;>tr|D6RJ07|D6RJ07_HUMAN Zinc finger protein 346 OS=Homo sapiens GN=ZNF346 PE=1 SV=1;>sp|	6	1	1	1	0	0	0	0	0	0	0	1	0	0	0	0	0	0	0	0	0	0	0	1	0	0	0	0	0	0	0	0	0	0	0	1	0	0	0	0	11
B7Z589;P48067-2;P48067-3;P48067	B7Z589;P48067-2;P48067-3;P48067	1;1;1;1	1;1;1;1	1;1;1;1	Transporter;Sodium- and chloride-dependent glycine transporter 1	SLC6A9		>tr|B7Z589|B7Z589_HUMAN Transporter OS=Homo sapiens GN=SLC6A9 PE=2 SV=1;>sp|P48067-2|SC6A9_HUMAN Isoform GlyT-1A of Sodium- and chloride-dependent glycine transporter 1 OS=Homo sapiens GN=SLC6A9;>sp|P48067-3|SC6A9_HUMAN Isoform GlyT-1B of Sodium- and chlor	4	1	1	1	0	1	0	0	0	0	0	1	0	0	0	0	0	1	0	0	0	0	0	1	0	0	0	0	0	1	0	0	0	0	0	1	0	0	0	0	1.7
B7Z5E2;P35998	B7Z5E2;P35998	2;2	2;2	2;2	26S protease regulatory subunit 7	PSMC2		>tr|B7Z5E2|B7Z5E2_HUMAN 26S protease regulatory subunit 7 OS=Homo sapiens GN=PSMC2 PE=1 SV=1;>sp|P35998|PRS7_HUMAN 26S protease regulatory subunit 7 OS=Homo sapiens GN=PSMC2 PE=1 SV=3	2	2	2	2	0	0	0	0	0	1	1	1	0	0	0	0	0	0	0	0	0	1	1	1	0	0	0	0	0	0	0	0	0	1	1	1	0	0	0	0	11.8
B7Z6B8;Q16698;E5RID6;E5RJG7;E5RFV2;H0YAW3;E5RJD2	B7Z6B8;Q16698;E5RID6;E5RJG7;E5RFV2	4;4;2;2;2;1;1	4;4;2;2;2;1;1	4;4;2;2;2;1;1	2,4-dienoyl-CoA reductase, mitochondrial	DECR1		>tr|B7Z6B8|B7Z6B8_HUMAN 2,4-dienoyl-CoA reductase, mitochondrial OS=Homo sapiens GN=DECR1 PE=1 SV=1;>sp|Q16698|DECR_HUMAN 2,4-dienoyl-CoA reductase, mitochondrial OS=Homo sapiens GN=DECR1 PE=1 SV=1;>tr|E5RID6|E5RID6_HUMAN 2,4-dienoyl-CoA reductase, mitocho	7	4	4	4	0	2	0	1	0	0	2	4	0	0	0	0	0	2	0	1	0	0	2	4	0	0	0	0	0	2	0	1	0	0	2	4	0	0	0	0	11.7
Q5JR89;Q5JR91;B7Z6Q6;Q99661-2;Q99661	Q5JR89;Q5JR91;B7Z6Q6;Q99661-2;Q99661	1;1;1;1;1	1;1;1;1;1	1;1;1;1;1	Kinesin-like protein KIF2C	KIF2C		>tr|Q5JR89|Q5JR89_HUMAN Kinesin-like protein KIF2C (Fragment) OS=Homo sapiens GN=KIF2C PE=1 SV=1;>tr|Q5JR91|Q5JR91_HUMAN Kinesin-like protein KIF2C (Fragment) OS=Homo sapiens GN=KIF2C PE=1 SV=1;>tr|B7Z6Q6|B7Z6Q6_HUMAN Kinesin-like protein KIF2C OS=Homo sap	5	1	1	1	0	0	0	0	0	0	0	1	0	0	0	0	0	0	0	0	0	0	0	1	0	0	0	0	0	0	0	0	0	0	0	1	0	0	0	0	4.5
B7Z7A3;Q9BZE4;B4DY13;Q5T3R7	B7Z7A3;Q9BZE4;B4DY13	5;5;4;1	5;5;4;1	5;5;4;1	Nucleolar GTP-binding protein 1	GTPBP4		>tr|B7Z7A3|B7Z7A3_HUMAN Nucleolar GTP-binding protein 1 OS=Homo sapiens GN=GTPBP4 PE=1 SV=1;>sp|Q9BZE4|NOG1_HUMAN Nucleolar GTP-binding protein 1 OS=Homo sapiens GN=GTPBP4 PE=1 SV=3;>tr|B4DY13|B4DY13_HUMAN Nucleolar GTP-binding protein 1 OS=Homo sapiens GN	4	5	5	5	0	1	0	0	0	2	2	2	0	0	0	0	0	1	0	0	0	2	2	2	0	0	0	0	0	1	0	0	0	2	2	2	0	0	0	0	10.1
H0YHC3;F8W020;F8W118;F8VY35;F8VV59;B7Z9C2;F8W0J6;F5H4R6;H0YIV4;P55209-2;P55209;H0YH88;F8VRJ2;F8VXI6;F8VUX1;B3KV44;F8VVB5	H0YHC3;F8W020;F8W118;F8VY35;F8VV59;B7Z9C2;F8W0J6;F5H4R6;H0YIV4;P55209-2;P55209;H0YH88;F8VRJ2;F8VXI6;F8VUX1;B3KV44;F8VVB5	7;7;7;7;7;7;7;7;7;7;7;6;5;5;5;5;4	7;7;7;7;7;7;7;7;7;7;7;6;5;5;5;5;4	1;1;1;1;1;1;1;1;1;1;1;0;1;1;1;1;0	Nucleosome assembly protein 1-like 1	NAP1L1		>tr|H0YHC3|H0YHC3_HUMAN Nucleosome assembly protein 1-like 1 (Fragment) OS=Homo sapiens GN=NAP1L1 PE=1 SV=1;>tr|F8W020|F8W020_HUMAN Nucleosome assembly protein 1-like 1 (Fragment) OS=Homo sapiens GN=NAP1L1 PE=1 SV=1;>tr|F8W118|F8W118_HUMAN Nucleosome assem	17	7	7	1	0	4	0	4	0	4	3	5	0	3	0	1	0	4	0	4	0	4	3	5	0	3	0	1	0	0	0	1	0	1	0	0	0	1	0	0	34.8
K7ES31;K7EMQ9;K7ERF1;B7ZAM9;Q9UBQ5;K7EQM4	K7ES31;K7EMQ9;K7ERF1;B7ZAM9;Q9UBQ5;K7EQM4	2;2;2;2;2;1	2;2;2;2;2;1	2;2;2;2;2;1	Eukaryotic translation initiation factor 3 subunit K	EIF3K		>tr|K7ES31|K7ES31_HUMAN Eukaryotic translation initiation factor 3 subunit K OS=Homo sapiens GN=EIF3K PE=1 SV=1;>tr|K7EMQ9|K7EMQ9_HUMAN Eukaryotic translation initiation factor 3 subunit K (Fragment) OS=Homo sapiens GN=EIF3K PE=1 SV=1;>tr|K7ERF1|K7ERF1_HUM	6	2	2	2	0	0	0	0	0	0	1	2	0	0	0	0	0	0	0	0	0	0	1	2	0	0	0	0	0	0	0	0	0	0	1	2	0	0	0	0	16.1
E7ENZ3;B7ZAR1;E9PCA1;P48643-2;P48643	E7ENZ3;B7ZAR1;E9PCA1;P48643-2;P48643	16;16;16;16;16	16;16;16;16;16	15;15;15;15;15	T-complex protein 1 subunit epsilon	CCT5		>tr|E7ENZ3|E7ENZ3_HUMAN T-complex protein 1 subunit epsilon OS=Homo sapiens GN=CCT5 PE=1 SV=1;>tr|B7ZAR1|B7ZAR1_HUMAN T-complex protein 1 subunit epsilon OS=Homo sapiens GN=CCT5 PE=1 SV=1;>tr|E9PCA1|E9PCA1_HUMAN T-complex protein 1 subunit epsilon OS=Homo	5	16	16	15	0	4	0	6	0	2	10	5	0	1	0	3	0	4	0	6	0	2	10	5	0	1	0	3	0	4	0	5	0	1	10	5	0	0	0	2	38.9
B7ZB63;F5H423;P84077;P61204;C9J1Z8;P84085	B7ZB63;F5H423;P84077;P61204;C9J1Z8;P84085	3;3;3;3;2;2	2;2;2;2;1;1	2;2;2;2;1;1	ADP-ribosylation factor 1;ADP-ribosylation factor 3;ADP-ribosylation factor 5	ARF3;ARF1;ARF5		>tr|B7ZB63|B7ZB63_HUMAN ADP-ribosylation factor 3 OS=Homo sapiens GN=ARF3 PE=2 SV=1;>tr|F5H423|F5H423_HUMAN Uncharacterized protein OS=Homo sapiens PE=3 SV=1;>sp|P84077|ARF1_HUMAN ADP-ribosylation factor 1 OS=Homo sapiens GN=ARF1 PE=1 SV=2;>sp|P61204|ARF3_	6	3	2	2	0	2	0	2	0	0	2	2	0	0	0	0	0	1	0	1	0	0	1	1	0	0	0	0	0	1	0	1	0	0	1	1	0	0	0	0	20.1
B7ZBH1;P56537	B7ZBH1;P56537	2;2	2;2	2;2	Eukaryotic translation initiation factor 6	EIF6		>tr|B7ZBH1|B7ZBH1_HUMAN Eukaryotic translation initiation factor 6 (Fragment) OS=Homo sapiens GN=EIF6 PE=1 SV=1;>sp|P56537|IF6_HUMAN Eukaryotic translation initiation factor 6 OS=Homo sapiens GN=EIF6 PE=1 SV=1	2	2	2	2	0	0	0	2	0	0	0	0	0	0	0	0	0	0	0	2	0	0	0	0	0	0	0	0	0	0	0	2	0	0	0	0	0	0	0	0	25.9
F8VV04;B7ZKM0;Q15020	F8VV04;B7ZKM0;Q15020	1;1;1	1;1;1	1;1;1	Squamous cell carcinoma antigen recognized by T-cells 3	SART3		>tr|F8VV04|F8VV04_HUMAN Squamous cell carcinoma antigen recognized by T-cells 3 (Fragment) OS=Homo sapiens GN=SART3 PE=1 SV=1;>tr|B7ZKM0|B7ZKM0_HUMAN SART3 protein OS=Homo sapiens GN=SART3 PE=1 SV=1;>sp|Q15020|SART3_HUMAN Squamous cell carcinoma antigen re	3	1	1	1	0	1	0	0	0	0	0	1	0	0	0	0	0	1	0	0	0	0	0	1	0	0	0	0	0	1	0	0	0	0	0	1	0	0	0	0	1.6
F8WED5;B8ZZL5;Q8WV92	F8WED5;B8ZZL5;Q8WV92	2;2;2	2;2;2	2;2;2	MIT domain-containing protein 1	MITD1		>tr|F8WED5|F8WED5_HUMAN MIT domain-containing protein 1 OS=Homo sapiens GN=MITD1 PE=4 SV=1;>tr|B8ZZL5|B8ZZL5_HUMAN MIT domain-containing protein 1 (Fragment) OS=Homo sapiens GN=MITD1 PE=1 SV=1;>sp|Q8WV92|MITD1_HUMAN MIT domain-containing protein 1 OS=Homo	3	2	2	2	0	0	0	1	0	0	0	1	0	0	0	0	0	0	0	1	0	0	0	1	0	0	0	0	0	0	0	1	0	0	0	1	0	0	0	0	34
B8ZZQ6;P06454-2;P06454;B8ZZA1;B8ZZW7;H7C2N1	B8ZZQ6;P06454-2;P06454;B8ZZA1;B8ZZW7;H7C2N1	3;3;3;2;2;2	3;3;3;2;2;2	3;3;3;2;2;2	Prothymosin alpha;Prothymosin alpha, N-terminally processed;Thymosin alpha-1	PTMA		>tr|B8ZZQ6|B8ZZQ6_HUMAN Uncharacterized protein OS=Homo sapiens GN=PTMA PE=1 SV=1;>sp|P06454-2|PTMA_HUMAN Isoform 2 of Prothymosin alpha OS=Homo sapiens GN=PTMA;>sp|P06454|PTMA_HUMAN Prothymosin alpha OS=Homo sapiens GN=PTMA PE=1 SV=2;>tr|B8ZZA1|B8ZZA1_HUM	6	3	3	3	0	0	0	1	1	2	1	0	0	0	0	2	0	0	0	1	1	2	1	0	0	0	0	2	0	0	0	1	1	2	1	0	0	0	0	2	34.6
B8ZZU8;I3L0M9;Q15370;Q15370-2	B8ZZU8;I3L0M9;Q15370;Q15370-2	3;3;3;3	3;3;3;3	3;3;3;3	Transcription elongation factor B polypeptide 2	TCEB2		>tr|B8ZZU8|B8ZZU8_HUMAN Transcription elongation factor B (SIII), polypeptide 2 (18kDa, elongin B), isoform CRA_b OS=Homo sapiens GN=TCEB2 PE=1 SV=1;>tr|I3L0M9|I3L0M9_HUMAN Transcription elongation factor B polypeptide 2 (Fragment) OS=Homo sapiens GN=TCEB2	4	3	3	3	0	0	0	0	0	0	2	3	0	0	0	0	0	0	0	0	0	0	2	3	0	0	0	0	0	0	0	0	0	0	2	3	0	0	0	0	21.2
B8ZZZ7;Q9NUQ6-2;Q9NUQ6;Q9NUQ6-4;Q9NUQ6-3	B8ZZZ7;Q9NUQ6-2;Q9NUQ6;Q9NUQ6-4;Q9NUQ6-3	1;1;1;1;1	1;1;1;1;1	1;1;1;1;1	SPATS2-like protein	SPATS2L		>tr|B8ZZZ7|B8ZZZ7_HUMAN DNA polymerase-transactivated protein 6, isoform CRA_b OS=Homo sapiens GN=SPATS2L PE=1 SV=1;>sp|Q9NUQ6-2|SPS2L_HUMAN Isoform 2 of SPATS2-like protein OS=Homo sapiens GN=SPATS2L;>sp|Q9NUQ6|SPS2L_HUMAN SPATS2-like protein OS=Homo sapi	5	1	1	1	0	1	0	0	0	0	1	1	0	0	0	0	0	1	0	0	0	0	1	1	0	0	0	0	0	1	0	0	0	0	1	1	0	0	0	0	2.4
B9A067;Q16891-2;Q16891-4;Q16891;C9J406;Q16891-3;H7C463;D6RAW4	B9A067;Q16891-2;Q16891-4;Q16891;C9J406;Q16891-3;H7C463	11;11;11;11;10;9;8;1	11;11;11;11;10;9;8;1	11;11;11;11;10;9;8;1	MICOS complex subunit MIC60	IMMT		>tr|B9A067|B9A067_HUMAN Mitochondrial inner membrane protein OS=Homo sapiens GN=IMMT PE=1 SV=2;>sp|Q16891-2|IMMT_HUMAN Isoform 2 of Mitochondrial inner membrane protein OS=Homo sapiens GN=IMMT;>sp|Q16891-4|IMMT_HUMAN Isoform 4 of Mitochondrial inner membra	8	11	11	11	0	2	0	1	2	10	5	2	0	0	0	0	0	2	0	1	2	10	5	2	0	0	0	0	0	2	0	1	2	10	5	2	0	0	0	0	22.1
B9ZVN9;O95602	B9ZVN9;O95602	1;1	1;1	1;1	DNA-directed RNA polymerase;DNA-directed RNA polymerase I subunit RPA1	POLR1A		>tr|B9ZVN9|B9ZVN9_HUMAN DNA-directed RNA polymerase OS=Homo sapiens GN=POLR1A PE=1 SV=1;>sp|O95602|RPA1_HUMAN DNA-directed RNA polymerase I subunit RPA1 OS=Homo sapiens GN=POLR1A PE=1 SV=2	2	1	1	1	0	1	0	0	0	0	1	0	0	0	0	0	0	1	0	0	0	0	1	0	0	0	0	0	0	1	0	0	0	0	1	0	0	0	0	0	0.6
E7EMV0;E7ERW8;B9ZVX0;E9PHQ0;E7ET75;E9PEZ3;H9KV28;O60610-2;O60610-3;O60610	E7EMV0;E7ERW8;B9ZVX0;E9PHQ0;E7ET75;E9PEZ3;H9KV28;O60610-2;O60610-3;O60610	1;1;1;1;1;1;1;1;1;1	1;1;1;1;1;1;1;1;1;1	1;1;1;1;1;1;1;1;1;1	Protein diaphanous homolog 1	DIAPH1		>tr|E7EMV0|E7EMV0_HUMAN Protein diaphanous homolog 1 OS=Homo sapiens GN=DIAPH1 PE=1 SV=1;>tr|E7ERW8|E7ERW8_HUMAN Protein diaphanous homolog 1 OS=Homo sapiens GN=DIAPH1 PE=1 SV=1;>tr|B9ZVX0|B9ZVX0_HUMAN Diaphanous homolog 1 (Drosophila), isoform CRA_a OS=Ho	10	1	1	1	0	0	0	0	0	0	1	1	0	0	0	0	0	0	0	0	0	0	1	1	0	0	0	0	0	0	0	0	0	0	1	1	0	0	0	0	1.3
H0Y8B5;H7BYR4;F8W8P5;C9IYE1;Q86UW7-3;Q86UW7-2;Q86UW7	H0Y8B5;H7BYR4;F8W8P5;C9IYE1;Q86UW7-3;Q86UW7-2;Q86UW7	1;1;1;1;1;1;1	1;1;1;1;1;1;1	1;1;1;1;1;1;1	Calcium-dependent secretion activator 2	CADPS2		>tr|H0Y8B5|H0Y8B5_HUMAN Calcium-dependent secretion activator 2 (Fragment) OS=Homo sapiens GN=CADPS2 PE=4 SV=1;>tr|H7BYR4|H7BYR4_HUMAN Calcium-dependent secretion activator 2 (Fragment) OS=Homo sapiens GN=CADPS2 PE=4 SV=1;>tr|F8W8P5|F8W8P5_HUMAN Calcium-de	7	1	1	1	1	1	0	0	0	0	1	0	0	0	0	0	1	1	0	0	0	0	1	0	0	0	0	0	1	1	0	0	0	0	1	0	0	0	0	0	4.1
F8WAU4;C9IZ01;Q96RP9;Q96RP9-2	F8WAU4;C9IZ01;Q96RP9;Q96RP9-2	1;1;1;1	1;1;1;1	1;1;1;1	Elongation factor G, mitochondrial	GFM1		>tr|F8WAU4|F8WAU4_HUMAN Elongation factor G, mitochondrial OS=Homo sapiens GN=GFM1 PE=1 SV=1;>tr|C9IZ01|C9IZ01_HUMAN Elongation factor G, mitochondrial OS=Homo sapiens GN=GFM1 PE=1 SV=1;>sp|Q96RP9|EFGM_HUMAN Elongation factor G, mitochondrial OS=Homo sapie	4	1	1	1	0	0	0	0	0	0	0	1	0	0	0	0	0	0	0	0	0	0	0	1	0	0	0	0	0	0	0	0	0	0	0	1	0	0	0	0	2
C9IZK7;Q15061	C9IZK7;Q15061	1;1	1;1	1;1	WD repeat-containing protein 43	WDR43		>tr|C9IZK7|C9IZK7_HUMAN WD repeat-containing protein 43 (Fragment) OS=Homo sapiens GN=WDR43 PE=1 SV=1;>sp|Q15061|WDR43_HUMAN WD repeat-containing protein 43 OS=Homo sapiens GN=WDR43 PE=1 SV=3	2	1	1	1	0	0	0	0	0	0	0	1	0	0	0	0	0	0	0	0	0	0	0	1	0	0	0	0	0	0	0	0	0	0	0	1	0	0	0	0	4.3
C9J7D1;C9J4S4;C9IZZ0;C9J4V0;C9J592;C9J8S3;P51149	C9J7D1;C9J4S4;C9IZZ0;C9J4V0;C9J592;C9J8S3;P51149	1;1;1;1;1;1;1	1;1;1;1;1;1;1	1;1;1;1;1;1;1	Ras-related protein Rab-7a	RAB7A		>tr|C9J7D1|C9J7D1_HUMAN Ras-related protein Rab-7a OS=Homo sapiens GN=RAB7A PE=1 SV=1;>tr|C9J4S4|C9J4S4_HUMAN Ras-related protein Rab-7a OS=Homo sapiens GN=RAB7A PE=1 SV=1;>tr|C9IZZ0|C9IZZ0_HUMAN Ras-related protein Rab-7a (Fragment) OS=Homo sapiens GN=RAB	7	1	1	1	0	0	0	0	0	0	1	1	0	0	0	0	0	0	0	0	0	0	1	1	0	0	0	0	0	0	0	0	0	0	1	1	0	0	0	0	12.1
C9J0E4;P01040	C9J0E4;P01040	1;1	1;1	1;1	Cystatin-A;Cystatin-A, N-terminally processed	CSTA		>tr|C9J0E4|C9J0E4_HUMAN Cystatin-A OS=Homo sapiens GN=CSTA PE=1 SV=1;>sp|P01040|CYTA_HUMAN Cystatin-A OS=Homo sapiens GN=CSTA PE=1 SV=1	2	1	1	1	0	0	0	0	0	0	1	0	0	0	0	0	0	0	0	0	0	0	1	0	0	0	0	0	0	0	0	0	0	0	1	0	0	0	0	0	19
C9J1J0;Q08828	C9J1J0;Q08828	1;1	1;1	1;1	Adenylate cyclase type 1	ADCY1		>tr|C9J1J0|C9J1J0_HUMAN Adenylate cyclase 1 (Brain), isoform CRA_e OS=Homo sapiens GN=ADCY1 PE=3 SV=1;>sp|Q08828|ADCY1_HUMAN Adenylate cyclase type 1 OS=Homo sapiens GN=ADCY1 PE=1 SV=2	2	1	1	1	0	0	0	0	0	0	1	0	0	0	0	0	0	0	0	0	0	0	1	0	0	0	0	0	0	0	0	0	0	0	1	0	0	0	0	0	4.1
C9J2C0;Q9NY65-2;Q9NY65	C9J2C0;Q9NY65-2;Q9NY65	15;15;15	1;1;1	1;1;1	Tubulin alpha-8 chain	TUBA8		>tr|C9J2C0|C9J2C0_HUMAN Tubulin alpha-8 chain (Fragment) OS=Homo sapiens GN=TUBA8 PE=3 SV=1;>sp|Q9NY65-2|TBA8_HUMAN Isoform 2 of Tubulin alpha-8 chain OS=Homo sapiens GN=TUBA8;>sp|Q9NY65|TBA8_HUMAN Tubulin alpha-8 chain OS=Homo sapiens GN=TUBA8 PE=1 SV=1	3	15	1	1	0	7	1	9	0	10	10	9	0	7	1	8	0	0	0	0	0	0	1	0	0	0	0	0	0	0	0	0	0	0	1	0	0	0	0	0	30.4
C9J4M6;C9J2Y9;P30876	C9J4M6;C9J2Y9;P30876	1;1;1	1;1;1	1;1;1	DNA-directed RNA polymerase;DNA-directed RNA polymerase II subunit RPB2	POLR2B		>tr|C9J4M6|C9J4M6_HUMAN DNA-directed RNA polymerase OS=Homo sapiens GN=POLR2B PE=1 SV=2;>tr|C9J2Y9|C9J2Y9_HUMAN DNA-directed RNA polymerase OS=Homo sapiens GN=POLR2B PE=1 SV=2;>sp|P30876|RPB2_HUMAN DNA-directed RNA polymerase II subunit RPB2 OS=Homo sapien	3	1	1	1	0	0	0	0	0	0	0	1	0	0	0	0	0	0	0	0	0	0	0	1	0	0	0	0	0	0	0	0	0	0	0	1	0	0	0	0	0.8
C9J352;C9JWD9;F2Z3G4;C9J4U1;C9JYI4;P52294;Q5TD90;S4R3E5;F5H4G7;F5GYL8;O60684;O15131	C9J352;C9JWD9;F2Z3G4;C9J4U1;C9JYI4;P52294;Q5TD90;S4R3E5;F5H4G7;F5GYL8;O60684;O15131	2;2;2;2;2;2;1;1;1;1;1;1	2;2;2;2;2;2;1;1;1;1;1;1	2;2;2;2;2;2;1;1;1;1;1;1	Importin subunit alpha-5;Importin subunit alpha-5, N-terminally processed;Importin subunit alpha-7;Importin subunit alpha-6	KPNA1;KPNA5;KPNA6		>tr|C9J352|C9J352_HUMAN Importin subunit alpha-5 (Fragment) OS=Homo sapiens GN=KPNA1 PE=1 SV=1;>tr|C9JWD9|C9JWD9_HUMAN Importin subunit alpha-5 (Fragment) OS=Homo sapiens GN=KPNA1 PE=1 SV=1;>tr|F2Z3G4|F2Z3G4_HUMAN Importin subunit alpha-5 OS=Homo sapiens G	12	2	2	2	0	0	0	0	0	0	1	1	0	0	0	0	0	0	0	0	0	0	1	1	0	0	0	0	0	0	0	0	0	0	1	1	0	0	0	0	11.2
C9J363;C9J5C3;Q9BUL8	C9J363;C9J5C3;Q9BUL8	1;1;1	1;1;1	1;1;1	Programmed cell death protein 10	PDCD10		>tr|C9J363|C9J363_HUMAN Programmed cell death 10, isoform CRA_b OS=Homo sapiens GN=PDCD10 PE=1 SV=1;>tr|C9J5C3|C9J5C3_HUMAN Programmed cell death protein 10 (Fragment) OS=Homo sapiens GN=PDCD10 PE=1 SV=1;>sp|Q9BUL8|PDC10_HUMAN Programmed cell death protein	3	1	1	1	0	0	0	1	0	0	0	1	0	0	0	0	0	0	0	1	0	0	0	1	0	0	0	0	0	0	0	1	0	0	0	1	0	0	0	0	6.7
C9J381;E7EQS0;P20839-2;P20839-4;P20839;P20839-3;P20839-7;P20839-5;P20839-6;C9K0R9	C9J381;E7EQS0;P20839-2;P20839-4;P20839;P20839-3;P20839-7;P20839-5;P20839-6;C9K0R9	4;4;4;4;4;4;4;4;4;2	3;3;3;3;3;3;3;3;3;1	3;3;3;3;3;3;3;3;3;1	Inosine-5-monophosphate dehydrogenase;Inosine-5-monophosphate dehydrogenase 1	IMPDH1		>tr|C9J381|C9J381_HUMAN Inosine-5-monophosphate dehydrogenase OS=Homo sapiens GN=IMPDH1 PE=1 SV=1;>tr|E7EQS0|E7EQS0_HUMAN Inosine-5-monophosphate dehydrogenase OS=Homo sapiens GN=IMPDH1 PE=1 SV=1;>sp|P20839-2|IMDH1_HUMAN Isoform 2 of Inosine-5-monophosp	10	4	3	3	0	0	0	0	0	1	3	0	0	0	0	0	0	0	0	0	0	1	2	0	0	0	0	0	0	0	0	0	0	1	2	0	0	0	0	0	10.1
C9J384;Q9BQ75-2;Q9BQ75	C9J384;Q9BQ75-2;Q9BQ75	2;2;2	2;2;2	2;2;2	Protein CMSS1	CMSS1		>tr|C9J384|C9J384_HUMAN Protein CMSS1 (Fragment) OS=Homo sapiens GN=CMSS1 PE=1 SV=1;>sp|Q9BQ75-2|CMS1_HUMAN Isoform 2 of Protein CMSS1 OS=Homo sapiens GN=CMSS1;>sp|Q9BQ75|CMS1_HUMAN Protein CMSS1 OS=Homo sapiens GN=CMSS1 PE=1 SV=2	3	2	2	2	0	1	0	0	0	0	2	1	0	0	0	0	0	1	0	0	0	0	2	1	0	0	0	0	0	1	0	0	0	0	2	1	0	0	0	0	9.3
C9JXI9;C9JSG7;C9JJM9;C9JD81;C9J3W7;C9JBN7;C9JEW7;C9J718;C9JF32;O00522-3;O00522	C9JXI9;C9JSG7;C9JJM9;C9JD81;C9J3W7;C9JBN7;C9JEW7;C9J718;C9JF32;O00522-3;O00522	2;2;2;2;2;2;2;2;2;2;2	2;2;2;2;2;2;2;2;2;2;2	2;2;2;2;2;2;2;2;2;2;2	Krev interaction trapped protein 1	KRIT1		>tr|C9JXI9|C9JXI9_HUMAN Krev interaction trapped protein 1 (Fragment) OS=Homo sapiens GN=KRIT1 PE=4 SV=1;>tr|C9JSG7|C9JSG7_HUMAN Krev interaction trapped protein 1 (Fragment) OS=Homo sapiens GN=KRIT1 PE=4 SV=1;>tr|C9JJM9|C9JJM9_HUMAN Krev interaction trapp	11	2	2	2	0	0	0	1	0	0	1	0	0	0	0	0	0	0	0	1	0	0	1	0	0	0	0	0	0	0	0	1	0	0	1	0	0	0	0	0	29.4
C9J470;E9PHA2;Q15003-2;Q15003	C9J470;E9PHA2;Q15003-2;Q15003	1;1;1;1	1;1;1;1	1;1;1;1	Condensin complex subunit 2	NCAPH		>tr|C9J470|C9J470_HUMAN Condensin complex subunit 2 (Fragment) OS=Homo sapiens GN=NCAPH PE=1 SV=2;>tr|E9PHA2|E9PHA2_HUMAN Condensin complex subunit 2 OS=Homo sapiens GN=NCAPH PE=1 SV=1;>sp|Q15003-2|CND2_HUMAN Isoform 2 of Condensin complex subunit 2 OS=Hom	4	1	1	1	0	0	0	0	0	0	1	1	0	0	0	0	0	0	0	0	0	0	1	1	0	0	0	0	0	0	0	0	0	0	1	1	0	0	0	0	1.8
C9J4W5;Q9GZV4;F8WCJ1;C9J7B5	C9J4W5;Q9GZV4;F8WCJ1;C9J7B5	5;5;4;4	1;1;0;0	1;1;0;0	Eukaryotic translation initiation factor 5A-2	EIF5A2		>tr|C9J4W5|C9J4W5_HUMAN Eukaryotic translation initiation factor 5A-2 (Fragment) OS=Homo sapiens GN=EIF5A2 PE=4 SV=1;>sp|Q9GZV4|IF5A2_HUMAN Eukaryotic translation initiation factor 5A-2 OS=Homo sapiens GN=EIF5A2 PE=1 SV=3;>tr|F8WCJ1|F8WCJ1_HUMAN Eukaryotic	4	5	1	1	0	0	0	1	0	2	1	1	0	0	0	3	0	0	0	0	0	0	0	1	0	0	0	0	0	0	0	0	0	0	0	1	0	0	0	0	48.7
C9JJV6;C9JZL8;C9J5M0;C9JC07;Q96S97	C9JJV6;C9JZL8;C9J5M0;C9JC07;Q96S97	1;1;1;1;1	1;1;1;1;1	1;1;1;1;1	Myeloid-associated differentiation marker	MYADM		>tr|C9JJV6|C9JJV6_HUMAN Myeloid-associated differentiation marker (Fragment) OS=Homo sapiens GN=MYADM PE=1 SV=2;>tr|C9JZL8|C9JZL8_HUMAN Myeloid-associated differentiation marker (Fragment) OS=Homo sapiens GN=MYADM PE=1 SV=1;>tr|C9J5M0|C9J5M0_HUMAN Myeloid-	5	1	1	1	0	0	0	0	0	0	1	0	0	0	0	0	0	0	0	0	0	0	1	0	0	0	0	0	0	0	0	0	0	0	1	0	0	0	0	0	6.8
C9J712;P35080;C9J2N0	C9J712;P35080	3;3;1	3;3;1	2;2;1	Profilin-2	PFN2		>tr|C9J712|C9J712_HUMAN Profilin-2 OS=Homo sapiens GN=PFN2 PE=1 SV=1;>sp|P35080|PROF2_HUMAN Profilin-2 OS=Homo sapiens GN=PFN2 PE=1 SV=3	3	3	3	2	0	2	0	0	0	0	1	2	0	0	0	0	0	2	0	0	0	0	1	2	0	0	0	0	0	1	0	0	0	0	0	1	0	0	0	0	31.9
E9PFH4;C9J7E5;Q9Y5L0-5;Q9Y5L0-3;Q9Y5L0;Q9Y5L0-1	E9PFH4;C9J7E5;Q9Y5L0-5;Q9Y5L0-3;Q9Y5L0;Q9Y5L0-1	1;1;1;1;1;1	1;1;1;1;1;1	1;1;1;1;1;1	Transportin-3	TNPO3		>tr|E9PFH4|E9PFH4_HUMAN Transportin-3 OS=Homo sapiens GN=TNPO3 PE=1 SV=1;>tr|C9J7E5|C9J7E5_HUMAN Transportin-3 OS=Homo sapiens GN=TNPO3 PE=1 SV=1;>sp|Q9Y5L0-5|TNPO3_HUMAN Isoform 4 of Transportin-3 OS=Homo sapiens GN=TNPO3;>sp|Q9Y5L0-3|TNPO3_HUMAN Isoform	6	1	1	1	0	0	0	0	0	0	1	1	0	0	0	0	0	0	0	0	0	0	1	1	0	0	0	0	0	0	0	0	0	0	1	1	0	0	0	0	0.8
C9J8K5;E7EMG1;E7ERH1;Q6IPI5	C9J8K5;E7EMG1;E7ERH1;Q6IPI5	1;1;1;1	1;1;1;1	1;1;1;1	Tensin-1	TNS1		>tr|C9J8K5|C9J8K5_HUMAN Tensin-1 (Fragment) OS=Homo sapiens GN=TNS1 PE=4 SV=1;>tr|E7EMG1|E7EMG1_HUMAN Uncharacterized protein OS=Homo sapiens GN=TNS1 PE=1 SV=1;>tr|E7ERH1|E7ERH1_HUMAN Tensin-1 (Fragment) OS=Homo sapiens GN=TNS1 PE=1 SV=1;>tr|Q6IPI5|Q6IPI5_	4	1	1	1	0	0	1	0	0	0	0	0	0	0	0	0	0	0	1	0	0	0	0	0	0	0	0	0	0	0	1	0	0	0	0	0	0	0	0	0	10.7
C9J9K3;P08865;A6NE09;C9JQR9	C9J9K3;P08865;A6NE09	10;10;9;4	10;10;9;4	10;10;9;4	40S ribosomal protein SA	RPSA;RPSAP58		>tr|C9J9K3|C9J9K3_HUMAN 40S ribosomal protein SA (Fragment) OS=Homo sapiens GN=RPSA PE=1 SV=2;>sp|P08865|RSSA_HUMAN 40S ribosomal protein SA OS=Homo sapiens GN=RPSA PE=1 SV=4;>tr|A6NE09|A6NE09_HUMAN 40S ribosomal protein SA OS=Homo sapiens GN=RPSAP58 PE=3	4	10	10	10	0	2	1	5	1	5	4	3	0	0	0	3	0	2	1	5	1	5	4	3	0	0	0	3	0	2	1	5	1	5	4	3	0	0	0	3	40.3
C9J9W2;Q14847;Q14847-2	C9J9W2;Q14847;Q14847-2	1;1;1	1;1;1	1;1;1	LIM and SH3 domain protein 1	LASP1		>tr|C9J9W2|C9J9W2_HUMAN LIM and SH3 domain protein 1 (Fragment) OS=Homo sapiens GN=LASP1 PE=1 SV=1;>sp|Q14847|LASP1_HUMAN LIM and SH3 domain protein 1 OS=Homo sapiens GN=LASP1 PE=1 SV=2;>sp|Q14847-2|LASP1_HUMAN Isoform 2 of LIM and SH3 domain protein 1 OS=	3	1	1	1	0	0	0	0	0	0	1	0	0	0	0	0	0	0	0	0	0	0	1	0	0	0	0	0	0	0	0	0	0	0	1	0	0	0	0	0	7.2
C9JB30;Q9UPY8-2;Q9UPY8	C9JB30;Q9UPY8-2;Q9UPY8	2;2;2	2;2;2	2;2;2	Microtubule-associated protein RP/EB family member 3	MAPRE3		>tr|C9JB30|C9JB30_HUMAN Microtubule-associated protein RP/EB family member 3 (Fragment) OS=Homo sapiens GN=MAPRE3 PE=1 SV=1;>sp|Q9UPY8-2|MARE3_HUMAN Isoform 2 of Microtubule-associated protein RP/EB family member 3 OS=Homo sapiens GN=MAPRE3;>sp|Q9UPY8|MARE	3	2	2	2	0	0	0	1	0	0	0	1	0	0	0	0	0	0	0	1	0	0	0	1	0	0	0	0	0	0	0	1	0	0	0	1	0	0	0	0	8.7
C9JCN0;F8W8J4;Q9NZM1-8;Q9NZM1-7;Q9NZM1-5;Q9NZM1-2;Q9NZM1-6;Q9NZM1-3;Q9NZM1	C9JCN0;F8W8J4;Q9NZM1-8;Q9NZM1-7;Q9NZM1-5;Q9NZM1-2;Q9NZM1-6;Q9NZM1-3;Q9NZM1	1;1;1;1;1;1;1;1;1	1;1;1;1;1;1;1;1;1	1;1;1;1;1;1;1;1;1	Myoferlin	MYOF		>tr|C9JCN0|C9JCN0_HUMAN Myoferlin OS=Homo sapiens GN=MYOF PE=1 SV=2;>tr|F8W8J4|F8W8J4_HUMAN Myoferlin OS=Homo sapiens GN=MYOF PE=1 SV=1;>sp|Q9NZM1-8|MYOF_HUMAN Isoform 8 of Myoferlin OS=Homo sapiens GN=MYOF;>sp|Q9NZM1-7|MYOF_HUMAN Isoform 7 of Myoferlin OS	9	1	1	1	0	0	0	0	0	0	1	0	0	0	0	0	0	0	0	0	0	0	1	0	0	0	0	0	0	0	0	0	0	0	1	0	0	0	0	0	0.6
C9JG87;Q9NYK5;Q9NYK5-2	C9JG87;Q9NYK5;Q9NYK5-2	2;2;2	2;2;2	2;2;2	39S ribosomal protein L39, mitochondrial	MRPL39		>tr|C9JG87|C9JG87_HUMAN 39S ribosomal protein L39, mitochondrial (Fragment) OS=Homo sapiens GN=MRPL39 PE=1 SV=1;>sp|Q9NYK5|RM39_HUMAN 39S ribosomal protein L39, mitochondrial OS=Homo sapiens GN=MRPL39 PE=1 SV=3;>sp|Q9NYK5-2|RM39_HUMAN Isoform 2 of 39S ribo	3	2	2	2	0	0	0	0	0	0	2	2	0	0	0	0	0	0	0	0	0	0	2	2	0	0	0	0	0	0	0	0	0	0	2	2	0	0	0	0	7.1
C9JJ34;P43487-2;P43487;C9JXG8;C9JDM3;C9JGV6;C9JIC6;H7C137;B3KUP2	C9JJ34;P43487-2;P43487;C9JXG8;C9JDM3;C9JGV6	3;3;3;2;2;2;1;1;1	3;3;3;2;2;2;1;1;1	3;3;3;2;2;2;1;1;1	Ran-specific GTPase-activating protein	RANBP1		>tr|C9JJ34|C9JJ34_HUMAN Ran-specific GTPase-activating protein (Fragment) OS=Homo sapiens GN=RANBP1 PE=1 SV=1;>sp|P43487-2|RANG_HUMAN Isoform 2 of Ran-specific GTPase-activating protein OS=Homo sapiens GN=RANBP1;>sp|P43487|RANG_HUMAN Ran-specific GTPase-ac	9	3	3	3	0	2	0	2	0	1	2	2	0	0	0	0	0	2	0	2	0	1	2	2	0	0	0	0	0	2	0	2	0	1	2	2	0	0	0	0	28.8
C9JL85;P58546	C9JL85;P58546	1;1	1;1	1;1	Myotrophin	MTPN		>tr|C9JL85|C9JL85_HUMAN Myotrophin OS=Homo sapiens GN=MTPN PE=1 SV=1;>sp|P58546|MTPN_HUMAN Myotrophin OS=Homo sapiens GN=MTPN PE=1 SV=2	2	1	1	1	0	0	0	0	0	0	1	1	0	0	0	0	0	0	0	0	0	0	1	1	0	0	0	0	0	0	0	0	0	0	1	1	0	0	0	0	32.7
C9JLU1;P52434-3;P52434;P52434-4	C9JLU1;P52434-3;P52434;P52434-4	1;1;1;1	1;1;1;1	1;1;1;1	DNA-directed RNA polymerases I, II, and III subunit RPABC3	POLR2H		>tr|C9JLU1|C9JLU1_HUMAN DNA-directed RNA polymerases I, II, and III subunit RPABC3 (Fragment) OS=Homo sapiens GN=POLR2H PE=1 SV=2;>sp|P52434-3|RPAB3_HUMAN Isoform 3 of DNA-directed RNA polymerases I, II, and III subunit RPABC3 OS=Homo sapiens GN=POLR2H;>sp	4	1	1	1	0	0	0	0	0	0	1	1	0	0	0	0	0	0	0	0	0	0	1	1	0	0	0	0	0	0	0	0	0	0	1	1	0	0	0	0	10.8
J3QL22;J3QS85;J3KTQ1;J3QKR0;C9JLV5;Q9UNS2	J3QL22;J3QS85;J3KTQ1;J3QKR0;C9JLV5;Q9UNS2	1;1;1;1;1;1	1;1;1;1;1;1	1;1;1;1;1;1	COP9 signalosome complex subunit 3	COPS3		>tr|J3QL22|J3QL22_HUMAN COP9 signalosome complex subunit 3 OS=Homo sapiens GN=COPS3 PE=1 SV=1;>tr|J3QS85|J3QS85_HUMAN COP9 signalosome complex subunit 3 OS=Homo sapiens GN=COPS3 PE=1 SV=1;>tr|J3KTQ1|J3KTQ1_HUMAN COP9 signalosome complex subunit 3 OS=Homo s	6	1	1	1	0	0	0	0	0	1	0	0	0	0	0	1	0	0	0	0	0	1	0	0	0	0	0	1	0	0	0	0	0	1	0	0	0	0	0	1	60
C9JQG9;Q8NDL9-3;Q8NDL9-2;Q8NDL9	C9JQG9;Q8NDL9-3;Q8NDL9-2;Q8NDL9	1;1;1;1	1;1;1;1	1;1;1;1	Cytosolic carboxypeptidase-like protein 5	AGBL5		>tr|C9JQG9|C9JQG9_HUMAN Cytosolic carboxypeptidase-like protein 5 (Fragment) OS=Homo sapiens GN=AGBL5 PE=4 SV=1;>sp|Q8NDL9-3|CBPC5_HUMAN Isoform 3 of Cytosolic carboxypeptidase-like protein 5 OS=Homo sapiens GN=AGBL5;>sp|Q8NDL9-2|CBPC5_HUMAN Isoform 2 of C	4	1	1	1	1	0	0	0	0	0	0	0	0	0	0	0	1	0	0	0	0	0	0	0	0	0	0	0	1	0	0	0	0	0	0	0	0	0	0	0	7
C9JRD2;C9JXB9;P25686-2;P25686	C9JRD2;C9JXB9;P25686-2;P25686	1;1;1;1	1;1;1;1	1;1;1;1	DnaJ homolog subfamily B member 2	DNAJB2		>tr|C9JRD2|C9JRD2_HUMAN DnaJ homolog subfamily B member 2 (Fragment) OS=Homo sapiens GN=DNAJB2 PE=4 SV=1;>tr|C9JXB9|C9JXB9_HUMAN DnaJ homolog subfamily B member 2 (Fragment) OS=Homo sapiens GN=DNAJB2 PE=4 SV=1;>sp|P25686-2|DNJB2_HUMAN Isoform 2 of DnaJ hom	4	1	1	1	0	0	0	0	0	0	1	0	0	0	0	0	0	0	0	0	0	0	1	0	0	0	0	0	0	0	0	0	0	0	1	0	0	0	0	0	5.3
G3V1K1;C9JRZ6;F8WAR4;Q9NX63	G3V1K1;C9JRZ6;F8WAR4;Q9NX63	2;2;2;2	2;2;2;2	2;2;2;2	MICOS complex subunit MIC19	CHCHD3		>tr|G3V1K1|G3V1K1_HUMAN Coiled-coil-helix-coiled-coil-helix domain containing 3, isoform CRA_b OS=Homo sapiens GN=CHCHD3 PE=1 SV=1;>tr|C9JRZ6|C9JRZ6_HUMAN Coiled-coil-helix-coiled-coil-helix domain-containing protein 3, mitochondrial OS=Homo sapiens GN=CHC	4	2	2	2	0	0	0	2	0	0	0	0	0	0	0	0	0	0	0	2	0	0	0	0	0	0	0	0	0	0	0	2	0	0	0	0	0	0	0	0	11.6
C9JTJ8;C9JVA8;H7BXK7;P50452-2;P50452;P35237	C9JTJ8;C9JVA8;H7BXK7;P50452-2;P50452;P35237	1;1;1;1;1;1	1;1;1;1;1;1	1;1;1;1;1;1	Serpin B8;Serpin B6	SERPINB8;SERPINB6		>tr|C9JTJ8|C9JTJ8_HUMAN Serpin B8 (Fragment) OS=Homo sapiens GN=SERPINB8 PE=1 SV=1;>tr|C9JVA8|C9JVA8_HUMAN Serpin B8 (Fragment) OS=Homo sapiens GN=SERPINB8 PE=1 SV=1;>tr|H7BXK7|H7BXK7_HUMAN Serpin B8 (Fragment) OS=Homo sapiens GN=SERPINB8 PE=1 SV=1;>sp|P50	6	1	1	1	0	0	0	0	0	0	1	0	0	0	0	0	0	0	0	0	0	0	1	0	0	0	0	0	0	0	0	0	0	0	1	0	0	0	0	0	6.5
D6RBK0;C9JZ20;E7ESE2;E9PCW0;C9JW96;P35232-2;P35232	D6RBK0;C9JZ20;E7ESE2;E9PCW0;C9JW96;P35232-2;P35232	4;4;4;4;4;4;4	4;4;4;4;4;4;4	4;4;4;4;4;4;4	Prohibitin	PHB		>tr|D6RBK0|D6RBK0_HUMAN Prohibitin (Fragment) OS=Homo sapiens GN=PHB PE=1 SV=1;>tr|C9JZ20|C9JZ20_HUMAN Prohibitin (Fragment) OS=Homo sapiens GN=PHB PE=1 SV=1;>tr|E7ESE2|E7ESE2_HUMAN Prohibitin (Fragment) OS=Homo sapiens GN=PHB PE=1 SV=2;>tr|E9PCW0|E9PCW0_H	7	4	4	4	0	1	0	2	0	0	2	1	0	1	0	1	0	1	0	2	0	0	2	1	0	1	0	1	0	1	0	2	0	0	2	1	0	1	0	1	49.2
C9JYM0;O75817	C9JYM0;O75817	1;1	1;1	1;1	Ribonuclease P protein subunit p20	POP7		>tr|C9JYM0|C9JYM0_HUMAN Ribonuclease P protein subunit p20 (Fragment) OS=Homo sapiens GN=POP7 PE=1 SV=1;>sp|O75817|POP7_HUMAN Ribonuclease P protein subunit p20 OS=Homo sapiens GN=POP7 PE=1 SV=2	2	1	1	1	0	0	0	0	0	0	0	1	0	0	0	0	0	0	0	0	0	0	0	1	0	0	0	0	0	0	0	0	0	0	0	1	0	0	0	0	10.9
C9JYQ9;H0Y8C2;Q6P5R6	C9JYQ9;H0Y8C2;Q6P5R6	3;3;3	2;2;2	2;2;2	60S ribosomal protein L22-like 1	RPL22L1		>tr|C9JYQ9|C9JYQ9_HUMAN 60S ribosomal protein L22-like 1 OS=Homo sapiens GN=RPL22L1 PE=1 SV=1;>tr|H0Y8C2|H0Y8C2_HUMAN 60S ribosomal protein L22-like 1 (Fragment) OS=Homo sapiens GN=RPL22L1 PE=1 SV=1;>sp|Q6P5R6|RL22L_HUMAN 60S ribosomal protein L22-like 1 O	3	3	2	2	0	0	0	1	0	0	1	3	0	0	0	0	0	0	0	1	0	0	1	2	0	0	0	0	0	0	0	1	0	0	1	2	0	0	0	0	26.4
C9JZR2;O60716-24;O60716-23;O60716-21;O60716-19;O60716-22;O60716-20;O60716-16;O60716-18;O60716-15;O60716-17;O60716-13;O60716-11;O60716-14;O60716-12;O60716-10;O60716-8;O60716-9;O60716-7;O60716-5;O60716-3;O60716-6;O60716-4;O60716-2;O60716;O60716-32;O60716-31;O60716-29;O60716-27;O60716-30;O60716-28;O60716-26;O60716-25;E9PKY0;E9PRE2	C9JZR2;O60716-24;O60716-23;O60716-21;O60716-19;O60716-22;O60716-20;O60716-16;O60716-18;O60716-15;O60716-17;O60716-13;O60716-11;O60716-14;O60716-12;O60716-10;O60716-8;O60716-9;O60716-7;O60716-5;O60716-3;O60716-6;O60716-4;O60716-2;O60716;O60716-32;O60716-31;O60716-29;O60716-27;O60716-30;O60716-28;O60716-26;O60716-25	4;4;4;4;4;4;4;4;4;4;4;4;4;4;4;4;4;4;4;4;4;4;4;4;4;3;3;3;3;3;3;3;3;1;1	4;4;4;4;4;4;4;4;4;4;4;4;4;4;4;4;4;4;4;4;4;4;4;4;4;3;3;3;3;3;3;3;3;1;1	4;4;4;4;4;4;4;4;4;4;4;4;4;4;4;4;4;4;4;4;4;4;4;4;4;3;3;3;3;3;3;3;3;1;1	Catenin delta-1	CTNND1		>tr|C9JZR2|C9JZR2_HUMAN Catenin delta-1 OS=Homo sapiens GN=CTNND1 PE=1 SV=2;>sp|O60716-24|CTND1_HUMAN Isoform 3 of Catenin delta-1 OS=Homo sapiens GN=CTNND1;>sp|O60716-23|CTND1_HUMAN Isoform 3C of Catenin delta-1 OS=Homo sapiens GN=CTNND1;>sp|O60716-21|CTN	35	4	4	4	0	0	0	1	0	0	2	3	0	0	0	0	0	0	0	1	0	0	2	3	0	0	0	0	0	0	0	1	0	0	2	3	0	0	0	0	4.5
C9K0J8	C9K0J8	1	1	1		ZSCAN29		>tr|C9K0J8|C9K0J8_HUMAN Zinc finger and SCAN domain-containing protein 29 OS=Homo sapiens GN=ZSCAN29 PE=4 SV=1	1	1	1	1	0	0	0	1	0	0	0	0	0	0	0	0	0	0	0	1	0	0	0	0	0	0	0	0	0	0	0	1	0	0	0	0	0	0	0	0	2.9
CON__ENSEMBL:ENSBTAP00000014147	CON__ENSEMBL:ENSBTAP00000014147	4	4	4				>ENSEMBL:ENSBTAP00000014147 (Bos taurus) 12 kDa protein	1	4	4	4	2	4	1	0	1	0	0	0	2	1	3	0	2	4	1	0	1	0	0	0	2	1	3	0	2	4	1	0	1	0	0	0	2	1	3	0	45.1
CON__ENSEMBL:ENSBTAP00000024462	CON__ENSEMBL:ENSBTAP00000024462	11	11	2				>ENSEMBL:ENSBTAP00000024462 (Bos taurus) 47 kDa protein	1	11	11	2	6	7	3	0	3	0	0	0	7	5	5	3	6	7	3	0	3	0	0	0	7	5	5	3	0	2	0	0	0	0	0	0	0	0	0	0	29.4
CON__ENSEMBL:ENSBTAP00000038253	CON__ENSEMBL:ENSBTAP00000038253	13	1	1				>ENSEMBL:ENSBTAP00000038253 (Bos taurus) 63 kDa protein	1	13	1	1	10	10	6	6	5	5	12	10	7	7	6	7	0	0	1	0	0	1	0	0	1	1	1	0	0	0	1	0	0	1	0	0	1	1	1	0	16.2
CON__O43790;O43790;A6NCN2	CON__O43790;O43790	10;10;1	8;8;1	3;3;1	Keratin, type II cuticular Hb6	KRT86		>O43790 SWISS-PROT:O43790 Keratin, type II cuticular Hb6 (Hair keratin, type II Hb6) (ghHb6) - Homo sapiens (Human).;>sp|O43790|KRT86_HUMAN Keratin, type II cuticular Hb6 OS=Homo sapiens GN=KRT86 PE=1 SV=1	3	10	8	3	0	0	5	0	0	1	1	1	10	0	0	0	0	0	4	0	0	0	0	0	8	0	0	0	0	0	2	0	0	0	0	0	3	0	0	0	32.1
CON__O76011;O76011;CON__Q9D646	CON__O76011;O76011;CON__Q9D646	6;6;3	3;3;1	1;1;0	Keratin, type I cuticular Ha4	KRT34		>O76011 SWISS-PROT:O76011 Keratin, type I cuticular HA4 (Hair keratin, type I HA4);>sp|O76011|KRT34_HUMAN Keratin, type I cuticular Ha4 OS=Homo sapiens GN=KRT34 PE=2 SV=2;>Q9D646 TREMBL:Q9D646 Tax_Id=10090 Gene_Symbol=Krt34 10 days neonate skin cDNA, RIKEN	3	6	3	1	0	0	4	0	1	0	1	1	4	0	1	0	0	0	1	0	0	0	1	1	2	0	0	0	0	0	1	0	0	0	1	0	1	0	0	0	18.8
CON__O76013;O76013;O76013-2	CON__O76013;O76013;O76013-2	5;5;4	4;4;3	3;3;2	Keratin, type I cuticular Ha6	KRT36		>O76013 SWISS-PROT:O76013 Keratin, type I cuticular HA6 (Hair keratin, type I HA6);>sp|O76013|KRT36_HUMAN Keratin, type I cuticular Ha6 OS=Homo sapiens GN=KRT36 PE=1 SV=1;>sp|O76013-2|KRT36_HUMAN Isoform 2 of Keratin, type I cuticular Ha6 OS=Homo sapiens G	3	5	4	3	3	1	1	0	0	0	1	1	0	0	1	0	3	0	1	0	0	0	0	0	0	0	1	0	3	0	0	0	0	0	0	0	0	0	0	0	10.5
CON__P00761;E9PRA0;J3KQC6;Q9BYE2-3;Q9BYE2-5;Q9BYE2-2;Q9BYE2	CON__P00761	3;1;1;1;1;1;1	3;1;1;1;1;1;1	2;0;0;0;0;0;0				>P00761 SWISS-PROT:P00761|TRYP_PIG Trypsin - Sus scrofa (Pig).	7	3	3	2	2	2	0	0	0	0	2	1	0	0	0	0	2	2	0	0	0	0	2	1	0	0	0	0	1	1	0	0	0	0	2	1	0	0	0	0	11.3
CON__P01966;G3V1N2;P02008	CON__P01966;G3V1N2	8;4;1	8;4;1	4;0;0		HBA2		>P01966 SWISS-PROT:P01966 (Bos taurus) Hemoglobin subunit alpha;>tr|G3V1N2|G3V1N2_HUMAN HCG1745306, isoform CRA_a OS=Homo sapiens GN=HBA2 PE=1 SV=1	3	8	8	4	0	2	2	2	3	4	5	4	2	0	1	0	0	2	2	2	3	4	5	4	2	0	1	0	0	2	1	1	1	2	3	2	1	0	0	0	66.2
CON__P02533;P02533;CON__Q61782;CON__P35900;P35900;K7ENV3;C9JTG5;CON__Q8N1A0;Q8N1A0-2;Q8N1A0	CON__P02533;P02533	45;45;6;4;4;2;2;1;1;1	40;40;6;4;4;2;2;1;1;1	11;11;2;0;0;0;0;0;0;0	Keratin, type I cytoskeletal 14	KRT14		>P02533 SWISS-PROT:P02533 Tax_Id=9606 Gene_Symbol=KRT14 Keratin, type I cytoskeletal 14;>sp|P02533|K1C14_HUMAN Keratin, type I cytoskeletal 14 OS=Homo sapiens GN=KRT14 PE=1 SV=4	10	45	40	11	19	24	14	13	9	11	29	38	13	12	17	6	15	19	13	12	8	8	24	33	11	10	15	4	2	2	3	3	2	1	3	9	2	2	5	1	71.2
CON__P02538;P02538	CON__P02538;P02538	55;55	4;4	3;3	Keratin, type II cytoskeletal 6A	KRT6A		>P02538 SWISS-PROT:P02538 Tax_Id=9606 Gene_Symbol=KRT6A Keratin, type II cytoskeletal 6A;>sp|P02538|K2C6A_HUMAN Keratin, type II cytoskeletal 6A OS=Homo sapiens GN=KRT6A PE=1 SV=3	2	55	4	3	21	22	10	13	8	7	22	48	14	9	14	10	2	1	0	0	0	0	2	4	0	0	1	0	1	1	0	0	0	0	1	3	0	0	0	0	68.6
CON__P02662	CON__P02662	7	7	7				>P02662 SWISS-PROT:P02662 Alpha-S1-casein - Bos taurus (Bovine).	1	7	7	7	1	1	2	1	1	2	2	2	6	1	2	2	1	1	2	1	1	2	2	2	6	1	2	2	1	1	2	1	1	2	2	2	6	1	2	2	40.7
CON__P02663	CON__P02663	4	4	4				>P02663 SWISS-PROT:P02663 Alpha-S2-casein [Contains: Casocidin-1 - Bos taurus (Bovine).	1	4	4	4	2	0	2	0	0	0	2	0	2	2	1	0	2	0	2	0	0	0	2	0	2	2	1	0	2	0	2	0	0	0	2	0	2	2	1	0	20.8
CON__P02666	CON__P02666	4	4	4				>P02666 SWISS-PROT:P02666 Beta-casein - Bos taurus (Bovine).	1	4	4	4	0	2	1	1	0	0	1	1	0	0	0	0	0	2	1	1	0	0	1	1	0	0	0	0	0	2	1	1	0	0	1	1	0	0	0	0	15.8
CON__P02668	CON__P02668	3	3	3				>P02668 SWISS-PROT:P02668 Kappa-casein [Contains: Casoxin C; Casoxin 6; Casoxin A; Casoxin B; Casoplatelin] - Bos taurus (Bovine).	1	3	3	3	1	1	1	1	0	0	0	0	2	0	2	0	1	1	1	1	0	0	0	0	2	0	2	0	1	1	1	1	0	0	0	0	2	0	2	0	21.3
CON__P02754	CON__P02754	5	5	5				>P02754 SWISS-PROT:P02754 Beta-lactoglobulin - Bos taurus (Bovine).	1	5	5	5	2	2	1	0	0	0	2	1	2	1	0	0	2	2	1	0	0	0	2	1	2	1	0	0	2	2	1	0	0	0	2	1	2	1	0	0	33.3
CON__P02768-1;P02768;H0YA55;D6RHD5;B7WNR0;C9JKR2;P02768-2;H7C013	CON__P02768-1;P02768;H0YA55;D6RHD5;B7WNR0;C9JKR2;P02768-2	13;13;11;9;9;8;8;5	8;8;6;6;6;5;5;3	8;8;6;6;6;5;5;3	Serum albumin	ALB		>P02768-1 SWISS-PROT:P02768-1 Tax_Id=9606 Gene_Symbol=ALB Isoform 1 of Serum albumin precursor;>sp|P02768|ALBU_HUMAN Serum albumin OS=Homo sapiens GN=ALB PE=1 SV=2;>tr|H0YA55|H0YA55_HUMAN Serum albumin (Fragment) OS=Homo sapiens GN=ALB PE=1 SV=1;>tr|D6RHD5	8	13	8	8	3	1	1	1	1	4	2	0	6	1	5	2	1	0	0	0	0	0	0	0	3	0	4	1	1	0	0	0	0	0	0	0	3	0	4	1	22.8
CON__P02769;CON__Q3SZ57	CON__P02769	64;2	64;2	59;0				>P02769 SWISS-PROT:P02769 (Bos taurus) Bovine serum albumin precursor	2	64	64	59	20	6	9	1	10	31	33	3	38	2	10	31	20	6	9	1	10	31	33	3	38	2	10	31	18	5	8	0	9	27	31	3	35	1	9	30	83.4
CON__P04259	CON__P04259	56	5	2				>P04259 SWISS-PROT:P04259 Tax_Id=9606 Gene_Symbol=KRT6B Keratin, type II cytoskeletal 6B	1	56	5	2	20	22	10	13	8	8	20	49	14	8	13	11	0	0	0	0	0	0	0	5	0	0	0	0	0	0	0	0	0	0	0	2	0	0	0	0	70.4
CON__P05787;P05787;P05787-2;F8VUG2;F8W1U3;CON__H-INV:HIT000292931;F8VRG4;CON__Q9H552;F8VP67;CON__H-INV:HIT000016045;H0YIB2;F8VQY3;CON__REFSEQ:XP_092267	CON__P05787;P05787;P05787-2;F8VUG2	47;47;47;25;20;19;12;12;11;5;4;3;3	39;39;39;18;13;17;8;9;8;2;4;3;3	34;34;34;16;12;15;7;7;8;2;4;3;3	Keratin, type II cytoskeletal 8	KRT8		>P05787 SWISS-PROT:P05787 Tax_Id=9606 Gene_Symbol=KRT8 Keratin, type II cytoskeletal 8;>sp|P05787|K2C8_HUMAN Keratin, type II cytoskeletal 8 OS=Homo sapiens GN=KRT8 PE=1 SV=7;>sp|P05787-2|K2C8_HUMAN Isoform 2 of Keratin, type II cytoskeletal 8 OS=Homo sapi	13	47	39	34	4	23	2	9	2	19	33	26	3	7	3	3	0	19	0	6	1	15	26	20	0	4	0	0	0	16	0	6	1	14	23	18	0	4	0	0	66.9
CON__P06868	CON__P06868	3	3	3				>P06868 SWISS-PROT:P06868 (Bos taurus) Plasminogen precursor	1	3	3	3	0	0	0	0	0	1	1	1	0	0	0	0	0	0	0	0	0	1	1	1	0	0	0	0	0	0	0	0	0	1	1	1	0	0	0	0	4.2
CON__P07477;E7EQ64;P07477;H0Y8D1	CON__P07477;E7EQ64;P07477;H0Y8D1	2;2;2;1	1;1;1;1	1;1;1;1	Trypsin-1;Alpha-trypsin chain 1;Alpha-trypsin chain 2	PRSS1		>P07477 SWISS-PROT:P07477 Tax_Id=9606 Gene_Symbol=PRSS1 Trypsin-1 precursor;>tr|E7EQ64|E7EQ64_HUMAN Trypsin-1 OS=Homo sapiens GN=PRSS1 PE=3 SV=1;>sp|P07477|TRY1_HUMAN Trypsin-1 OS=Homo sapiens GN=PRSS1 PE=1 SV=1;>tr|H0Y8D1|H0Y8D1_HUMAN Trypsin-1 (Fragment)	4	2	1	1	2	2	1	1	1	0	1	1	1	1	1	1	1	1	1	1	1	0	1	1	1	1	1	1	1	1	1	1	1	0	1	1	1	1	1	1	7.3
CON__P08727;P08727;C9JM50;K7EMS3	CON__P08727;P08727;C9JM50	13;13;11;5	2;2;1;2	2;2;1;2	Keratin, type I cytoskeletal 19	KRT19	208	>P08727 SWISS-PROT:P08727 Tax_Id=9606 Gene_Symbol=KRT19 Keratin, type I cytoskeletal 19;>sp|P08727|K1C19_HUMAN Keratin, type I cytoskeletal 19 OS=Homo sapiens GN=KRT19 PE=1 SV=4;>tr|C9JM50|C9JM50_HUMAN Keratin, type I cytoskeletal 19 (Fragment) OS=Homo sap	4	13	2	2	5	9	3	3	3	4	10	9	3	4	3	1	0	0	0	0	0	0	1	1	0	0	0	0	0	0	0	0	0	0	1	1	0	0	0	0	27
CON__P08779;P08779;CON__Q9Z2K1;CON__Q3ZAW8;K7ENW6	CON__P08779;P08779	44;44;15;15;13	26;26;6;6;11	26;26;6;6;11	Keratin, type I cytoskeletal 16	KRT16		>P08779 SWISS-PROT:P08779 Tax_Id=9606 Gene_Symbol=KRT16 Keratin, type I cytoskeletal 16;>sp|P08779|K1C16_HUMAN Keratin, type I cytoskeletal 16 OS=Homo sapiens GN=KRT16 PE=1 SV=4	5	44	26	26	13	16	11	10	6	9	21	41	11	10	11	6	1	1	5	4	1	1	5	24	5	2	5	2	1	1	5	4	1	1	5	24	5	2	5	2	69.8
CON__P12763;P02765	CON__P12763	9;1	9;1	9;1				>P12763 SWISS-PROT:P12763 (Bos taurus) Alpha-2-HS-glycoprotein precursor	2	9	9	9	2	1	1	0	4	3	3	0	2	0	4	0	2	1	1	0	4	3	3	0	2	0	4	0	2	1	1	0	4	3	3	0	2	0	4	0	32.9
CON__P13645;P13645;CON__P02535-1;CON__Q7Z3Y7;Q7Z3Y7;CON__Q148H6;CON__Q2M2I5;Q2M2I5;CON__Q7Z3Z0;CON__Q7Z3Y8;CON__Q99456;Q7Z3Z0;Q7Z3Y8;Q99456;CON__Q7Z3Y9;Q7Z3Y9	CON__P13645;P13645	51;51;14;5;5;4;3;3;2;2;2;2;2;2;1;1	51;51;14;5;5;4;3;3;2;2;2;2;2;2;1;1	43;43;9;2;2;1;0;0;1;1;0;1;1;0;0;0	Keratin, type I cytoskeletal 10	KRT10		>P13645 SWISS-PROT:P13645 Tax_Id=9606 Gene_Symbol=KRT10 Keratin, type I cytoskeletal 10;>sp|P13645|K1C10_HUMAN Keratin, type I cytoskeletal 10 OS=Homo sapiens GN=KRT10 PE=1 SV=6	16	51	51	43	36	37	19	22	18	20	43	30	26	19	24	27	36	37	19	22	18	20	43	30	26	19	24	27	30	30	16	19	15	17	35	23	22	15	20	24	65.4
CON__P13646-1;K7EQH6;K7EMJ2	CON__P13646-1	16;2;1	2;0;0	2;0;0				>P13646-1 SWISS-PROT:P13646-1 Tax_Id=9606 Gene_Symbol=KRT13 Isoform 1 of Keratin, type I cytoskeletal 13	3	16	2	2	11	11	5	7	5	3	9	8	7	6	5	2	1	2	0	1	0	0	1	0	1	1	0	0	1	2	0	1	0	0	1	0	1	1	0	0	33.4
CON__P13647;P13647;F8W0C6;H0YI76;H0YIN9;F8VV57;F8VU69;H0YIC5;H0YHD9;F8VS61;CON__REFSEQ:XP_932229	CON__P13647;P13647	44;44;21;15;10;6;3;2;1;1;1	21;21;3;10;8;6;3;0;0;0;0	8;8;0;5;2;2;0;0;0;0;0	Keratin, type II cytoskeletal 5	KRT5		>P13647 SWISS-PROT:P13647 Tax_Id=9606 Gene_Symbol=KRT5 Keratin, type II cytoskeletal 5;>sp|P13647|K2C5_HUMAN Keratin, type II cytoskeletal 5 OS=Homo sapiens GN=KRT5 PE=1 SV=3	11	44	21	8	21	23	12	13	10	9	29	35	16	10	16	12	11	11	6	5	4	2	16	16	7	5	7	3	4	4	4	3	3	0	6	5	4	3	4	1	50
CON__P19013;P19013;F5H8K9;F8VX05;F8VZR6;K7EJU1;P14136-3;P14136;P14136-2	CON__P19013;P19013;F5H8K9	15;15;14;3;3;2;2;2;2	9;9;8;3;3;0;0;0;0	8;8;7;3;3;0;0;0;0	Keratin, type II cytoskeletal 4	KRT4		>P19013 SWISS-PROT:P19013 Tax_Id=9606 Gene_Symbol=KRT4 keratin 4;>sp|P19013|K2C4_HUMAN Keratin, type II cytoskeletal 4 OS=Homo sapiens GN=KRT4 PE=1 SV=4;>tr|F5H8K9|F5H8K9_HUMAN Keratin, type II cytoskeletal 4 OS=Homo sapiens GN=KRT4 PE=1 SV=1	9	15	9	8	5	5	3	3	0	2	5	7	2	1	4	1	3	3	2	2	0	0	1	2	1	0	3	0	2	2	2	2	0	0	0	2	1	0	3	0	28.3
CON__P34955	CON__P34955	9	9	9				>P34955 SWISS-PROT:P34955 (Bos taurus) Alpha-1-antiproteinase precursor	1	9	9	9	1	3	0	0	0	3	7	1	0	0	0	0	1	3	0	0	0	3	7	1	0	0	0	0	1	3	0	0	0	3	7	1	0	0	0	0	24
CON__P35908;H0YID6;CON__Q9R0H5	CON__P35908	64;4;3	1;0;0	1;0;0				>P35908 SWISS-PROT:P35908 Tax_Id=9606 Gene_Symbol=KRT2 Keratin, type II cytoskeletal 2 epidermal	3	64	1	1	46	46	21	21	20	16	54	38	27	21	20	25	0	0	1	1	1	0	0	0	1	1	1	1	0	0	1	1	1	0	0	0	1	1	1	1	95.5
CON__P48668;P48668	CON__P48668;P48668	56;56	43;43	0;0	Keratin, type II cytoskeletal 6C	KRT6C		>P48668 SWISS-PROT:P48668 Tax_Id=9606 Gene_Symbol=KRT6C Keratin, type II cytoskeletal 6C;>sp|P48668|K2C6C_HUMAN Keratin, type II cytoskeletal 6C OS=Homo sapiens GN=KRT6C PE=1 SV=3	2	56	43	0	21	23	11	14	9	8	21	49	15	9	14	11	12	13	7	10	5	3	9	39	10	5	9	5	0	0	0	0	0	0	0	0	0	0	0	0	70.4
CON__P78386;P78386;F5GYI5	CON__P78386;P78386;F5GYI5	8;8;4	4;4;2	4;4;2	Keratin, type II cuticular Hb5	KRT85		>P78386 SWISS-PROT:P78386 Keratin, type II cuticular Hb5 (Hair keratin, type II Hb5) - Homo sapiens (Human).;>sp|P78386|KRT85_HUMAN Keratin, type II cuticular Hb5 OS=Homo sapiens GN=KRT85 PE=1 SV=1;>tr|F5GYI5|F5GYI5_HUMAN Keratin, type II cuticular Hb5 OS=	3	8	4	4	0	0	6	0	1	1	1	1	5	0	0	0	0	0	4	0	1	0	0	0	1	0	0	0	0	0	4	0	1	0	0	0	1	0	0	0	21.7
CON__Q03247	CON__Q03247	2	2	2				>Q03247 SWISS-PROT:Q03247 (Bos taurus) Apolipoprotein E precursor	1	2	2	2	0	0	0	0	0	0	2	0	0	0	0	0	0	0	0	0	0	0	2	0	0	0	0	0	0	0	0	0	0	0	2	0	0	0	0	0	7.9
CON__Q04695;Q04695;K7EPJ9;K7ESE1;J3QR55;CON__Q9C075;CON__Q99PS0;Q9C075	CON__Q04695;Q04695	43;43;16;6;1;1;1;1	25;25;8;2;1;1;1;1	4;4;4;0;0;0;0;0	Keratin, type I cytoskeletal 17	KRT17		>Q04695 SWISS-PROT:Q04695 Tax_Id=9606 Gene_Symbol=KRT17 Keratin, type I cytoskeletal 17;>sp|Q04695|K1C17_HUMAN Keratin, type I cytoskeletal 17 OS=Homo sapiens GN=KRT17 PE=1 SV=2	8	43	25	4	11	27	6	10	4	17	32	37	8	7	6	2	1	11	1	5	1	11	15	20	2	2	1	0	0	1	0	0	0	0	2	4	0	0	0	0	69.4
CON__Q05B55	CON__Q05B55	7	7	7				>Q05B55 TREMBL:Q05B55 (Bos taurus) Similar to Ig kappa chain C region	1	7	7	7	0	4	0	0	0	0	1	1	0	0	5	0	0	4	0	0	0	0	1	1	0	0	5	0	0	4	0	0	0	0	1	1	0	0	5	0	38.8
CON__Q0IIK2;CON__Q29443	CON__Q0IIK2;CON__Q29443	2;1	2;1	2;1				>Q0IIK2 TREMBL:Q0IIK2 (Bos taurus) Transferrin;>Q29443 SWISS-PROT:Q29443 Serotransferrin - Bos taurus (Bovine).	2	2	2	2	0	0	0	0	0	0	0	1	0	0	1	0	0	0	0	0	0	0	0	1	0	0	1	0	0	0	0	0	0	0	0	1	0	0	1	0	4.7
CON__Q14525;Q14525	CON__Q14525;Q14525	7;7	6;6	2;2	Keratin, type I cuticular Ha3-II	KRT33B		>Q14525 SWISS-PROT:Q14525 Keratin, type I cuticular HA3-II (Hair keratin, type I HA3-II);>sp|Q14525|KT33B_HUMAN Keratin, type I cuticular Ha3-II OS=Homo sapiens GN=KRT33B PE=2 SV=3	2	7	6	2	0	1	5	0	3	0	1	1	5	0	1	0	0	0	5	0	3	0	0	0	5	0	1	0	0	0	2	0	2	0	0	0	2	0	0	0	23
CON__Q14CN4-1;CON__Q6IME9;Q14CN4-3;Q14CN4-2;Q14CN4;B4DXK4	CON__Q14CN4-1;CON__Q6IME9;Q14CN4-3;Q14CN4-2;Q14CN4;B4DXK4	6;6;6;6;6;3	1;1;1;1;1;0	0;0;0;0;0;0	Keratin, type II cytoskeletal 72	KRT72		>Q14CN4-1 SWISS-PROT:Q14CN4-1 Tax_Id=9606 Gene_Symbol=KRT72 Isoform 1 of Keratin, type II cytoskeletal 72;>Q6IME9 TREMBL:Q6IME9 Tax_Id=10090 Gene_Symbol=Krt72 Type-II keratin Kb35;>sp|Q14CN4-3|K2C72_HUMAN Isoform 3 of Keratin, type II cytoskeletal 72 OS=Ho	6	6	1	0	2	4	2	3	3	2	4	5	1	2	1	1	1	1	1	1	1	0	1	1	0	0	0	0	0	0	0	0	0	0	0	0	0	0	0	0	9.4
CON__Q1RMN8	CON__Q1RMN8	3	3	3				>Q1RMN8 TREMBL:Q1RMN8 (Bos taurus) Similar to Immunoglobulin lambda-like polypeptide 1	1	3	3	3	0	2	0	0	0	0	0	0	0	1	1	1	0	2	0	0	0	0	0	0	0	1	1	1	0	2	0	0	0	0	0	0	0	1	1	1	14.1
CON__Q3KNV1;P08729;CON__P08729	CON__Q3KNV1;P08729;CON__P08729	40;40;39	31;31;30	23;23;22	Keratin, type II cytoskeletal 7	KRT7		>Q3KNV1 TREMBL:Q3KNV1;Q96GE1 Tax_Id=9606 Gene_Symbol=KRT7 keratin 7;>sp|P08729|K2C7_HUMAN Keratin, type II cytoskeletal 7 OS=Homo sapiens GN=KRT7 PE=1 SV=5;>P08729 SWISS-PROT:P08729 Tax_Id=9606 Gene_Symbol=KRT7 Keratin, type II cytoskeletal 7	3	40	31	23	4	13	3	12	2	19	32	19	4	7	3	2	0	8	1	9	1	16	26	13	1	4	0	0	0	6	0	8	0	12	18	8	0	3	0	0	67.4
CON__Q3SX09;CON__P02070;E9PFT6;P68871;P02042;A8MUF7;F8W6P5;E9PEW8;E9PBW4;P69892;P69891;P02100	CON__Q3SX09	10;4;2;2;2;1;1;1;1;1;1;1	10;4;2;2;2;1;1;1;1;1;1;1	10;4;2;2;2;1;1;1;1;1;1;1				>Q3SX09 TREMBL:Q3SX09 (Bos taurus) similar to HBG protein	12	10	10	10	0	1	3	5	2	3	6	3	3	0	0	0	0	1	3	5	2	3	6	3	3	0	0	0	0	1	3	5	2	3	6	3	3	0	0	0	50.7
CON__Q3ZBS7	CON__Q3ZBS7	4	4	4				>Q3ZBS7 TREMBL:Q3ZBS7 (Bos taurus) Vitronectin	1	4	4	4	0	0	0	1	0	1	3	2	0	0	0	0	0	0	0	1	0	1	3	2	0	0	0	0	0	0	0	1	0	1	3	2	0	0	0	0	8.7
CON__Q5D862;Q5D862	CON__Q5D862;Q5D862	4;4	4;4	4;4	Filaggrin-2	FLG2		>Q5D862 SWISS-PROT:Q5D862 Tax_Id=9606 Gene_Symbol=FLG2 Filaggrin-2;>sp|Q5D862|FILA2_HUMAN Filaggrin-2 OS=Homo sapiens GN=FLG2 PE=1 SV=1	2	4	4	4	1	0	1	0	1	0	2	1	1	0	1	0	1	0	1	0	1	0	2	1	1	0	1	0	1	0	1	0	1	0	2	1	1	0	1	0	3.3
CON__Q5XKE5;Q5XKE5	CON__Q5XKE5;Q5XKE5	14;14	1;1	0;0	Keratin, type II cytoskeletal 79	KRT79		>Q5XKE5 SWISS-PROT:Q5XKE5 Tax_Id=9606 Gene_Symbol=KRT79 Keratin, type II cytoskeletal 79;>sp|Q5XKE5|K2C79_HUMAN Keratin, type II cytoskeletal 79 OS=Homo sapiens GN=KRT79 PE=1 SV=2	2	14	1	0	9	9	5	6	5	2	13	10	7	5	7	5	0	0	0	0	0	0	1	0	0	0	0	0	0	0	0	0	0	0	0	0	0	0	0	0	18.5
CON__Q9NSB2;CON__Q6ISB0;Q9NSB2	CON__Q9NSB2;CON__Q6ISB0;Q9NSB2	10;10;10	4;4;4	3;3;3	Keratin, type II cuticular Hb4	KRT84		>Q9NSB2 SWISS-PROT:Q9NSB2 Keratin, type II cuticular Hb4 (Hair keratin, type II Hb4) - Homo sapiens (Human).;>Q6ISB0 TREMBL:Q6ISB0 Keratin, hair, basic, 4 - Homo sapiens (Human).;>sp|Q9NSB2|KRT84_HUMAN Keratin, type II cuticular Hb4 OS=Homo sapiens GN=KRT8	3	10	4	3	5	3	2	2	1	2	5	6	4	2	2	1	3	0	0	0	0	0	0	0	1	0	0	0	3	0	0	0	0	0	0	0	0	0	0	0	16.2
CON__Q6KB66-1;Q6KB66-2;Q6KB66;Q6KB66-3;CON__Q0VBK2	CON__Q6KB66-1;Q6KB66-2;Q6KB66;Q6KB66-3	5;5;5;4;1	3;3;3;2;1	3;3;3;2;1	Keratin, type II cytoskeletal 80	KRT80		>Q6KB66-1 SWISS-PROT:Q6KB66-1 Tax_Id=9606 Gene_Symbol=KRT80 Isoform 1 of Keratin, type II cytoskeletal 80;>sp|Q6KB66-2|K2C80_HUMAN Isoform 2 of Keratin, type II cytoskeletal 80 OS=Homo sapiens GN=KRT80;>sp|Q6KB66|K2C80_HUMAN Keratin, type II cytoskeletal 8	5	5	3	3	1	0	1	1	0	2	3	2	1	1	1	1	0	0	0	0	0	0	2	1	0	0	0	0	0	0	0	0	0	0	2	1	0	0	0	0	11.7
CON__Q8N1N4-2;CON__Q7RTT2;Q8N1N4;Q8N1N4-2;F8VS93	CON__Q8N1N4-2;CON__Q7RTT2;Q8N1N4;Q8N1N4-2	6;6;6;4;1	4;4;4;2;1	4;4;4;2;1	Keratin, type II cytoskeletal 78	KRT78		>Q8N1N4-2 SWISS-PROT:Q8N1N4-2 Tax_Id=9606 Gene_Symbol=KRT78 Isoform 2 of Keratin, type II cytoskeletal 78;>Q7RTT2 TREMBL:Q7RTT2 Tax_Id=9606 Gene_Symbol=KRT78 Keratin-78;>sp|Q8N1N4|K2C78_HUMAN Keratin, type II cytoskeletal 78 OS=Homo sapiens GN=KRT78 PE=2 S	5	6	4	4	3	1	0	0	3	0	3	2	3	0	4	0	1	0	0	0	3	0	1	0	3	0	3	0	1	0	0	0	3	0	1	0	3	0	3	0	13.6
CON__Q7Z794;Q7Z794;F5GY66	CON__Q7Z794;Q7Z794;F5GY66	6;6;3	2;2;2	1;1;1	Keratin, type II cytoskeletal 1b	KRT77		>Q7Z794 SWISS-PROT:Q7Z794 Tax_Id=9606 Gene_Symbol=KRT77 Keratin 77;>sp|Q7Z794|K2C1B_HUMAN Keratin, type II cytoskeletal 1b OS=Homo sapiens GN=KRT77 PE=2 SV=3;>tr|F5GY66|F5GY66_HUMAN Keratin, type II cytoskeletal 1b OS=Homo sapiens GN=KRT77 PE=3 SV=1	3	6	2	1	3	2	3	2	3	3	3	3	3	2	3	2	1	0	1	0	1	0	0	0	1	0	1	0	0	0	1	0	1	0	0	0	1	0	1	0	8.8
CON__Q86YZ3;Q86YZ3	CON__Q86YZ3;Q86YZ3	8;8	8;8	8;8	Hornerin	HRNR		>Q86YZ3 SWISS-PROT:Q86YZ3 Tax_Id=9606 Gene_Symbol=HRNR Hornerin;>sp|Q86YZ3|HORN_HUMAN Hornerin OS=Homo sapiens GN=HRNR PE=1 SV=2	2	8	8	8	1	3	2	0	0	1	4	3	0	0	1	3	1	3	2	0	0	1	4	3	0	0	1	3	1	3	2	0	0	1	4	3	0	0	1	3	9.1
D3DQ64;P27144	D3DQ64;P27144	2;1	2;1	2;1	Adenylate kinase 4, mitochondrial	AK4		>tr|D3DQ64|D3DQ64_HUMAN Adenylate kinase 4, mitochondrial OS=Homo sapiens GN=AK4 PE=1 SV=1;>sp|P27144|KAD4_HUMAN Adenylate kinase 4, mitochondrial OS=Homo sapiens GN=AK4 PE=1 SV=1	2	2	2	2	0	1	0	1	0	0	0	0	0	0	0	0	0	1	0	1	0	0	0	0	0	0	0	0	0	1	0	1	0	0	0	0	0	0	0	0	11.1
D3YTB1;F8W727;P62910;D3YTI8	D3YTB1;F8W727;P62910	10;10;10;1	10;10;10;1	10;10;10;1	60S ribosomal protein L32	RPL32		>tr|D3YTB1|D3YTB1_HUMAN 60S ribosomal protein L32 (Fragment) OS=Homo sapiens GN=RPL32 PE=1 SV=1;>tr|F8W727|F8W727_HUMAN 60S ribosomal protein L32 OS=Homo sapiens GN=RPL32 PE=1 SV=1;>sp|P62910|RL32_HUMAN 60S ribosomal protein L32 OS=Homo sapiens GN=RPL32 PE	4	10	10	10	0	1	0	6	1	2	3	7	0	0	0	3	0	1	0	6	1	2	3	7	0	0	0	3	0	1	0	6	1	2	3	7	0	0	0	3	53.4
D6R938;E9PBG7;E9PF82;Q13557-8;Q13557-12;Q13557-9;Q13557-10;Q13557-5;Q13557;Q13557-3;Q13557-6;Q13557-4;Q13557-11;H0Y9C2;B7Z1Z6;H7BXS4;Q8WU40;Q5SWX3;Q13554-7;Q9UQM7;Q13554-4;Q9UQM7-2;Q13554-6;Q13555-10;Q13554-3;Q13554-8;Q13554-5;Q13555-3;Q13555-5;Q13555-4;Q13555-7;Q13555-9;Q13554-2;Q13555-2;Q13555-8;Q13555;Q13555-6;Q13554;D6RHX9;E9PBE8;E7EQE4;H0Y6G2	D6R938;E9PBG7;E9PF82;Q13557-8;Q13557-12;Q13557-9;Q13557-10;Q13557-5;Q13557;Q13557-3;Q13557-6;Q13557-4;Q13557-11;H0Y9C2;B7Z1Z6;H7BXS4;Q8WU40;Q5SWX3;Q13554-7;Q9UQM7;Q13554-4;Q9UQM7-2;Q13554-6;Q13555-10;Q13554-3;Q13554-8;Q13554-5;Q13555-3;Q13555-5;Q13555-4;Q13555-7;Q13555-9;Q13554-2;Q13555-2;Q13555-8;Q13555;Q13555-6;Q13554	3;3;3;3;3;3;3;3;3;3;3;3;3;2;2;2;2;2;2;2;2;2;2;2;2;2;2;2;2;2;2;2;2;2;2;2;2;2;1;1;1;1	3;3;3;3;3;3;3;3;3;3;3;3;3;2;2;2;2;2;2;2;2;2;2;2;2;2;2;2;2;2;2;2;2;2;2;2;2;2;1;1;1;1	3;3;3;3;3;3;3;3;3;3;3;3;3;2;2;2;2;2;2;2;2;2;2;2;2;2;2;2;2;2;2;2;2;2;2;2;2;2;1;1;1;1	Calcium/calmodulin-dependent protein kinase type II subunit delta;Calcium/calmodulin-dependent protein kinase type II subunit beta;Calcium/calmodulin-dependent protein kinase type II subunit alpha;Calcium/calmodulin-dependent protein kinase type II subunit gamma	CAMK2D;CAMK2B;CAMK2G;CAMK2A		>tr|D6R938|D6R938_HUMAN Calcium/calmodulin-dependent protein kinase (CaM kinase) II delta, isoform CRA_e OS=Homo sapiens GN=CAMK2D PE=1 SV=1;>tr|E9PBG7|E9PBG7_HUMAN Calcium/calmodulin-dependent protein kinase type II subunit delta OS=Homo sapiens GN=CAMK2D	42	3	3	3	0	0	0	3	0	0	0	0	0	0	0	0	0	0	0	3	0	0	0	0	0	0	0	0	0	0	0	3	0	0	0	0	0	0	0	0	9.2
D6RCT6;D6RIA0;D6R9E3;Q9BWT6	D6RCT6;D6RIA0;D6R9E3;Q9BWT6	1;1;1;1	1;1;1;1	1;1;1;1	Meiotic nuclear division protein 1 homolog	MND1		>tr|D6RCT6|D6RCT6_HUMAN Meiotic nuclear division protein 1 homolog (Fragment) OS=Homo sapiens GN=MND1 PE=1 SV=1;>tr|D6RIA0|D6RIA0_HUMAN Meiotic nuclear division protein 1 homolog OS=Homo sapiens GN=MND1 PE=1 SV=1;>tr|D6R9E3|D6R9E3_HUMAN Meiotic nuclear div	4	1	1	1	0	0	0	0	0	0	1	0	0	0	0	0	0	0	0	0	0	0	1	0	0	0	0	0	0	0	0	0	0	0	1	0	0	0	0	0	9.8
D6R9L5;P35659;D6RDA2;B4DFG0;P35659-2	D6R9L5;P35659;D6RDA2;B4DFG0;P35659-2	2;2;1;1;1	2;2;1;1;1	2;2;1;1;1	Protein DEK	DEK		>tr|D6R9L5|D6R9L5_HUMAN Protein DEK (Fragment) OS=Homo sapiens GN=DEK PE=1 SV=1;>sp|P35659|DEK_HUMAN Protein DEK OS=Homo sapiens GN=DEK PE=1 SV=1;>tr|D6RDA2|D6RDA2_HUMAN Protein DEK (Fragment) OS=Homo sapiens GN=DEK PE=1 SV=1;>tr|B4DFG0|B4DFG0_HUMAN Protei	5	2	2	2	0	0	0	1	0	0	0	1	0	0	0	0	0	0	0	1	0	0	0	1	0	0	0	0	0	0	0	1	0	0	0	1	0	0	0	0	15.2
D6R9P3;D6RD18;D6RBZ0;Q99729-3;Q99729-2;Q99729-4;Q99729	D6R9P3;D6RD18;D6RBZ0;Q99729-3;Q99729-2;Q99729-4;Q99729	9;9;9;9;9;7;7	9;9;9;9;9;7;7	8;8;8;8;8;6;6	Heterogeneous nuclear ribonucleoprotein A/B	HNRNPAB		>tr|D6R9P3|D6R9P3_HUMAN Heterogeneous nuclear ribonucleoprotein A/B OS=Homo sapiens GN=HNRNPAB PE=1 SV=1;>tr|D6RD18|D6RD18_HUMAN Heterogeneous nuclear ribonucleoprotein A/B OS=Homo sapiens GN=HNRNPAB PE=1 SV=1;>tr|D6RBZ0|D6RBZ0_HUMAN Heterogeneous nuclear	7	9	9	8	0	0	0	5	0	1	2	4	0	0	0	1	0	0	0	5	0	1	2	4	0	0	0	1	0	0	0	4	0	1	2	4	0	0	0	1	30.7
D6RAK1;O15021-3;O60307	D6RAK1;O15021-3;O60307	1;1;1	1;1;1	1;1;1	Microtubule-associated serine/threonine-protein kinase 3	MAST4;MAST3		>tr|D6RAK1|D6RAK1_HUMAN Microtubule-associated serine/threonine-protein kinase 4 OS=Homo sapiens GN=MAST4 PE=4 SV=1;>sp|O15021-3|MAST4_HUMAN Isoform 3 of Microtubule-associated serine/threonine-protein kinase 4 OS=Homo sapiens GN=MAST4;>sp|O60307|MAST3_HUM	3	1	1	1	0	0	0	0	0	0	1	1	0	0	0	0	0	0	0	0	0	0	1	1	0	0	0	0	0	0	0	0	0	0	1	1	0	0	0	0	2.3
D6RAX7;D6RFN0;Q9BT78-2;Q9BT78;D6RD63	D6RAX7;D6RFN0;Q9BT78-2;Q9BT78;D6RD63	2;2;2;2;1	2;2;2;2;1	2;2;2;2;1	COP9 signalosome complex subunit 4	COPS4		>tr|D6RAX7|D6RAX7_HUMAN COP9 signalosome complex subunit 4 OS=Homo sapiens GN=COPS4 PE=1 SV=1;>tr|D6RFN0|D6RFN0_HUMAN COP9 signalosome complex subunit 4 OS=Homo sapiens GN=COPS4 PE=1 SV=1;>sp|Q9BT78-2|CSN4_HUMAN Isoform 2 of COP9 signalosome complex subuni	5	2	2	2	0	0	0	0	0	0	2	0	0	0	0	0	0	0	0	0	0	0	2	0	0	0	0	0	0	0	0	0	0	0	2	0	0	0	0	0	5.7
D6RBW1;P06730;P06730-3;P06730-2;H0Y8J7	D6RBW1;P06730;P06730-3;P06730-2	3;3;3;3;1	3;3;3;3;1	3;3;3;3;1	Eukaryotic translation initiation factor 4E	EIF4E		>tr|D6RBW1|D6RBW1_HUMAN Eukaryotic translation initiation factor 4E OS=Homo sapiens GN=EIF4E PE=1 SV=1;>sp|P06730|IF4E_HUMAN Eukaryotic translation initiation factor 4E OS=Homo sapiens GN=EIF4E PE=1 SV=2;>sp|P06730-3|IF4E_HUMAN Isoform 3 of Eukaryotic tran	5	3	3	3	0	0	0	2	0	0	0	2	0	0	0	0	0	0	0	2	0	0	0	2	0	0	0	0	0	0	0	2	0	0	0	2	0	0	0	0	13.1
D6RC06;D6REP8;D6RE99;D6RD60;P49773	D6RC06;D6REP8;D6RE99;D6RD60;P49773	2;2;2;2;2	2;2;2;2;2	2;2;2;2;2	Histidine triad nucleotide-binding protein 1	HINT1		>tr|D6RC06|D6RC06_HUMAN Histidine triad nucleotide-binding protein 1 OS=Homo sapiens GN=HINT1 PE=1 SV=1;>tr|D6REP8|D6REP8_HUMAN Histidine triad nucleotide-binding protein 1 OS=Homo sapiens GN=HINT1 PE=1 SV=1;>tr|D6RE99|D6RE99_HUMAN Histidine triad nucleoti	5	2	2	2	0	0	0	0	0	0	2	1	0	0	0	0	0	0	0	0	0	0	2	1	0	0	0	0	0	0	0	0	0	0	2	1	0	0	0	0	30.8
D6RC14;E9PF06;H0Y9G6;E7ETU7;P09001	D6RC14;E9PF06;H0Y9G6;E7ETU7;P09001	1;1;1;1;1	1;1;1;1;1	1;1;1;1;1	39S ribosomal protein L3, mitochondrial	MRPL3		>tr|D6RC14|D6RC14_HUMAN 39S ribosomal protein L3, mitochondrial (Fragment) OS=Homo sapiens GN=MRPL3 PE=1 SV=1;>tr|E9PF06|E9PF06_HUMAN 39S ribosomal protein L3, mitochondrial (Fragment) OS=Homo sapiens GN=MRPL3 PE=1 SV=1;>tr|H0Y9G6|H0Y9G6_HUMAN 39S ribosoma	5	1	1	1	0	0	0	0	0	0	0	1	0	0	0	0	0	0	0	0	0	0	0	1	0	0	0	0	0	0	0	0	0	0	0	1	0	0	0	0	5.8
J3QSY4;D6RC52;D6RCB9;Q9NX24	J3QSY4;D6RC52;D6RCB9;Q9NX24	1;1;1;1	1;1;1;1	1;1;1;1	H/ACA ribonucleoprotein complex subunit 2	NHP2		>tr|J3QSY4|J3QSY4_HUMAN H/ACA ribonucleoprotein complex subunit 2 OS=Homo sapiens GN=NHP2 PE=1 SV=1;>tr|D6RC52|D6RC52_HUMAN H/ACA ribonucleoprotein complex subunit 2 (Fragment) OS=Homo sapiens GN=NHP2 PE=1 SV=1;>tr|D6RCB9|D6RCB9_HUMAN H/ACA ribonucleoprote	4	1	1	1	0	0	0	1	0	0	0	1	0	0	0	0	0	0	0	1	0	0	0	1	0	0	0	0	0	0	0	1	0	0	0	1	0	0	0	0	21.1
D6RD46;Q9UPQ0-10;Q9UPQ0-2;Q9UPQ0-4;Q9UPQ0;E7EPK0;E9PDJ9;G5EA03;Q9UPQ0-9;Q9UPQ0-8;Q9UPQ0-6;Q9UPQ0-5;Q9UPQ0-3;H0Y8P3;D6RJ93;Q6NVB9;Q9UPQ0-7;D6R8Y0;D6RGH8	D6RD46;Q9UPQ0-10;Q9UPQ0-2;Q9UPQ0-4;Q9UPQ0;E7EPK0;E9PDJ9;G5EA03;Q9UPQ0-9;Q9UPQ0-8;Q9UPQ0-6;Q9UPQ0-5;Q9UPQ0-3;H0Y8P3	20;20;20;20;20;16;16;16;16;16;16;16;16;15;5;5;5;4;1	20;20;20;20;20;16;16;16;16;16;16;16;16;15;5;5;5;4;1	20;20;20;20;20;16;16;16;16;16;16;16;16;15;5;5;5;4;1	LIM and calponin homology domains-containing protein 1	LIMCH1		>tr|D6RD46|D6RD46_HUMAN LIM and calponin homology domains-containing protein 1 OS=Homo sapiens GN=LIMCH1 PE=1 SV=1;>sp|Q9UPQ0-10|LIMC1_HUMAN Isoform 10 of LIM and calponin homology domains-containing protein 1 OS=Homo sapiens GN=LIMCH1;>sp|Q9UPQ0-2|LIMC1_H	19	20	20	20	0	4	0	11	0	0	1	11	0	2	0	0	0	4	0	11	0	0	1	11	0	2	0	0	0	4	0	11	0	0	1	11	0	2	0	0	25
H0Y9Y1;D6RDG3;P20290-2;P20290	H0Y9Y1;D6RDG3;P20290-2;P20290	1;1;1;1	1;1;1;1	1;1;1;1	Transcription factor BTF3	BTF3		>tr|H0Y9Y1|H0Y9Y1_HUMAN Transcription factor BTF3 (Fragment) OS=Homo sapiens GN=BTF3 PE=1 SV=2;>tr|D6RDG3|D6RDG3_HUMAN Transcription factor BTF3 (Fragment) OS=Homo sapiens GN=BTF3 PE=1 SV=2;>sp|P20290-2|BTF3_HUMAN Isoform 2 of Transcription factor BTF3 OS=	4	1	1	1	0	0	0	0	0	0	1	0	0	0	0	0	0	0	0	0	0	0	1	0	0	0	0	0	0	0	0	0	0	0	1	0	0	0	0	0	22.1
D6RDG5;D6RF85;Q9Y2D9;Q9UFB7-2;Q9UFB7	D6RDG5;D6RF85;Q9Y2D9;Q9UFB7-2;Q9UFB7	2;2;2;2;2	2;2;2;2;2	2;2;2;2;2	Zinc finger protein 652;Zinc finger and BTB domain-containing protein 47	ZBTB47;ZNF652		>tr|D6RDG5|D6RDG5_HUMAN Zinc finger and BTB domain-containing protein 47 OS=Homo sapiens GN=ZBTB47 PE=4 SV=1;>tr|D6RF85|D6RF85_HUMAN Zinc finger protein 652 OS=Homo sapiens GN=ZNF652 PE=1 SV=1;>sp|Q9Y2D9|ZN652_HUMAN Zinc finger protein 652 OS=Homo sapiens	5	2	2	2	0	1	0	0	0	0	1	0	0	0	0	0	0	1	0	0	0	0	1	0	0	0	0	0	0	1	0	0	0	0	1	0	0	0	0	0	3.1
D6RDY6;O76094-2;O76094	D6RDY6;O76094-2;O76094	2;2;2	2;2;2	2;2;2	Signal recognition particle subunit SRP72	SRP72		>tr|D6RDY6|D6RDY6_HUMAN Signal recognition particle subunit SRP72 (Fragment) OS=Homo sapiens GN=SRP72 PE=1 SV=2;>sp|O76094-2|SRP72_HUMAN Isoform 2 of Signal recognition particle subunit SRP72 OS=Homo sapiens GN=SRP72;>sp|O76094|SRP72_HUMAN Signal recogniti	3	2	2	2	0	0	0	0	0	0	1	1	0	0	0	0	0	0	0	0	0	0	1	1	0	0	0	0	0	0	0	0	0	0	1	1	0	0	0	0	5.9
D6RE84;Q9NP73-2;Q9NP73	D6RE84;Q9NP73-2;Q9NP73	1;1;1	1;1;1	1;1;1	Putative bifunctional UDP-N-acetylglucosamine transferase and deubiquitinase ALG13	ALG13		>tr|D6RE84|D6RE84_HUMAN Putative bifunctional UDP-N-acetylglucosamine transferase and deubiquitinase ALG13 (Fragment) OS=Homo sapiens GN=ALG13 PE=1 SV=1;>sp|Q9NP73-2|ALG13_HUMAN Isoform 2 of Putative bifunctional UDP-N-acetylglucosamine transferase and deu	3	1	1	1	0	0	0	0	0	0	1	1	0	0	0	0	0	0	0	0	0	0	1	1	0	0	0	0	0	0	0	0	0	0	1	1	0	0	0	0	3.6
D6RG15;Q6IBS0;H0Y858	D6RG15;Q6IBS0;H0Y858	5;5;3	3;3;2	3;3;2	Twinfilin-2	TWF2		>tr|D6RG15|D6RG15_HUMAN Twinfilin-2 OS=Homo sapiens GN=TWF2 PE=1 SV=1;>sp|Q6IBS0|TWF2_HUMAN Twinfilin-2 OS=Homo sapiens GN=TWF2 PE=1 SV=2;>tr|H0Y858|H0Y858_HUMAN Uncharacterized protein (Fragment) OS=Homo sapiens PE=4 SV=1	3	5	3	3	0	0	0	3	0	0	1	2	0	0	0	0	0	0	0	2	0	0	1	1	0	0	0	0	0	0	0	2	0	0	1	1	0	0	0	0	20.9
D6RGZ2;Q6NZ53;Q96J01	D6RGZ2;Q6NZ53;Q96J01	3;3;3	3;3;3	3;3;3	THO complex subunit 3	THOC3		>tr|D6RGZ2|D6RGZ2_HUMAN THO complex subunit 3 OS=Homo sapiens GN=THOC3 PE=1 SV=1;>tr|Q6NZ53|Q6NZ53_HUMAN THO complex subunit 3 OS=Homo sapiens GN=THOC3 PE=1 SV=1;>sp|Q96J01|THOC3_HUMAN THO complex subunit 3 OS=Homo sapiens GN=THOC3 PE=1 SV=1	3	3	3	3	0	0	0	0	0	0	2	3	0	0	0	0	0	0	0	0	0	0	2	3	0	0	0	0	0	0	0	0	0	0	2	3	0	0	0	0	25.7
D6RJ96;E9PDE8;E7ES43;O95757	D6RJ96;E9PDE8;E7ES43;O95757	3;3;3;3	2;2;2;2	2;2;2;2	Heat shock 70 kDa protein 4L	HSPA4L		>tr|D6RJ96|D6RJ96_HUMAN Heat shock 70 kDa protein 4L (Fragment) OS=Homo sapiens GN=HSPA4L PE=1 SV=1;>tr|E9PDE8|E9PDE8_HUMAN Heat shock 70 kDa protein 4L OS=Homo sapiens GN=HSPA4L PE=1 SV=1;>tr|E7ES43|E7ES43_HUMAN Heat shock 70 kDa protein 4L OS=Homo sapien	4	3	2	2	0	1	0	1	0	0	2	1	0	0	0	0	0	1	0	0	0	0	2	1	0	0	0	0	0	1	0	0	0	0	2	1	0	0	0	0	6.8
F8VSM3;E9PCS8;H0Y4T7;E7EQY4;D6W5A2;E7EV10;E7ESY4;Q13330-2;O94776-2;Q9BTC8-2;Q9BTC8;O94776;Q13330-3;Q13330	F8VSM3;E9PCS8;H0Y4T7;E7EQY4;D6W5A2;E7EV10;E7ESY4;Q13330-2;O94776-2;Q9BTC8-2;Q9BTC8;O94776;Q13330-3;Q13330	1;1;1;1;1;1;1;1;1;1;1;1;1;1	1;1;1;1;1;1;1;1;1;1;1;1;1;1	1;1;1;1;1;1;1;1;1;1;1;1;1;1	Metastasis-associated protein MTA1;Metastasis-associated protein MTA2;Metastasis-associated protein MTA3	MTA1;MTA3;MTA2		>tr|F8VSM3|F8VSM3_HUMAN Metastasis-associated protein MTA1 (Fragment) OS=Homo sapiens GN=MTA1 PE=1 SV=1;>tr|E9PCS8|E9PCS8_HUMAN Metastasis-associated protein MTA3 OS=Homo sapiens GN=MTA3 PE=4 SV=1;>tr|H0Y4T7|H0Y4T7_HUMAN Metastasis-associated protein MTA1	14	1	1	1	0	0	0	0	0	0	0	1	0	0	0	0	0	0	0	0	0	0	0	1	0	0	0	0	0	0	0	0	0	0	0	1	0	0	0	0	4.4
E1P5S2;Q14498-3;Q14498-2;Q14498;H0Y4X3;G3XAC6;Q5QP23;Q5QP22;Q5QP21	E1P5S2;Q14498-3;Q14498-2;Q14498;H0Y4X3;G3XAC6	5;5;5;5;4;4;2;1;1	5;5;5;5;4;4;2;1;1	5;5;5;5;4;4;2;1;1	RNA-binding protein 39	RNPC2;RBM39		>tr|E1P5S2|E1P5S2_HUMAN RNA-binding protein 39 OS=Homo sapiens GN=RBM39 PE=1 SV=1;>sp|Q14498-3|RBM39_HUMAN Isoform 3 of RNA-binding protein 39 OS=Homo sapiens GN=RBM39;>sp|Q14498-2|RBM39_HUMAN Isoform 2 of RNA-binding protein 39 OS=Homo sapiens GN=RBM39;>s	9	5	5	5	0	1	0	2	0	1	1	3	0	0	0	0	0	1	0	2	0	1	1	3	0	0	0	0	0	1	0	2	0	1	1	3	0	0	0	0	16.9
E5RGW7;E5RG47;H0Y4T4;E7EWM2;E7EMW0;H0Y2V6;Q96L14;Q5SW79-2;Q5SW79-3;Q5SW79	E5RGW7;E5RG47;H0Y4T4;E7EWM2;E7EMW0;H0Y2V6;Q96L14;Q5SW79-2;Q5SW79-3;Q5SW79	1;1;1;1;1;1;1;1;1;1	1;1;1;1;1;1;1;1;1;1	1;1;1;1;1;1;1;1;1;1	Cep170-like protein;Centrosomal protein of 170 kDa	CEP170;CEP170P1		>tr|E5RGW7|E5RGW7_HUMAN Centrosomal protein of 170 kDa (Fragment) OS=Homo sapiens GN=CEP170 PE=1 SV=1;>tr|E5RG47|E5RG47_HUMAN Centrosomal protein of 170 kDa (Fragment) OS=Homo sapiens GN=CEP170 PE=1 SV=1;>tr|H0Y4T4|H0Y4T4_HUMAN Centrosomal protein of 170 k	10	1	1	1	0	1	0	1	0	0	0	1	0	0	0	0	0	1	0	1	0	0	0	1	0	0	0	0	0	1	0	1	0	0	0	1	0	0	0	0	9.7
R4GMY8;E5RHG8;Q15369-2;Q15369	R4GMY8;E5RHG8;Q15369-2;Q15369	1;1;1;1	1;1;1;1	1;1;1;1	Transcription elongation factor B polypeptide 1	TCEB1		>tr|R4GMY8|R4GMY8_HUMAN Transcription elongation factor B polypeptide 1 OS=Homo sapiens GN=TCEB1 PE=1 SV=1;>tr|E5RHG8|E5RHG8_HUMAN Transcription elongation factor B polypeptide 1 (Fragment) OS=Homo sapiens GN=TCEB1 PE=1 SV=1;>sp|Q15369-2|ELOC_HUMAN Isoform	4	1	1	1	0	0	0	1	0	0	1	1	0	0	0	0	0	0	0	1	0	0	1	1	0	0	0	0	0	0	0	1	0	0	1	1	0	0	0	0	20
E5RI99;P62888;E5RJH3	E5RI99;P62888;E5RJH3	11;11;6	11;11;6	11;11;6	60S ribosomal protein L30	RPL30		>tr|E5RI99|E5RI99_HUMAN 60S ribosomal protein L30 (Fragment) OS=Homo sapiens GN=RPL30 PE=1 SV=1;>sp|P62888|RL30_HUMAN 60S ribosomal protein L30 OS=Homo sapiens GN=RPL30 PE=1 SV=2;>tr|E5RJH3|E5RJH3_HUMAN 60S ribosomal protein L30 OS=Homo sapiens GN=RPL30 PE	3	11	11	11	0	5	2	5	2	4	7	7	0	1	0	1	0	5	2	5	2	4	7	7	0	1	0	1	0	5	2	5	2	4	7	7	0	1	0	1	71.1
E5RIT6;Q9UNX3;E5RHH1;J3KS10;H7C1F9;Q2PPJ7-3;Q2PPJ7-2;Q2PPJ7	E5RIT6;Q9UNX3	14;14;5;5;1;1;1;1	1;1;1;0;0;0;0;0	1;1;1;0;0;0;0;0	60S ribosomal protein L26-like 1	RPL26L1		>tr|E5RIT6|E5RIT6_HUMAN 60S ribosomal protein L26-like 1 (Fragment) OS=Homo sapiens GN=RPL26L1 PE=1 SV=1;>sp|Q9UNX3|RL26L_HUMAN 60S ribosomal protein L26-like 1 OS=Homo sapiens GN=RPL26L1 PE=1 SV=1	8	14	1	1	0	7	1	3	0	5	10	12	0	0	0	0	0	0	0	0	0	1	0	0	0	0	0	0	0	0	0	0	0	1	0	0	0	0	0	0	69.5
E5RJR5;P63208	E5RJR5;P63208	1;1	1;1	1;1	S-phase kinase-associated protein 1	SKP1		>tr|E5RJR5|E5RJR5_HUMAN S-phase kinase-associated protein 1 OS=Homo sapiens GN=SKP1 PE=1 SV=1;>sp|P63208|SKP1_HUMAN S-phase kinase-associated protein 1 OS=Homo sapiens GN=SKP1 PE=1 SV=2	2	1	1	1	0	0	0	1	0	0	0	0	0	0	0	0	0	0	0	1	0	0	0	0	0	0	0	0	0	0	0	1	0	0	0	0	0	0	0	0	10.4
E5RJU9;Q86UE4;H0YB56	E5RJU9;Q86UE4;H0YB56	4;4;2	4;4;2	4;4;2	Protein LYRIC	MTDH		>tr|E5RJU9|E5RJU9_HUMAN Protein LYRIC OS=Homo sapiens GN=MTDH PE=1 SV=1;>sp|Q86UE4|LYRIC_HUMAN Protein LYRIC OS=Homo sapiens GN=MTDH PE=1 SV=2;>tr|H0YB56|H0YB56_HUMAN Protein LYRIC (Fragment) OS=Homo sapiens GN=MTDH PE=1 SV=1	3	4	4	4	0	0	0	1	0	0	0	3	0	0	0	0	0	0	0	1	0	0	0	3	0	0	0	0	0	0	0	1	0	0	0	3	0	0	0	0	8.7
E9PJK8;E7EMB1;Q9UH65	E9PJK8;E7EMB1;Q9UH65	1;1;1	1;1;1	1;1;1	Switch-associated protein 70	SWAP70		>tr|E9PJK8|E9PJK8_HUMAN Switch-associated protein 70 OS=Homo sapiens GN=SWAP70 PE=1 SV=1;>tr|E7EMB1|E7EMB1_HUMAN Switch-associated protein 70 OS=Homo sapiens GN=SWAP70 PE=1 SV=1;>sp|Q9UH65|SWP70_HUMAN Switch-associated protein 70 OS=Homo sapiens GN=SWAP70	3	1	1	1	0	0	0	0	0	0	0	1	0	0	0	0	0	0	0	0	0	0	0	1	0	0	0	0	0	0	0	0	0	0	0	1	0	0	0	0	6
J3KNK7;H3BND4;E7EMH5;E7EPL4;H3BNZ1;Q6P996;Q86XE2;Q6P996-2;Q6P474	J3KNK7;H3BND4;E7EMH5;E7EPL4;H3BNZ1;Q6P996	5;5;5;5;5;5;1;1;1	5;5;5;5;5;5;1;1;1	5;5;5;5;5;5;1;1;1	Pyridoxal-dependent decarboxylase domain-containing protein 1	PDXDC1		>tr|J3KNK7|J3KNK7_HUMAN Pyridoxal-dependent decarboxylase domain-containing protein 1 OS=Homo sapiens GN=PDXDC1 PE=1 SV=1;>tr|H3BND4|H3BND4_HUMAN Pyridoxal-dependent decarboxylase domain-containing protein 1 OS=Homo sapiens GN=PDXDC1 PE=1 SV=1;>tr|E7EMH5|E	9	5	5	5	0	1	0	0	0	0	0	4	0	0	0	0	0	1	0	0	0	0	0	4	0	0	0	0	0	1	0	0	0	0	0	4	0	0	0	0	8.7
E7EMX7;Q9P0K7-4;Q9P0K7-3;Q9P0K7;Q9P0K7-2;D6RE17;D6RB27;D6R9G4;D6RBY4;D6REL2;D6R9G6;D6RF74;D6RB25;D6RBW6	E7EMX7;Q9P0K7-4;Q9P0K7-3;Q9P0K7;Q9P0K7-2	45;45;45;45;45;3;2;2;2;2;2;2;1;1	45;45;45;45;45;3;2;2;2;2;2;2;1;1	45;45;45;45;45;3;2;2;2;2;2;2;1;1	Ankycorbin	RAI14		>tr|E7EMX7|E7EMX7_HUMAN Ankycorbin OS=Homo sapiens GN=RAI14 PE=1 SV=1;>sp|Q9P0K7-4|RAI14_HUMAN Isoform 4 of Ankycorbin OS=Homo sapiens GN=RAI14;>sp|Q9P0K7-3|RAI14_HUMAN Isoform 3 of Ankycorbin OS=Homo sapiens GN=RAI14;>sp|Q9P0K7|RAI14_HUMAN Ankycorbin OS=H	14	45	45	45	0	14	0	14	0	8	4	37	0	6	0	0	0	14	0	14	0	8	4	37	0	6	0	0	0	14	0	14	0	8	4	37	0	6	0	0	42.2
E7EN18;J3KQ49;Q8WYN3-2;Q8WYN3	E7EN18;J3KQ49;Q8WYN3-2;Q8WYN3	1;1;1;1	1;1;1;1	1;1;1;1	Cysteine/serine-rich nuclear protein 3	CSRNP3		>tr|E7EN18|E7EN18_HUMAN Cysteine/serine-rich nuclear protein 3 (Fragment) OS=Homo sapiens GN=CSRNP3 PE=4 SV=1;>tr|J3KQ49|J3KQ49_HUMAN Cysteine/serine-rich nuclear protein 3 OS=Homo sapiens GN=CSRNP3 PE=4 SV=1;>sp|Q8WYN3-2|CSRN3_HUMAN Isoform 2 of Cysteine/	4	1	1	1	0	0	0	0	0	0	0	1	0	0	0	0	0	0	0	0	0	0	0	1	0	0	0	0	0	0	0	0	0	0	0	1	0	0	0	0	3.2
E7EU94;E7ESX0;E7EN72;E7ESA8;E7EVX8;Q8WWY3-3;Q8WWY3-2;Q8WWY3	E7EU94;E7ESX0;E7EN72;E7ESA8;E7EVX8;Q8WWY3-3;Q8WWY3-2;Q8WWY3	1;1;1;1;1;1;1;1	1;1;1;1;1;1;1;1	1;1;1;1;1;1;1;1	U4/U6 small nuclear ribonucleoprotein Prp31	PRPF31		>tr|E7EU94|E7EU94_HUMAN U4/U6 small nuclear ribonucleoprotein Prp31 (Fragment) OS=Homo sapiens GN=PRPF31 PE=1 SV=2;>tr|E7ESX0|E7ESX0_HUMAN U4/U6 small nuclear ribonucleoprotein Prp31 (Fragment) OS=Homo sapiens GN=PRPF31 PE=1 SV=1;>tr|E7EN72|E7EN72_HUMAN U4	8	1	1	1	0	0	0	1	0	0	0	0	0	0	0	0	0	0	0	1	0	0	0	0	0	0	0	0	0	0	0	1	0	0	0	0	0	0	0	0	6.5
E7END2;E9PHV5;P28290-2;P28290;E7EUL7;P28290-3	E7END2;E9PHV5;P28290-2;P28290;E7EUL7;P28290-3	4;4;4;4;3;3	4;4;4;4;3;3	4;4;4;4;3;3	Sperm-specific antigen 2	SSFA2		>tr|E7END2|E7END2_HUMAN Sperm-specific antigen 2 OS=Homo sapiens GN=SSFA2 PE=1 SV=1;>tr|E9PHV5|E9PHV5_HUMAN Sperm-specific antigen 2 OS=Homo sapiens GN=SSFA2 PE=1 SV=1;>sp|P28290-2|SSFA2_HUMAN Isoform 2 of Sperm-specific antigen 2 OS=Homo sapiens GN=SSFA2;	6	4	4	4	0	2	0	2	0	0	0	2	0	0	0	0	0	2	0	2	0	0	0	2	0	0	0	0	0	2	0	2	0	0	0	2	0	0	0	0	4
H0YCK3;E7ENU4;P55265-5;P55265-3;P55265-2;P55265;P55265-4	H0YCK3;E7ENU4;P55265-5;P55265-3;P55265-2;P55265;P55265-4	5;5;5;5;5;5;5	5;5;5;5;5;5;5	5;5;5;5;5;5;5	Double-stranded RNA-specific adenosine deaminase	ADAR		>tr|H0YCK3|H0YCK3_HUMAN Double-stranded RNA-specific adenosine deaminase (Fragment) OS=Homo sapiens GN=ADAR PE=1 SV=1;>tr|E7ENU4|E7ENU4_HUMAN Double-stranded RNA-specific adenosine deaminase OS=Homo sapiens GN=ADAR PE=1 SV=1;>sp|P55265-5|DSRAD_HUMAN Isofor	7	5	5	5	0	0	0	1	0	2	1	2	0	0	0	0	0	0	0	1	0	2	1	2	0	0	0	0	0	0	0	1	0	2	1	2	0	0	0	0	4.9
H0YDX6;H0YD17;H0YDW7;H0YCV9;H0Y2P0;H0Y5E4;E7EPC6;P16070-15;P16070-18;P16070-12;P16070-14;P16070-13;P16070-11;P16070-10;P16070-16;P16070-8;P16070-9;P16070-17;P16070-6;P16070-4;P16070-3;P16070-7;P16070-5;P16070;H0YD90;H0YD13;H0YEV3;H0YEU1	H0YDX6;H0YD17;H0YDW7;H0YCV9;H0Y2P0;H0Y5E4;E7EPC6;P16070-15;P16070-18;P16070-12;P16070-14;P16070-13;P16070-11;P16070-10;P16070-16;P16070-8;P16070-9;P16070-17;P16070-6;P16070-4;P16070-3;P16070-7;P16070-5;P16070;H0YD90;H0YD13;H0YEV3;H0YEU1	2;2;2;2;2;2;2;2;2;2;2;2;2;2;2;2;2;2;2;2;2;2;2;2;1;1;1;1	2;2;2;2;2;2;2;2;2;2;2;2;2;2;2;2;2;2;2;2;2;2;2;2;1;1;1;1	2;2;2;2;2;2;2;2;2;2;2;2;2;2;2;2;2;2;2;2;2;2;2;2;1;1;1;1	CD44 antigen	CD44		>tr|H0YDX6|H0YDX6_HUMAN CD44 antigen (Fragment) OS=Homo sapiens GN=CD44 PE=1 SV=1;>tr|H0YD17|H0YD17_HUMAN CD44 antigen (Fragment) OS=Homo sapiens GN=CD44 PE=1 SV=2;>tr|H0YDW7|H0YDW7_HUMAN CD44 antigen (Fragment) OS=Homo sapiens GN=CD44 PE=1 SV=1;>tr|H0YCV9	28	2	2	2	0	0	0	1	0	1	1	0	0	0	0	0	0	0	0	1	0	1	1	0	0	0	0	0	0	0	0	1	0	1	1	0	0	0	0	0	11
E7EWP2;E7EPJ7;O75962-5;O75962-2;O75962-4;O75962;F5H228	E7EWP2;E7EPJ7;O75962-5;O75962-2;O75962-4;O75962;F5H228	2;2;2;2;2;2;1	2;2;2;2;2;2;1	2;2;2;2;2;2;1	Triple functional domain protein	TRIO		>tr|E7EWP2|E7EWP2_HUMAN Triple functional domain protein OS=Homo sapiens GN=TRIO PE=1 SV=2;>tr|E7EPJ7|E7EPJ7_HUMAN Triple functional domain protein (Fragment) OS=Homo sapiens GN=TRIO PE=1 SV=2;>sp|O75962-5|TRIO_HUMAN Isoform 5 of Triple functional domain p	7	2	2	2	0	0	0	0	0	0	0	2	0	0	0	0	0	0	0	0	0	0	0	2	0	0	0	0	0	0	0	0	0	0	0	2	0	0	0	0	1
E7EPN9;Q9Y520-7;Q9Y520-6;Q9Y520-4;Q9Y520-5;Q9Y520;Q9Y520-2;Q9Y520-3;H7C5N8;Q5JSZ5-5;Q5JSZ5	E7EPN9;Q9Y520-7;Q9Y520-6;Q9Y520-4;Q9Y520-5;Q9Y520;Q9Y520-2;Q9Y520-3	13;13;12;12;12;12;11;11;4;1;1	13;13;12;12;12;12;11;11;4;1;1	12;12;11;11;11;11;11;10;4;0;0	Protein PRRC2C	PRRC2C		>tr|E7EPN9|E7EPN9_HUMAN Protein PRRC2C OS=Homo sapiens GN=PRRC2C PE=1 SV=1;>sp|Q9Y520-7|PRC2C_HUMAN Isoform 7 of Protein PRRC2C OS=Homo sapiens GN=PRRC2C;>sp|Q9Y520-6|PRC2C_HUMAN Isoform 6 of Protein PRRC2C OS=Homo sapiens GN=PRRC2C;>sp|Q9Y520-4|PRC2C_HUMA	11	13	13	12	0	2	0	0	0	0	6	10	0	0	0	0	0	2	0	0	0	0	6	10	0	0	0	0	0	1	0	0	0	0	5	10	0	0	0	0	5.1
E7EPR3;Q16666-3;Q16666-6;Q16666-2;Q16666;H3BM18;X6RHM1	E7EPR3;Q16666-3;Q16666-6;Q16666-2;Q16666;H3BM18;X6RHM1	2;2;2;2;2;1;1	2;2;2;2;2;1;1	2;2;2;2;2;1;1	Gamma-interferon-inducible protein 16	IFI16		>tr|E7EPR3|E7EPR3_HUMAN Gamma-interferon-inducible protein 16 OS=Homo sapiens GN=IFI16 PE=1 SV=1;>sp|Q16666-3|IF16_HUMAN Isoform 3 of Gamma-interferon-inducible protein 16 OS=Homo sapiens GN=IFI16;>sp|Q16666-6|IF16_HUMAN Isoform 4 of Gamma-interferon-induc	7	2	2	2	0	0	0	1	0	0	0	1	0	0	0	0	0	0	0	1	0	0	0	1	0	0	0	0	0	0	0	1	0	0	0	1	0	0	0	0	4.8
E7EQ29;P16278-2;P16278-3;P16278	E7EQ29;P16278-2;P16278-3;P16278	1;1;1;1	1;1;1;1	1;1;1;1	Beta-galactosidase	GLB1		>tr|E7EQ29|E7EQ29_HUMAN Beta-galactosidase OS=Homo sapiens GN=GLB1 PE=1 SV=1;>sp|P16278-2|BGAL_HUMAN Isoform 2 of Beta-galactosidase OS=Homo sapiens GN=GLB1;>sp|P16278-3|BGAL_HUMAN Isoform 3 of Beta-galactosidase OS=Homo sapiens GN=GLB1;>sp|P16278|BGAL_HUM	4	1	1	1	0	0	0	0	0	0	0	1	0	0	0	0	0	0	0	0	0	0	0	1	0	0	0	0	0	0	0	0	0	0	0	1	0	0	0	0	2.7
E7EWY6;E7EQ52;O95271-2;O95271	E7EWY6;E7EQ52;O95271-2;O95271	1;1;1;1	1;1;1;1	1;1;1;1	Tankyrase-1	TNKS	344	>tr|E7EWY6|E7EWY6_HUMAN Tankyrase-1 OS=Homo sapiens GN=TNKS PE=4 SV=1;>tr|E7EQ52|E7EQ52_HUMAN Tankyrase-1 OS=Homo sapiens GN=TNKS PE=4 SV=1;>sp|O95271-2|TNKS1_HUMAN Isoform 2 of Tankyrase-1 OS=Homo sapiens GN=TNKS;>sp|O95271|TNKS1_HUMAN Tankyrase-1 OS=Homo	4	1	1	1	0	0	0	0	0	1	0	1	0	0	0	0	0	0	0	0	0	1	0	1	0	0	0	0	0	0	0	0	0	1	0	1	0	0	0	0	2.4
S4R3H4;E7EQT4;Q9UKV3-3;Q9UKV3-2;Q9UKV3;G3V3B0;Q9UKV3-5;G3V3T3	S4R3H4;E7EQT4;Q9UKV3-3;Q9UKV3-2;Q9UKV3;G3V3B0;Q9UKV3-5	7;7;7;7;7;6;6;3	7;7;7;7;7;6;6;3	7;7;7;7;7;6;6;3	Apoptotic chromatin condensation inducer in the nucleus	ACIN1		>tr|S4R3H4|S4R3H4_HUMAN Apoptotic chromatin condensation inducer in the nucleus OS=Homo sapiens GN=ACIN1 PE=1 SV=1;>tr|E7EQT4|E7EQT4_HUMAN Apoptotic chromatin condensation inducer in the nucleus OS=Homo sapiens GN=ACIN1 PE=1 SV=2;>sp|Q9UKV3-3|ACINU_HUMAN I	8	7	7	7	0	0	2	1	1	1	0	4	0	0	0	0	0	0	2	1	1	1	0	4	0	0	0	0	0	0	2	1	1	1	0	4	0	0	0	0	7.6
E7EQZ4;Q16637-4;Q16637-2;Q16637-3;Q16637;B4DP61	E7EQZ4;Q16637-4;Q16637-2;Q16637-3;Q16637;B4DP61	2;2;2;2;2;1	2;2;2;2;2;1	2;2;2;2;2;1	Survival motor neuron protein	SMN1		>tr|E7EQZ4|E7EQZ4_HUMAN Survival motor neuron protein OS=Homo sapiens GN=SMN1 PE=1 SV=1;>sp|Q16637-4|SMN_HUMAN Isoform SMN-delta57 of Survival motor neuron protein OS=Homo sapiens GN=SMN1;>sp|Q16637-2|SMN_HUMAN Isoform SMN-delta5 of Survival motor neuron p	6	2	2	2	0	0	0	0	0	0	1	2	0	0	0	0	0	0	0	0	0	0	1	2	0	0	0	0	0	0	0	0	0	0	1	2	0	0	0	0	7.1
Q5QPM9;E7ER20;Q5QPM7;Q92530	Q5QPM9;E7ER20;Q5QPM7;Q92530	1;1;1;1	1;1;1;1	1;1;1;1	Proteasome inhibitor PI31 subunit	PSMF1		>tr|Q5QPM9|Q5QPM9_HUMAN Proteasome inhibitor PI31 subunit (Fragment) OS=Homo sapiens GN=PSMF1 PE=1 SV=1;>tr|E7ER20|E7ER20_HUMAN Proteasome inhibitor PI31 subunit OS=Homo sapiens GN=PSMF1 PE=1 SV=1;>tr|Q5QPM7|Q5QPM7_HUMAN Proteasome inhibitor PI31 subunit O	4	1	1	1	0	0	0	0	0	1	0	0	0	0	0	0	0	0	0	0	0	1	0	0	0	0	0	0	0	0	0	0	0	1	0	0	0	0	0	0	9.3
E9PFL9;E7ERC4;P05455	E9PFL9;E7ERC4;P05455	1;1;1	1;1;1	1;1;1	Lupus La protein	SSB		>tr|E9PFL9|E9PFL9_HUMAN Lupus La protein OS=Homo sapiens GN=SSB PE=1 SV=1;>tr|E7ERC4|E7ERC4_HUMAN Lupus La protein (Fragment) OS=Homo sapiens GN=SSB PE=1 SV=1;>sp|P05455|LA_HUMAN Lupus La protein OS=Homo sapiens GN=SSB PE=1 SV=2	3	1	1	1	0	0	0	0	0	1	0	0	0	0	0	0	0	0	0	0	0	1	0	0	0	0	0	0	0	0	0	0	0	1	0	0	0	0	0	0	11.9
E7ERK3;P54289-4;P54289-5;P54289-3;P54289-2;P54289	E7ERK3;P54289-4;P54289-5;P54289-3;P54289-2;P54289	2;2;2;2;2;2	2;2;2;2;2;2	2;2;2;2;2;2	Voltage-dependent calcium channel subunit alpha-2/delta-1;Voltage-dependent calcium channel subunit alpha-2-1;Voltage-dependent calcium channel subunit delta-1	CACNA2D1		>tr|E7ERK3|E7ERK3_HUMAN Voltage-dependent calcium channel subunit alpha-2-1 OS=Homo sapiens GN=CACNA2D1 PE=4 SV=1;>sp|P54289-4|CA2D1_HUMAN Isoform 4 of Voltage-dependent calcium channel subunit alpha-2/delta-1 OS=Homo sapiens GN=CACNA2D1;>sp|P54289-5|CA2D1	6	2	2	2	0	0	0	1	0	0	1	1	0	0	0	0	0	0	0	1	0	0	1	1	0	0	0	0	0	0	0	1	0	0	1	1	0	0	0	0	11
E7ERU0;F8W9J4;Q03001;E9PHM6;E7ERU2;Q03001-8;J3QTQ0;F6QMI7;E7ETB9;Q6P0N6;Q03001-3;Q03001-9;H0YC82;Q03001-10;E7ESK0;E7ERX3;H0YAT7;H0YC65	E7ERU0;F8W9J4;Q03001;E9PHM6;E7ERU2;Q03001-8;J3QTQ0;F6QMI7	29;29;29;28;28;26;25;19;13;10;10;10;6;6;1;1;1;1	29;29;29;28;28;26;25;19;13;10;10;10;6;6;1;1;1;1	0;0;0;0;0;0;0;0;0;0;0;0;0;0;0;0;0;0	Dystonin	DST		>tr|E7ERU0|E7ERU0_HUMAN Dystonin OS=Homo sapiens GN=DST PE=1 SV=1;>tr|F8W9J4|F8W9J4_HUMAN Dystonin OS=Homo sapiens GN=DST PE=1 SV=1;>sp|Q03001|DYST_HUMAN Dystonin OS=Homo sapiens GN=DST PE=1 SV=4;>tr|E9PHM6|E9PHM6_HUMAN Dystonin OS=Homo sapiens GN=DST PE=1	18	29	29	0	0	4	0	14	0	0	2	17	0	0	0	0	0	4	0	14	0	0	2	17	0	0	0	0	0	0	0	0	0	0	0	0	0	0	0	0	7.5
E7ESL0;J3KQY1;Q9NWU5-2;Q9NWU5-3;Q9NWU5;Q9P2P6	E7ESL0;J3KQY1;Q9NWU5-2;Q9NWU5-3;Q9NWU5;Q9P2P6	2;2;2;2;2;1	2;2;2;2;2;1	2;2;2;2;2;1	39S ribosomal protein L22, mitochondrial;StAR-related lipid transfer protein 9	MRPL22;STARD9		>tr|E7ESL0|E7ESL0_HUMAN 39S ribosomal protein L22, mitochondrial OS=Homo sapiens GN=MRPL22 PE=1 SV=1;>tr|J3KQY1|J3KQY1_HUMAN 39S ribosomal protein L22, mitochondrial OS=Homo sapiens GN=MRPL22 PE=1 SV=1;>sp|Q9NWU5-2|RM22_HUMAN Isoform 2 of 39S ribosomal pro	6	2	2	2	0	0	0	1	0	0	1	1	0	0	0	0	0	0	0	1	0	0	1	1	0	0	0	0	0	0	0	1	0	0	1	1	0	0	0	0	12.7
E7ETK0;P62847-2;P62847-3;P62847;P62847-4	E7ETK0;P62847-2;P62847-3;P62847;P62847-4	7;7;7;7;7	7;7;7;7;7	7;7;7;7;7	40S ribosomal protein S24	RPS24		>tr|E7ETK0|E7ETK0_HUMAN 40S ribosomal protein S24 OS=Homo sapiens GN=RPS24 PE=1 SV=1;>sp|P62847-2|RS24_HUMAN Isoform 2 of 40S ribosomal protein S24 OS=Homo sapiens GN=RPS24;>sp|P62847-3|RS24_HUMAN Isoform 3 of 40S ribosomal protein S24 OS=Homo sapiens GN=R	5	7	7	7	0	3	0	6	0	1	3	4	0	0	0	2	0	3	0	6	0	1	3	4	0	0	0	2	0	3	0	6	0	1	3	4	0	0	0	2	38.2
E7ETU3;P60953	E7ETU3;P60953	2;2	2;2	2;2	Cell division control protein 42 homolog	CDC42		>tr|E7ETU3|E7ETU3_HUMAN Cell division control protein 42 homolog OS=Homo sapiens GN=CDC42 PE=1 SV=1;>sp|P60953|CDC42_HUMAN Cell division control protein 42 homolog OS=Homo sapiens GN=CDC42 PE=1 SV=2	2	2	2	2	0	0	0	1	0	0	1	2	0	0	0	0	0	0	0	1	0	0	1	2	0	0	0	0	0	0	0	1	0	0	1	2	0	0	0	0	11.6
E7ETU9;O00469;O00469-2	E7ETU9;O00469;O00469-2	1;1;1	1;1;1	1;1;1	Procollagen-lysine,2-oxoglutarate 5-dioxygenase 2	PLOD2		>tr|E7ETU9|E7ETU9_HUMAN Procollagen-lysine,2-oxoglutarate 5-dioxygenase 2 OS=Homo sapiens GN=PLOD2 PE=1 SV=1;>sp|O00469|PLOD2_HUMAN Procollagen-lysine,2-oxoglutarate 5-dioxygenase 2 OS=Homo sapiens GN=PLOD2 PE=1 SV=2;>sp|O00469-2|PLOD2_HUMAN Isoform 2 of P	3	1	1	1	0	0	0	1	0	0	0	0	0	0	0	0	0	0	0	1	0	0	0	0	0	0	0	0	0	0	0	1	0	0	0	0	0	0	0	0	2
J3KQ96;E7ETY2;E9PHK9;Q13428-5;Q13428-2;Q13428-8;Q13428-6;Q13428-7;Q13428;Q13428-3;Q13428-4;H0YA99	J3KQ96;E7ETY2;E9PHK9;Q13428-5;Q13428-2;Q13428-8;Q13428-6;Q13428-7;Q13428;Q13428-3;Q13428-4	4;4;4;4;4;4;4;4;4;4;4;1	4;4;4;4;4;4;4;4;4;4;4;1	4;4;4;4;4;4;4;4;4;4;4;1	Treacle protein	TCOF1		>tr|J3KQ96|J3KQ96_HUMAN Treacle protein (Fragment) OS=Homo sapiens GN=TCOF1 PE=1 SV=1;>tr|E7ETY2|E7ETY2_HUMAN Treacle protein OS=Homo sapiens GN=TCOF1 PE=1 SV=1;>tr|E9PHK9|E9PHK9_HUMAN Treacle protein OS=Homo sapiens GN=TCOF1 PE=1 SV=1;>sp|Q13428-5|TCOF_HU	12	4	4	4	0	0	0	1	0	0	1	1	0	0	0	1	0	0	0	1	0	0	1	1	0	0	0	1	0	0	0	1	0	0	1	1	0	0	0	1	3.3
Q5SX87;E7EU23;P50395-2;P50395;Q5SX91;P31150;V9GYJ7;V9GYF8;Q5SX90;Q5SX86	Q5SX87;E7EU23;P50395-2;P50395;Q5SX91;P31150	3;3;3;3;2;2;1;1;1;1	3;3;3;3;2;2;1;1;1;1	3;3;3;3;2;2;1;1;1;1	Rab GDP dissociation inhibitor beta;Rab GDP dissociation inhibitor alpha	GDI2;GDI1		>tr|Q5SX87|Q5SX87_HUMAN Rab GDP dissociation inhibitor beta (Fragment) OS=Homo sapiens GN=GDI2 PE=1 SV=1;>tr|E7EU23|E7EU23_HUMAN Rab GDP dissociation inhibitor beta OS=Homo sapiens GN=GDI2 PE=1 SV=1;>sp|P50395-2|GDIB_HUMAN Isoform 2 of Rab GDP dissociation	10	3	3	3	0	0	0	0	0	0	0	0	0	0	0	3	0	0	0	0	0	0	0	0	0	0	0	3	0	0	0	0	0	0	0	0	0	0	0	3	19.8
E7EU42;P47712	E7EU42;P47712	4;4	4;4	4;4	Cytosolic phospholipase A2;Phospholipase A2;Lysophospholipase	PLA2G4A		>tr|E7EU42|E7EU42_HUMAN Lysophospholipase OS=Homo sapiens GN=PLA2G4A PE=1 SV=1;>sp|P47712|PA24A_HUMAN Cytosolic phospholipase A2 OS=Homo sapiens GN=PLA2G4A PE=1 SV=2	2	4	4	4	0	0	0	0	0	0	4	0	0	0	0	0	0	0	0	0	0	0	4	0	0	0	0	0	0	0	0	0	0	0	4	0	0	0	0	0	6.5
E7EX73;E9PGM1;E7EUU4;Q04637-5;Q04637-4;Q04637-3;Q04637;Q04637-8;Q04637-9;Q04637-6;Q04637-7;C9JF13;C9J6B6;C9K073;C9J2Z7;H7C044;H7C0V6;F8WCF2;C9JHW9	E7EX73;E9PGM1;E7EUU4;Q04637-5;Q04637-4;Q04637-3;Q04637;Q04637-8;Q04637-9;Q04637-6;Q04637-7	32;32;32;32;32;32;32;32;32;31;31;15;14;12;11;7;3;1;1	32;32;32;32;32;32;32;32;32;31;31;15;14;12;11;7;3;1;1	28;28;28;28;28;28;28;28;28;27;27;13;13;12;11;5;3;1;1	Eukaryotic translation initiation factor 4 gamma 1	EIF4G1		>tr|E7EX73|E7EX73_HUMAN Eukaryotic translation initiation factor 4 gamma 1 OS=Homo sapiens GN=EIF4G1 PE=1 SV=1;>tr|E9PGM1|E9PGM1_HUMAN Eukaryotic translation initiation factor 4 gamma 1 OS=Homo sapiens GN=EIF4G1 PE=1 SV=1;>tr|E7EUU4|E7EUU4_HUMAN Eukaryotic	19	32	32	28	0	5	1	10	0	4	6	23	0	1	0	1	0	5	1	10	0	4	6	23	0	1	0	1	0	4	1	9	0	4	5	20	0	1	0	1	26.7
E7EVA0;P27816-6;P27816;E9PGM5;P27816-2;P27816-4;H7C4C5;B5MEG9;B9ZVR1;P27816-5;B4DSQ1;H0Y2V1;F8W9U4	E7EVA0;P27816-6;P27816;E9PGM5;P27816-2;P27816-4;H7C4C5;B5MEG9;B9ZVR1;P27816-5;B4DSQ1;H0Y2V1;F8W9U4	11;11;11;10;10;9;7;7;7;7;6;6;6	11;11;11;10;10;9;7;7;7;7;6;6;6	11;11;11;10;10;9;7;7;7;7;6;6;6	Microtubule-associated protein;Microtubule-associated protein 4	MAP4		>tr|E7EVA0|E7EVA0_HUMAN Microtubule-associated protein OS=Homo sapiens GN=MAP4 PE=1 SV=1;>sp|P27816-6|MAP4_HUMAN Isoform 6 of Microtubule-associated protein 4 OS=Homo sapiens GN=MAP4;>sp|P27816|MAP4_HUMAN Microtubule-associated protein 4 OS=Homo sapiens GN	13	11	11	11	0	2	0	1	0	1	6	7	0	2	0	0	0	2	0	1	0	1	6	7	0	2	0	0	0	2	0	1	0	1	6	7	0	2	0	0	6.4
G5E9P1;E7EVP7;Q14643-4;Q14643-3;Q14643-8;Q14643-7;Q14643-5;Q14643-6;Q14643-2;Q14643	G5E9P1;E7EVP7;Q14643-4;Q14643-3;Q14643-8;Q14643-7;Q14643-5;Q14643-6;Q14643-2;Q14643	2;2;2;2;2;2;2;2;2;2	1;1;1;1;1;1;1;1;1;1	1;1;1;1;1;1;1;1;1;1	Inositol 1,4,5-trisphosphate receptor type 1	ITPR1		>tr|G5E9P1|G5E9P1_HUMAN Inositol 1,4,5-triphosphate receptor, type 1, isoform CRA_d OS=Homo sapiens GN=ITPR1 PE=1 SV=1;>tr|E7EVP7|E7EVP7_HUMAN Inositol 1,4,5-trisphosphate receptor type 1 OS=Homo sapiens GN=ITPR1 PE=1 SV=2;>sp|Q14643-4|ITPR1_HUMAN Isoform	10	2	1	1	0	0	0	2	0	0	0	1	0	0	0	0	0	0	0	1	0	0	0	0	0	0	0	0	0	0	0	1	0	0	0	0	0	0	0	0	1
E7EW20;Q9UM54-6	E7EW20;Q9UM54-6	48;48	48;48	1;1	Unconventional myosin-VI	MYO6		>tr|E7EW20|E7EW20_HUMAN Unconventional myosin-VI OS=Homo sapiens GN=MYO6 PE=1 SV=1;>sp|Q9UM54-6|MYO6_HUMAN Isoform 6 of Unconventional myosin-VI OS=Homo sapiens GN=MYO6	2	48	48	1	0	13	0	22	0	13	10	34	0	10	0	0	0	13	0	22	0	13	10	34	0	10	0	0	0	1	0	1	0	1	1	1	0	1	0	0	39.3
F5H7S7;E7EWC2;Q13576-3;Q13576-2;Q13576	F5H7S7;E7EWC2;Q13576-3;Q13576-2;Q13576	4;4;4;4;4	1;1;1;1;1	1;1;1;1;1	Ras GTPase-activating-like protein IQGAP2	IQGAP2		>tr|F5H7S7|F5H7S7_HUMAN Ras GTPase-activating-like protein IQGAP2 OS=Homo sapiens GN=IQGAP2 PE=1 SV=1;>tr|E7EWC2|E7EWC2_HUMAN Ras GTPase-activating-like protein IQGAP2 (Fragment) OS=Homo sapiens GN=IQGAP2 PE=1 SV=1;>sp|Q13576-3|IQGA2_HUMAN Isoform 3 of Ras	5	4	1	1	0	3	0	0	0	0	3	2	0	0	0	0	0	0	0	0	0	0	1	0	0	0	0	0	0	0	0	0	0	0	1	0	0	0	0	0	3.4
U3KQ84;E7EWT1;P39656	U3KQ84;E7EWT1;P39656	1;1;1	1;1;1	1;1;1	Dolichyl-diphosphooligosaccharide--protein glycosyltransferase 48 kDa subunit	DDOST		>tr|U3KQ84|U3KQ84_HUMAN Dolichyl-diphosphooligosaccharide--protein glycosyltransferase 48 kDa subunit (Fragment) OS=Homo sapiens GN=DDOST PE=1 SV=2;>tr|E7EWT1|E7EWT1_HUMAN Dolichyl-diphosphooligosaccharide--protein glycosyltransferase 48 kDa subunit OS=Hom	3	1	1	1	0	0	0	0	0	0	1	0	0	0	0	0	0	0	0	0	0	0	1	0	0	0	0	0	0	0	0	0	0	0	1	0	0	0	0	0	5.8
H0YDK8;E9PR38;E7EWT3;H0YEH2;Q5T1Z4;Q5T1Z8;Q14671-4;Q14671-2;Q14671;Q14671-3	H0YDK8;E9PR38;E7EWT3;H0YEH2;Q5T1Z4;Q5T1Z8;Q14671-4;Q14671-2;Q14671;Q14671-3	2;2;2;2;2;2;2;2;2;2	2;2;2;2;2;2;2;2;2;2	2;2;2;2;2;2;2;2;2;2	Pumilio homolog 1	PUM1		>tr|H0YDK8|H0YDK8_HUMAN Pumilio homolog 1 (Fragment) OS=Homo sapiens GN=PUM1 PE=1 SV=1;>tr|E9PR38|E9PR38_HUMAN Pumilio homolog 1 OS=Homo sapiens GN=PUM1 PE=1 SV=1;>tr|E7EWT3|E7EWT3_HUMAN Pumilio homolog 1 OS=Homo sapiens GN=PUM1 PE=1 SV=1;>tr|H0YEH2|H0YEH2	10	2	2	2	0	0	0	0	0	1	1	1	0	0	0	0	0	0	0	0	0	1	1	1	0	0	0	0	0	0	0	0	0	1	1	1	0	0	0	0	2.9
E7EX90;Q14203-5;Q14203-2;Q14203-3;Q14203-4;Q14203-6;Q14203;E7EWF7	E7EX90;Q14203-5;Q14203-2;Q14203-3;Q14203-4;Q14203-6;Q14203;E7EWF7	3;3;3;3;3;3;3;2	3;3;3;3;3;3;3;2	3;3;3;3;3;3;3;2	Dynactin subunit 1	DCTN1		>tr|E7EX90|E7EX90_HUMAN Uncharacterized protein OS=Homo sapiens GN=DCTN1 PE=1 SV=1;>sp|Q14203-5|DCTN1_HUMAN Isoform 5 of Dynactin subunit 1 OS=Homo sapiens GN=DCTN1;>sp|Q14203-2|DCTN1_HUMAN Isoform p135 of Dynactin subunit 1 OS=Homo sapiens GN=DCTN1;>sp|Q1	8	3	3	3	0	0	0	0	0	0	0	3	0	0	0	0	0	0	0	0	0	0	0	3	0	0	0	0	0	0	0	0	0	0	0	3	0	0	0	0	3.1
E9PAK2	E9PAK2	1	1	1		NHSL1		>tr|E9PAK2|E9PAK2_HUMAN NHS-like protein 1 (Fragment) OS=Homo sapiens GN=NHSL1 PE=4 SV=1	1	1	1	1	0	0	0	0	0	0	0	1	0	0	0	0	0	0	0	0	0	0	0	1	0	0	0	0	0	0	0	0	0	0	0	1	0	0	0	0	6.3
F8W1N5;F8VZJ2;F8VNW4;F8W0W4;H0YHX9;Q13765;E9PAV3-2;E9PAV3;F8VZ58;Q9BZK3	F8W1N5;F8VZJ2;F8VNW4;F8W0W4;H0YHX9;Q13765;E9PAV3-2;E9PAV3	4;4;4;4;4;4;4;4;1;1	4;4;4;4;4;4;4;4;1;1	4;4;4;4;4;4;4;4;1;1	Nascent polypeptide-associated complex subunit alpha;Nascent polypeptide-associated complex subunit alpha, muscle-specific form	NACA		>tr|F8W1N5|F8W1N5_HUMAN Nascent polypeptide-associated complex subunit alpha, muscle-specific form (Fragment) OS=Homo sapiens GN=NACA PE=1 SV=1;>tr|F8VZJ2|F8VZJ2_HUMAN Nascent polypeptide-associated complex subunit alpha, muscle-specific form OS=Homo sapie	10	4	4	4	0	1	0	1	0	0	2	3	0	0	0	1	0	1	0	1	0	0	2	3	0	0	0	1	0	1	0	1	0	0	2	3	0	0	0	1	62
E9PB61;Q86V81	E9PB61;Q86V81	9;9	9;9	9;9	THO complex subunit 4	ALYREF	45;70;204	>tr|E9PB61|E9PB61_HUMAN THO complex subunit 4 OS=Homo sapiens GN=ALYREF PE=1 SV=1;>sp|Q86V81|THOC4_HUMAN THO complex subunit 4 OS=Homo sapiens GN=ALYREF PE=1 SV=3	2	9	9	9	0	2	1	3	1	2	5	8	0	1	1	2	0	2	1	3	1	2	5	8	0	1	1	2	0	2	1	3	1	2	5	8	0	1	1	2	50
E9PC05;Q9H0C8	E9PC05;Q9H0C8	1;1	1;1	1;1	Integrin-linked kinase-associated serine/threonine phosphatase 2C	ILKAP		>tr|E9PC05|E9PC05_HUMAN Integrin-linked kinase-associated serine/threonine phosphatase 2C (Fragment) OS=Homo sapiens GN=ILKAP PE=1 SV=1;>sp|Q9H0C8|ILKAP_HUMAN Integrin-linked kinase-associated serine/threonine phosphatase 2C OS=Homo sapiens GN=ILKAP PE=1 S	2	1	1	1	0	1	0	0	0	0	1	1	0	0	0	0	0	1	0	0	0	0	1	1	0	0	0	0	0	1	0	0	0	0	1	1	0	0	0	0	5.7
E9PC74;Q13144	E9PC74;Q13144	1;1	1;1	1;1	Translation initiation factor eIF-2B subunit epsilon	EIF2B5		>tr|E9PC74|E9PC74_HUMAN Translation initiation factor eIF-2B subunit epsilon OS=Homo sapiens GN=EIF2B5 PE=1 SV=1;>sp|Q13144|EI2BE_HUMAN Translation initiation factor eIF-2B subunit epsilon OS=Homo sapiens GN=EIF2B5 PE=1 SV=3	2	1	1	1	0	0	0	0	0	0	1	0	0	0	0	0	0	0	0	0	0	0	1	0	0	0	0	0	0	0	0	0	0	0	1	0	0	0	0	0	1.1
F5H801;E9PDF2;E9PCR7;Q02218-3;Q02218-2;Q02218;E9PFG7;Q9ULD0-3;Q9ULD0-2;Q9ULD0	F5H801;E9PDF2;E9PCR7;Q02218-3;Q02218-2;Q02218;E9PFG7;Q9ULD0-3;Q9ULD0-2;Q9ULD0	2;2;2;2;2;2;1;1;1;1	2;2;2;2;2;2;1;1;1;1	2;2;2;2;2;2;1;1;1;1	2-oxoglutarate dehydrogenase, mitochondrial;2-oxoglutarate dehydrogenase-like, mitochondrial	OGDH;OGDHL		>tr|F5H801|F5H801_HUMAN 2-oxoglutarate dehydrogenase, mitochondrial OS=Homo sapiens GN=OGDH PE=1 SV=1;>tr|E9PDF2|E9PDF2_HUMAN 2-oxoglutarate dehydrogenase, mitochondrial OS=Homo sapiens GN=OGDH PE=1 SV=1;>tr|E9PCR7|E9PCR7_HUMAN 2-oxoglutarate dehydrogenase	10	2	2	2	0	1	0	0	0	0	0	2	0	0	0	0	0	1	0	0	0	0	0	2	0	0	0	0	0	1	0	0	0	0	0	2	0	0	0	0	2
E9PCY5;Q02880-2;Q02880	E9PCY5;Q02880-2;Q02880	5;5;5	1;1;1	1;1;1	DNA topoisomerase 2;DNA topoisomerase 2-beta	TOP2B		>tr|E9PCY5|E9PCY5_HUMAN DNA topoisomerase 2 (Fragment) OS=Homo sapiens GN=TOP2B PE=1 SV=1;>sp|Q02880-2|TOP2B_HUMAN Isoform Beta-1 of DNA topoisomerase 2-beta OS=Homo sapiens GN=TOP2B;>sp|Q02880|TOP2B_HUMAN DNA topoisomerase 2-beta OS=Homo sapiens GN=TOP2B	3	5	1	1	0	1	0	0	0	0	4	2	0	0	0	0	0	0	0	0	0	0	1	0	0	0	0	0	0	0	0	0	0	0	1	0	0	0	0	0	3.7
E9PD53;Q9NTJ3;Q9NTJ3-2;C9JVD8;C9J578;C9J9E4;C9JR83	E9PD53;Q9NTJ3;Q9NTJ3-2	3;3;2;1;1;1;1	3;3;2;1;1;1;1	3;3;2;1;1;1;1	Structural maintenance of chromosomes protein;Structural maintenance of chromosomes protein 4	SMC4		>tr|E9PD53|E9PD53_HUMAN Structural maintenance of chromosomes protein OS=Homo sapiens GN=SMC4 PE=1 SV=1;>sp|Q9NTJ3|SMC4_HUMAN Structural maintenance of chromosomes protein 4 OS=Homo sapiens GN=SMC4 PE=1 SV=2;>sp|Q9NTJ3-2|SMC4_HUMAN Isoform 2 of Structural	7	3	3	3	0	1	0	0	0	0	3	2	0	0	0	0	0	1	0	0	0	0	3	2	0	0	0	0	0	1	0	0	0	0	3	2	0	0	0	0	3
E9PD90;Q8WWK9-5;Q8WWK9;Q8WWK9-4	E9PD90;Q8WWK9-5;Q8WWK9;Q8WWK9-4	2;2;2;1	2;2;2;1	2;2;2;1	Cytoskeleton-associated protein 2	CKAP2		>tr|E9PD90|E9PD90_HUMAN Cytoskeleton-associated protein 2 OS=Homo sapiens GN=CKAP2 PE=1 SV=1;>sp|Q8WWK9-5|CKAP2_HUMAN Isoform 3 of Cytoskeleton-associated protein 2 OS=Homo sapiens GN=CKAP2;>sp|Q8WWK9|CKAP2_HUMAN Cytoskeleton-associated protein 2 OS=Homo s	4	2	2	2	0	0	0	0	0	0	1	1	0	0	0	0	0	0	0	0	0	0	1	1	0	0	0	0	0	0	0	0	0	0	1	1	0	0	0	0	4.7
E9PDF6;O43795;O43795-2;E7EPB4;H7C2Y7;E7EQD9;C9JYW1;C9JUP5;Q9UBC5;C9K0I9;REV__E9PK05;G3V342;REV__O14523;REV__O14523-2;F5GWY8;F5H2J1;Q8WXR4-6;Q8WXR4-3;Q8WXR4-5;Q8WXR4-2;Q8WXR4-4;Q8WXR4;Q8WXR4-7	E9PDF6;O43795;O43795-2	58;58;57;20;15;12;7;5;3;1;1;1;1;1;1;1;1;1;1;1;1;1;1	58;58;57;20;15;12;7;5;3;1;1;1;1;1;1;1;1;1;1;1;1;1;1	58;58;57;20;15;12;7;5;3;1;1;1;1;1;1;1;1;1;1;1;1;1;1	Unconventional myosin-Ib	MYO1B		>tr|E9PDF6|E9PDF6_HUMAN Unconventional myosin-Ib OS=Homo sapiens GN=MYO1B PE=1 SV=1;>sp|O43795|MYO1B_HUMAN Unconventional myosin-Ib OS=Homo sapiens GN=MYO1B PE=1 SV=3;>sp|O43795-2|MYO1B_HUMAN Isoform 2 of Unconventional myosin-Ib OS=Homo sapiens GN=MYO1B	23	58	58	58	0	24	0	34	0	17	19	43	0	22	0	0	0	24	0	34	0	17	19	43	0	22	0	0	0	24	0	34	0	17	19	43	0	22	0	0	52.4
E9PE20;P49458-2;P49458	E9PE20;P49458-2;P49458	4;4;4	4;4;4	4;4;4	Signal recognition particle 9 kDa protein	SRP9		>tr|E9PE20|E9PE20_HUMAN Signal recognition particle 9 kDa protein OS=Homo sapiens GN=SRP9 PE=1 SV=1;>sp|P49458-2|SRP09_HUMAN Isoform 2 of Signal recognition particle 9 kDa protein OS=Homo sapiens GN=SRP9;>sp|P49458|SRP09_HUMAN Signal recognition particle 9	3	4	4	4	0	2	0	1	0	0	0	3	0	0	0	0	0	2	0	1	0	0	0	3	0	0	0	0	0	2	0	1	0	0	0	3	0	0	0	0	21.2
E9PF10;O75694-2;O75694	E9PF10;O75694-2;O75694	4;4;4	4;4;4	4;4;4	Nuclear pore complex protein Nup155	NUP155		>tr|E9PF10|E9PF10_HUMAN Nuclear pore complex protein Nup155 OS=Homo sapiens GN=NUP155 PE=1 SV=1;>sp|O75694-2|NU155_HUMAN Isoform 2 of Nuclear pore complex protein Nup155 OS=Homo sapiens GN=NUP155;>sp|O75694|NU155_HUMAN Nuclear pore complex protein Nup155 O	3	4	4	4	0	1	0	2	0	0	1	1	0	0	0	0	0	1	0	2	0	0	1	1	0	0	0	0	0	1	0	2	0	0	1	1	0	0	0	0	3.8
E9PF19;Q9Y4P3	E9PF19;Q9Y4P3	1;1	1;1	1;1	Transducin beta-like protein 2	TBL2		>tr|E9PF19|E9PF19_HUMAN Transducin beta-like protein 2 OS=Homo sapiens GN=TBL2 PE=1 SV=1;>sp|Q9Y4P3|TBL2_HUMAN Transducin beta-like protein 2 OS=Homo sapiens GN=TBL2 PE=1 SV=1	2	1	1	1	0	0	0	0	0	0	0	1	0	0	0	0	0	0	0	0	0	0	0	1	0	0	0	0	0	0	0	0	0	0	0	1	0	0	0	0	3.2
E9PGF5;E9PF55;Q9HBL0	E9PGF5;E9PF55;Q9HBL0	2;2;2	2;2;2	2;2;2	Tensin-1	TNS1		>tr|E9PGF5|E9PGF5_HUMAN Tensin-1 OS=Homo sapiens GN=TNS1 PE=1 SV=1;>tr|E9PF55|E9PF55_HUMAN Tensin-1 OS=Homo sapiens GN=TNS1 PE=1 SV=1;>sp|Q9HBL0|TENS1_HUMAN Tensin-1 OS=Homo sapiens GN=TNS1 PE=1 SV=2	3	2	2	2	0	0	2	0	0	0	0	0	0	0	0	0	0	0	2	0	0	0	0	0	0	0	0	0	0	0	2	0	0	0	0	0	0	0	0	0	2.7
E9PFD7;P00533;C9JYS6;Q504U8;P00533-2;P00533-4;P00533-3;J3KTI5;H3BLT0;B4DTR1;J3QLU9;P04626-3;P04626-2;P04626-5;P04626-4;P04626;Q15303-4;Q15303-3;Q15303-2;Q15303	E9PFD7;P00533;C9JYS6;Q504U8;P00533-2;P00533-4;P00533-3	3;3;2;2;2;2;2;1;1;1;1;1;1;1;1;1;1;1;1;1	3;3;2;2;2;2;2;1;1;1;1;1;1;1;1;1;1;1;1;1	3;3;2;2;2;2;2;1;1;1;1;1;1;1;1;1;1;1;1;1	Epidermal growth factor receptor	EGFR		>tr|E9PFD7|E9PFD7_HUMAN Epidermal growth factor receptor OS=Homo sapiens GN=EGFR PE=1 SV=2;>sp|P00533|EGFR_HUMAN Epidermal growth factor receptor OS=Homo sapiens GN=EGFR PE=1 SV=2;>tr|C9JYS6|C9JYS6_HUMAN Epidermal growth factor receptor (Fragment) OS=Homo	20	3	3	3	0	2	0	0	0	0	3	0	0	0	0	0	0	2	0	0	0	0	3	0	0	0	0	0	0	2	0	0	0	0	3	0	0	0	0	0	2.9
E9PHS0;O43813;F8WDS9	E9PHS0;O43813;F8WDS9	5;5;4	5;5;4	5;5;4	LanC-like protein 1	LANCL1		>tr|E9PHS0|E9PHS0_HUMAN LanC-like protein 1 (Fragment) OS=Homo sapiens GN=LANCL1 PE=1 SV=1;>sp|O43813|LANC1_HUMAN LanC-like protein 1 OS=Homo sapiens GN=LANCL1 PE=1 SV=1;>tr|F8WDS9|F8WDS9_HUMAN LanC-like protein 1 OS=Homo sapiens GN=LANCL1 PE=1 SV=1	3	5	5	5	0	2	0	2	0	0	3	2	0	0	0	0	0	2	0	2	0	0	3	2	0	0	0	0	0	2	0	2	0	0	3	2	0	0	0	0	31.1
E9PL01;E9PI68;Q15005	E9PL01;E9PI68;Q15005	1;1;1	1;1;1	1;1;1	Signal peptidase complex subunit 2	SPCS2		>tr|E9PL01|E9PL01_HUMAN Signal peptidase complex subunit 2 OS=Homo sapiens GN=SPCS2 PE=1 SV=1;>tr|E9PI68|E9PI68_HUMAN Signal peptidase complex subunit 2 OS=Homo sapiens GN=SPCS2 PE=1 SV=1;>sp|Q15005|SPCS2_HUMAN Signal peptidase complex subunit 2 OS=Homo sa	3	1	1	1	0	0	0	0	0	0	1	0	0	0	0	0	0	0	0	0	0	0	1	0	0	0	0	0	0	0	0	0	0	0	1	0	0	0	0	0	5.7
E9PI87;Q9BUP3;Q9BUP3-3;Q9BUP3-2	E9PI87;Q9BUP3;Q9BUP3-3;Q9BUP3-2	2;2;2;1	2;2;2;1	2;2;2;1	Oxidoreductase HTATIP2	HTATIP2		>tr|E9PI87|E9PI87_HUMAN Oxidoreductase HTATIP2 OS=Homo sapiens GN=HTATIP2 PE=1 SV=1;>sp|Q9BUP3|HTAI2_HUMAN Oxidoreductase HTATIP2 OS=Homo sapiens GN=HTATIP2 PE=1 SV=2;>sp|Q9BUP3-3|HTAI2_HUMAN Isoform 3 of Oxidoreductase HTATIP2 OS=Homo sapiens GN=HTATIP2;>	4	2	2	2	0	1	0	2	0	0	1	1	0	0	0	0	0	1	0	2	0	0	1	1	0	0	0	0	0	1	0	2	0	0	1	1	0	0	0	0	13.3
E9PIE3;Q969G5	E9PIE3;Q969G5	2;2	2;2	2;2	Protein kinase C delta-binding protein	PRKCDBP		>tr|E9PIE3|E9PIE3_HUMAN Protein kinase C delta-binding protein OS=Homo sapiens GN=PRKCDBP PE=1 SV=1;>sp|Q969G5|PRDBP_HUMAN Protein kinase C delta-binding protein OS=Homo sapiens GN=PRKCDBP PE=1 SV=3	2	2	2	2	0	0	0	0	0	0	2	0	0	0	0	0	0	0	0	0	0	0	2	0	0	0	0	0	0	0	0	0	0	0	2	0	0	0	0	0	7.2
J3QRJ3;E9PIM6;E9PNQ8;P04216	J3QRJ3;E9PIM6;E9PNQ8;P04216	2;2;2;2	2;2;2;2	2;2;2;2	Thy-1 membrane glycoprotein	THY1		>tr|J3QRJ3|J3QRJ3_HUMAN Thy-1 membrane glycoprotein OS=Homo sapiens GN=THY1 PE=4 SV=1;>tr|E9PIM6|E9PIM6_HUMAN Thy-1 membrane glycoprotein (Fragment) OS=Homo sapiens GN=THY1 PE=4 SV=2;>tr|E9PNQ8|E9PNQ8_HUMAN Thy-1 membrane glycoprotein (Fragment) OS=Homo sa	4	2	2	2	0	0	0	2	0	0	0	0	0	0	0	0	0	0	0	2	0	0	0	0	0	0	0	0	0	0	0	2	0	0	0	0	0	0	0	0	11.1
E9PIQ7;O00165-5;O00165-3;O00165;O00165-2	E9PIQ7;O00165-5;O00165-3;O00165;O00165-2	1;1;1;1;1	1;1;1;1;1	1;1;1;1;1	HCLS1-associated protein X-1	HAX1		>tr|E9PIQ7|E9PIQ7_HUMAN HCLS1-associated protein X-1 OS=Homo sapiens GN=HAX1 PE=1 SV=1;>sp|O00165-5|HAX1_HUMAN Isoform 5 of HCLS1-associated protein X-1 OS=Homo sapiens GN=HAX1;>sp|O00165-3|HAX1_HUMAN Isoform 3 of HCLS1-associated protein X-1 OS=Homo sapie	5	1	1	1	0	0	0	0	0	0	0	1	0	0	0	0	0	0	0	0	0	0	0	1	0	0	0	0	0	0	0	0	0	0	0	1	0	0	0	0	7.3
E9PIY1;Q9UKS6;E9PJ75;E9PNM9;E9PJ33	E9PIY1;Q9UKS6;E9PJ75;E9PNM9	5;5;3;3;1	5;5;3;3;1	5;5;3;3;1	Protein kinase C and casein kinase substrate in neurons protein 3	PACSIN3		>tr|E9PIY1|E9PIY1_HUMAN Protein kinase C and casein kinase substrate in neurons protein 3 OS=Homo sapiens GN=PACSIN3 PE=1 SV=1;>sp|Q9UKS6|PACN3_HUMAN Protein kinase C and casein kinase substrate in neurons protein 3 OS=Homo sapiens GN=PACSIN3 PE=1 SV=2;>tr	5	5	5	5	0	2	0	4	0	1	0	2	0	0	0	0	0	2	0	4	0	1	0	2	0	0	0	0	0	2	0	4	0	1	0	2	0	0	0	0	18.8
E9PJT3;E9PJ04;H0YCG1;E9PPJ0;Q13435;E9PIL8	E9PJT3;E9PJ04;H0YCG1;E9PPJ0;Q13435	3;3;3;3;3;1	3;3;3;3;3;1	3;3;3;3;3;1	Splicing factor 3B subunit 2	SF3B2		>tr|E9PJT3|E9PJT3_HUMAN Splicing factor 3B subunit 2 (Fragment) OS=Homo sapiens GN=SF3B2 PE=1 SV=1;>tr|E9PJ04|E9PJ04_HUMAN Splicing factor 3B subunit 2 (Fragment) OS=Homo sapiens GN=SF3B2 PE=1 SV=2;>tr|H0YCG1|H0YCG1_HUMAN Splicing factor 3B subunit 2 (Frag	6	3	3	3	0	0	0	1	0	2	2	2	0	0	0	0	0	0	0	1	0	2	2	2	0	0	0	0	0	0	0	1	0	2	2	2	0	0	0	0	16.1
H0YCY0;E9PJ64;F8WAP3;Q5VU43-3;Q5VU43;Q5VU43-4	H0YCY0;E9PJ64;F8WAP3;Q5VU43-3;Q5VU43;Q5VU43-4	1;1;1;1;1;1	1;1;1;1;1;1	1;1;1;1;1;1	Myomegalin	PDE4DIP		>tr|H0YCY0|H0YCY0_HUMAN Myomegalin (Fragment) OS=Homo sapiens GN=PDE4DIP PE=4 SV=1;>tr|E9PJ64|E9PJ64_HUMAN Myomegalin OS=Homo sapiens GN=PDE4DIP PE=1 SV=1;>tr|F8WAP3|F8WAP3_HUMAN Myomegalin OS=Homo sapiens GN=PDE4DIP PE=1 SV=1;>sp|Q5VU43-3|MYOME_HUMAN Isof	6	1	1	1	0	0	0	0	0	0	0	1	0	0	0	0	0	0	0	0	0	0	0	1	0	0	0	0	0	0	0	0	0	0	0	1	0	0	0	0	4.5
E9PJ81;Q04323;Q04323-2;E9PRQ7;E9PS08	E9PJ81;Q04323;Q04323-2;E9PRQ7	5;5;5;4;1	5;5;5;4;1	5;5;5;4;1	UBX domain-containing protein 1	UBXN1		>tr|E9PJ81|E9PJ81_HUMAN UBX domain-containing protein 1 (Fragment) OS=Homo sapiens GN=UBXN1 PE=1 SV=1;>sp|Q04323|UBXN1_HUMAN UBX domain-containing protein 1 OS=Homo sapiens GN=UBXN1 PE=1 SV=2;>sp|Q04323-2|UBXN1_HUMAN Isoform 2 of UBX domain-containing prot	5	5	5	5	0	0	0	0	0	1	2	3	0	0	0	0	0	0	0	0	0	1	2	3	0	0	0	0	0	0	0	0	0	1	2	3	0	0	0	0	18.6
E9PMI6;E9PJF4;J3KN38;P54105	E9PMI6;E9PJF4;J3KN38;P54105	1;1;1;1	1;1;1;1	1;1;1;1	Methylosome subunit pICln	CLNS1A		>tr|E9PMI6|E9PMI6_HUMAN Methylosome subunit pICln OS=Homo sapiens GN=CLNS1A PE=1 SV=1;>tr|E9PJF4|E9PJF4_HUMAN Methylosome subunit pICln OS=Homo sapiens GN=CLNS1A PE=1 SV=1;>tr|J3KN38|J3KN38_HUMAN Methylosome subunit pICln OS=Homo sapiens GN=CLNS1A PE=1 SV=	4	1	1	1	0	1	0	0	0	0	1	1	0	0	0	0	0	1	0	0	0	0	1	1	0	0	0	0	0	1	0	0	0	0	1	1	0	0	0	0	7.8
E9PK01;P29692;E9PRY8;P29692-3;P29692-2;E9PQ49;E9PI39;E9PPR1;E9PL12;E9PL71;E9PMW7;E9PQZ1;P29692-4;E9PN91;E9PIZ1;H0YCK7;H0YE58;H0YE72;E9PQC9;E9PK06;E9PNW6;E9PKK3;E9PK72;E9PJD0	E9PK01;P29692;E9PRY8;P29692-3;P29692-2;E9PQ49;E9PI39;E9PPR1;E9PL12;E9PL71;E9PMW7;E9PQZ1;P29692-4	9;9;8;8;8;7;7;6;6;6;5;5;5;4;4;4;3;3;2;2;1;1;1;1	9;9;8;8;8;7;7;6;6;6;5;5;5;4;4;4;3;3;2;2;1;1;1;1	8;8;7;7;7;6;6;6;6;5;5;4;4;4;4;4;2;2;2;2;1;1;1;1	Elongation factor 1-delta	EEF1D		>tr|E9PK01|E9PK01_HUMAN Elongation factor 1-delta (Fragment) OS=Homo sapiens GN=EEF1D PE=1 SV=1;>sp|P29692|EF1D_HUMAN Elongation factor 1-delta OS=Homo sapiens GN=EEF1D PE=1 SV=5;>tr|E9PRY8|E9PRY8_HUMAN Elongation factor 1-delta OS=Homo sapiens GN=EEF1D PE	24	9	9	8	1	4	1	5	0	5	7	5	0	2	0	1	1	4	1	5	0	5	7	5	0	2	0	1	1	4	1	5	0	5	6	5	0	2	0	1	40.2
E9PK54	E9PK54	19	1	1		HSPA8		>tr|E9PK54|E9PK54_HUMAN Heat shock cognate 71 kDa protein (Fragment) OS=Homo sapiens GN=HSPA8 PE=1 SV=2	1	19	1	1	3	10	4	10	2	13	14	17	0	2	0	7	0	0	0	1	0	0	1	1	0	0	0	0	0	0	0	1	0	0	1	1	0	0	0	0	84.2
E9PK91;Q9NYF8-3;E9PQN2;E9PKI6;E9PK09;E9PJA7;H0YF00;H0YF63	E9PK91;Q9NYF8-3;E9PQN2;E9PKI6;E9PK09;E9PJA7	21;21;19;19;18;14;4;2	1;1;0;0;0;0;0;1	1;1;0;0;0;0;0;1	Bcl-2-associated transcription factor 1	BCLAF1		>tr|E9PK91|E9PK91_HUMAN Bcl-2-associated transcription factor 1 OS=Homo sapiens GN=BCLAF1 PE=1 SV=1;>sp|Q9NYF8-3|BCLF1_HUMAN Isoform 3 of Bcl-2-associated transcription factor 1 OS=Homo sapiens GN=BCLAF1;>tr|E9PQN2|E9PQN2_HUMAN Bcl-2-associated transcripti	8	21	1	1	0	1	9	2	6	5	9	15	0	0	0	0	0	0	1	0	1	0	0	0	0	0	0	0	0	0	1	0	1	0	0	0	0	0	0	0	22.8
E9PKD5;E9PM69;R4GNH3;P17980;E9PN50;E9PMD8	E9PKD5;E9PM69;R4GNH3;P17980;E9PN50;E9PMD8	2;2;2;2;1;1	2;2;2;2;1;1	2;2;2;2;1;1	26S protease regulatory subunit 6A	PSMC3		>tr|E9PKD5|E9PKD5_HUMAN 26S protease regulatory subunit 6A (Fragment) OS=Homo sapiens GN=PSMC3 PE=1 SV=2;>tr|E9PM69|E9PM69_HUMAN 26S protease regulatory subunit 6A OS=Homo sapiens GN=PSMC3 PE=1 SV=1;>tr|R4GNH3|R4GNH3_HUMAN 26S protease regulatory subunit 6	6	2	2	2	0	0	0	1	0	2	0	0	0	0	0	1	0	0	0	1	0	2	0	0	0	0	0	1	0	0	0	1	0	2	0	0	0	0	0	1	11.3
E9PKG1;H7C2I1;Q99873-3;Q99873-2;Q99873-4;Q99873;E9PNR9;E9PQ98;E9PIX6;H0YDE4;E9PMW9;E9PI83	E9PKG1;H7C2I1;Q99873-3;Q99873-2;Q99873-4;Q99873;E9PNR9;E9PQ98;E9PIX6;H0YDE4	4;4;4;4;4;4;3;3;3;3;1;1	4;4;4;4;4;4;3;3;3;3;1;1	4;4;4;4;4;4;3;3;3;3;1;1	Protein arginine N-methyltransferase 1	PRMT1		>tr|E9PKG1|E9PKG1_HUMAN Protein arginine N-methyltransferase 1 OS=Homo sapiens GN=PRMT1 PE=1 SV=1;>tr|H7C2I1|H7C2I1_HUMAN Protein arginine N-methyltransferase 1 OS=Homo sapiens GN=PRMT1 PE=1 SV=1;>sp|Q99873-3|ANM1_HUMAN Isoform 3 of Protein arginine N-meth	12	4	4	4	0	0	1	0	1	0	2	0	0	0	0	0	0	0	1	0	1	0	2	0	0	0	0	0	0	0	1	0	1	0	2	0	0	0	0	0	16.9
E9PP60;E9PLH9;E9PP14;E9PKL9;Q13630	E9PP60;E9PLH9;E9PP14;E9PKL9;Q13630	1;1;1;1;1	1;1;1;1;1	1;1;1;1;1	GDP-L-fucose synthase	TSTA3		>tr|E9PP60|E9PP60_HUMAN GDP-L-fucose synthase OS=Homo sapiens GN=TSTA3 PE=1 SV=1;>tr|E9PLH9|E9PLH9_HUMAN GDP-L-fucose synthase (Fragment) OS=Homo sapiens GN=TSTA3 PE=1 SV=2;>tr|E9PP14|E9PP14_HUMAN GDP-L-fucose synthase (Fragment) OS=Homo sapiens GN=TSTA3 P	5	1	1	1	0	0	0	0	0	0	1	0	0	0	0	0	0	0	0	0	0	0	1	0	0	0	0	0	0	0	0	0	0	0	1	0	0	0	0	0	10.4
E9PKP7;P17480-2;P17480;E9PLT2	E9PKP7;P17480-2;P17480;E9PLT2	4;4;4;2	4;4;4;2	4;4;4;2	Nucleolar transcription factor 1	UBTF		>tr|E9PKP7|E9PKP7_HUMAN Nucleolar transcription factor 1 OS=Homo sapiens GN=UBTF PE=1 SV=1;>sp|P17480-2|UBF1_HUMAN Isoform UBF2 of Nucleolar transcription factor 1 OS=Homo sapiens GN=UBTF;>sp|P17480|UBF1_HUMAN Nucleolar transcription factor 1 OS=Homo sapie	4	4	4	4	0	0	0	1	0	2	1	1	0	0	0	0	0	0	0	1	0	2	1	1	0	0	0	0	0	0	0	1	0	2	1	1	0	0	0	0	7.8
E9PL22;Q9Y4L1;E9PJ21;B7Z909;J3QQH7;J3QLE9;J3QL06;J3KTF1	E9PL22;Q9Y4L1;E9PJ21;B7Z909	6;6;4;4;1;1;1;1	6;6;4;4;1;1;1;1	6;6;4;4;1;1;1;1	Hypoxia up-regulated protein 1	HYOU1		>tr|E9PL22|E9PL22_HUMAN Hypoxia up-regulated protein 1 OS=Homo sapiens GN=HYOU1 PE=1 SV=1;>sp|Q9Y4L1|HYOU1_HUMAN Hypoxia up-regulated protein 1 OS=Homo sapiens GN=HYOU1 PE=1 SV=1;>tr|E9PJ21|E9PJ21_HUMAN Hypoxia up-regulated protein 1 (Fragment) OS=Homo sap	8	6	6	6	0	0	0	1	0	0	5	1	0	0	0	0	0	0	0	1	0	0	5	1	0	0	0	0	0	0	0	1	0	0	5	1	0	0	0	0	6.9
E9PLD3;E9PRG8	E9PLD3;E9PRG8	1;1	1;1	1;1		LOC102288414		>tr|E9PLD3|E9PLD3_HUMAN Uncharacterized protein OS=Homo sapiens PE=4 SV=1;>tr|E9PRG8|E9PRG8_HUMAN Uncharacterized protein C11orf48 OS=Homo sapiens GN=C11orf48 PE=4 SV=1	2	1	1	1	0	1	0	1	0	0	1	1	0	0	0	0	0	1	0	1	0	0	1	1	0	0	0	0	0	1	0	1	0	0	1	1	0	0	0	0	13.1
E9PM95;J3KQL8;Q9BQE5	E9PM95;J3KQL8;Q9BQE5	1;1;1	1;1;1	1;1;1	Apolipoprotein L2	APOL2		>tr|E9PM95|E9PM95_HUMAN Apolipoprotein L2 (Fragment) OS=Homo sapiens GN=APOL2 PE=1 SV=1;>tr|J3KQL8|J3KQL8_HUMAN Apolipoprotein L2 OS=Homo sapiens GN=APOL2 PE=1 SV=1;>sp|Q9BQE5|APOL2_HUMAN Apolipoprotein L2 OS=Homo sapiens GN=APOL2 PE=1 SV=1	3	1	1	1	0	1	0	0	0	0	1	1	0	0	0	0	0	1	0	0	0	0	1	1	0	0	0	0	0	1	0	0	0	0	1	1	0	0	0	0	8.6
E9PMS6;Q8WWI1-3;Q8WWI1;E9PMT2;F8WD26;J3KP06;Q8WWI1-4;Q8WWI1-2;E9PLH4;E9PMP7;H0Y424;E9PJ10;E9PK58;H0YDQ3;E9PLU6;H0YDG6;E9PRE3;E9PRJ0;H0YE95;U3KQE6;E9PMJ6	E9PMS6;Q8WWI1-3;Q8WWI1;E9PMT2;F8WD26;J3KP06;Q8WWI1-4;Q8WWI1-2;E9PLH4;E9PMP7;H0Y424	59;59;58;57;56;56;56;56;55;44;42;15;13;12;10;10;7;7;5;4;1	59;59;58;57;56;56;56;56;55;44;42;15;13;12;10;10;7;7;5;4;1	59;59;58;57;56;56;56;56;55;44;42;15;13;12;10;10;7;7;5;4;1	LIM domain only protein 7	LMO7		>tr|E9PMS6|E9PMS6_HUMAN LIM domain only protein 7 OS=Homo sapiens GN=LMO7 PE=1 SV=1;>sp|Q8WWI1-3|LMO7_HUMAN Isoform 3 of LIM domain only protein 7 OS=Homo sapiens GN=LMO7;>sp|Q8WWI1|LMO7_HUMAN LIM domain only protein 7 OS=Homo sapiens GN=LMO7 PE=1 SV=3;>tr	21	59	59	59	0	30	0	16	0	9	25	46	0	9	0	0	0	30	0	16	0	9	25	46	0	9	0	0	0	30	0	16	0	9	25	46	0	9	0	0	43.4
E9PNW4;E9PR17;P13987;H0YET2	E9PNW4;E9PR17;P13987;H0YET2	4;4;4;3	4;4;4;3	4;4;4;3	CD59 glycoprotein	CD59		>tr|E9PNW4|E9PNW4_HUMAN CD59 glycoprotein OS=Homo sapiens GN=CD59 PE=1 SV=1;>tr|E9PR17|E9PR17_HUMAN CD59 glycoprotein OS=Homo sapiens GN=CD59 PE=1 SV=1;>sp|P13987|CD59_HUMAN CD59 glycoprotein OS=Homo sapiens GN=CD59 PE=1 SV=1;>tr|H0YET2|H0YET2_HUMAN CD59 g	4	4	4	4	0	0	0	4	0	0	0	0	0	0	0	0	0	0	0	4	0	0	0	0	0	0	0	0	0	0	0	4	0	0	0	0	0	0	0	0	23.1
E9PP00;Q9C0D7;Q9C0D7-2	E9PP00;Q9C0D7;Q9C0D7-2	1;1;1	1;1;1	1;1;1	Probable ribonuclease ZC3H12C	ZC3H12C	479	>tr|E9PP00|E9PP00_HUMAN Probable ribonuclease ZC3H12C OS=Homo sapiens GN=ZC3H12C PE=1 SV=1;>sp|Q9C0D7|ZC12C_HUMAN Probable ribonuclease ZC3H12C OS=Homo sapiens GN=ZC3H12C PE=1 SV=2;>sp|Q9C0D7-2|ZC12C_HUMAN Isoform 2 of Probable ribonuclease ZC3H12C OS=Homo	3	1	1	1	0	0	0	0	0	0	1	0	0	0	0	0	0	0	0	0	0	0	1	0	0	0	0	0	0	0	0	0	0	0	1	0	0	0	0	0	1.6
E9PP21;P21291;E9PS42;E9PND2	E9PP21;P21291;E9PS42;E9PND2	2;2;1;1	2;2;1;1	2;2;1;1	Cysteine and glycine-rich protein 1	CSRP1		>tr|E9PP21|E9PP21_HUMAN Cysteine and glycine-rich protein 1 OS=Homo sapiens GN=CSRP1 PE=1 SV=1;>sp|P21291|CSRP1_HUMAN Cysteine and glycine-rich protein 1 OS=Homo sapiens GN=CSRP1 PE=1 SV=3;>tr|E9PS42|E9PS42_HUMAN Cysteine and glycine-rich protein 1 OS=Homo	4	2	2	2	0	0	0	0	0	0	2	1	0	0	0	0	0	0	0	0	0	0	2	1	0	0	0	0	0	0	0	0	0	0	2	1	0	0	0	0	20
E9PPH5;Q9BTT0-3;Q9BTT0	E9PPH5;Q9BTT0-3;Q9BTT0	2;2;2	2;2;2	2;2;2	Acidic leucine-rich nuclear phosphoprotein 32 family member E	ANP32E		>tr|E9PPH5|E9PPH5_HUMAN Acidic leucine-rich nuclear phosphoprotein 32 family member E (Fragment) OS=Homo sapiens GN=ANP32E PE=1 SV=1;>sp|Q9BTT0-3|AN32E_HUMAN Isoform 3 of Acidic leucine-rich nuclear phosphoprotein 32 family member E OS=Homo sapiens GN=ANP3	3	2	2	2	0	1	0	1	0	0	2	2	0	0	0	0	0	1	0	1	0	0	2	2	0	0	0	0	0	1	0	1	0	0	2	2	0	0	0	0	12.3
E9PPU0	E9PPU0	25	2	2				>tr|E9PPU0|E9PPU0_HUMAN Epiplakin OS=Homo sapiens GN=EPPK1 PE=1 SV=1	1	25	2	2	0	5	0	0	0	2	7	19	0	0	0	0	0	0	0	0	0	0	0	2	0	0	0	0	0	0	0	0	0	0	0	2	0	0	0	0	13.1
E9PQI5;E9PQ80;E9PSI1;Q9BY43;Q14D22;H0YI89	E9PQI5;E9PQ80;E9PSI1;Q9BY43;Q14D22;H0YI89	2;2;2;2;2;1	2;2;2;2;2;1	2;2;2;2;2;1	Charged multivesicular body protein 4a	CHMP4A		>tr|E9PQI5|E9PQI5_HUMAN Charged multivesicular body protein 4a OS=Homo sapiens GN=CHMP4A PE=4 SV=1;>tr|E9PQ80|E9PQ80_HUMAN Charged multivesicular body protein 4a (Fragment) OS=Homo sapiens GN=CHMP4A PE=4 SV=1;>tr|E9PSI1|E9PSI1_HUMAN Transmembrane 9 superfa	6	2	2	2	0	0	0	0	0	0	2	1	0	0	0	0	0	0	0	0	0	0	2	1	0	0	0	0	0	0	0	0	0	0	2	1	0	0	0	0	13.3
E9PQP1	E9PQP1	1	1	1		NDUFV1	28;36	>tr|E9PQP1|E9PQP1_HUMAN NADH dehydrogenase [ubiquinone] flavoprotein 1, mitochondrial (Fragment) OS=Homo sapiens GN=NDUFV1 PE=1 SV=1	1	1	1	1	1	1	1	1	0	0	1	1	0	0	0	0	1	1	1	1	0	0	1	1	0	0	0	0	1	1	1	1	0	0	1	1	0	0	0	0	9.6
E9PR30;P62861	E9PR30;P62861	3;3	3;3	3;3	40S ribosomal protein S30	FAU		>tr|E9PR30|E9PR30_HUMAN 40S ribosomal protein S30 OS=Homo sapiens GN=FAU PE=1 SV=1;>sp|P62861|RS30_HUMAN 40S ribosomal protein S30 OS=Homo sapiens GN=FAU PE=1 SV=1	2	3	3	3	0	2	0	3	0	1	1	2	0	0	0	1	0	2	0	3	0	1	1	2	0	0	0	1	0	2	0	3	0	1	1	2	0	0	0	1	12.2
E9PRH9;H0YF33;Q5T624;P49321-2;P49321-4;P49321;P49321-3;H0YDS9;E9PI86	E9PRH9;H0YF33;Q5T624;P49321-2;P49321-4;P49321;P49321-3;H0YDS9;E9PI86	2;2;2;2;2;2;2;1;1	2;2;2;2;2;2;2;1;1	2;2;2;2;2;2;2;1;1	Nuclear autoantigenic sperm protein	NASP		>tr|E9PRH9|E9PRH9_HUMAN Nuclear autoantigenic sperm protein (Fragment) OS=Homo sapiens GN=NASP PE=1 SV=1;>tr|H0YF33|H0YF33_HUMAN Nuclear autoantigenic sperm protein (Fragment) OS=Homo sapiens GN=NASP PE=1 SV=1;>tr|Q5T624|Q5T624_HUMAN Nuclear autoantigenic	9	2	2	2	0	1	0	0	0	0	2	1	0	0	0	0	0	1	0	0	0	0	2	1	0	0	0	0	0	1	0	0	0	0	2	1	0	0	0	0	7.5
E9PRQ6;G3XAB4;P24752	E9PRQ6;G3XAB4;P24752	1;1;1	1;1;1	1;1;1	Acetyl-CoA acetyltransferase, mitochondrial	ACAT1		>tr|E9PRQ6|E9PRQ6_HUMAN Acetyl-CoA acetyltransferase, mitochondrial OS=Homo sapiens GN=ACAT1 PE=1 SV=1;>tr|G3XAB4|G3XAB4_HUMAN Acetyl-CoA acetyltransferase, mitochondrial OS=Homo sapiens GN=ACAT1 PE=1 SV=1;>sp|P24752|THIL_HUMAN Acetyl-CoA acetyltransferase	3	1	1	1	0	0	0	0	0	0	0	0	0	0	0	1	0	0	0	0	0	0	0	0	0	0	0	1	0	0	0	0	0	0	0	0	0	0	0	1	12.1
E9PRR7;Q14331	E9PRR7;Q14331	1;1	1;1	1;1	Protein FRG1	FRG1		>tr|E9PRR7|E9PRR7_HUMAN Protein FRG1 (Fragment) OS=Homo sapiens GN=FRG1 PE=1 SV=1;>sp|Q14331|FRG1_HUMAN Protein FRG1 OS=Homo sapiens GN=FRG1 PE=1 SV=1	2	1	1	1	0	1	0	1	0	0	1	1	0	0	0	0	0	1	0	1	0	0	1	1	0	0	0	0	0	1	0	1	0	0	1	1	0	0	0	0	11.2
E9PRX1;E9PFB8;C9JNZ3;E7EPR2;C9JVU4;C9J3Q8;C9J877;E9PJE9;E9PRR1;C9JZT5;C9JQT8;C9JUV8;D0FY33;P78410-3;P78410-2;P78410;O00481-2;O00481-3;O00481-4;O00481;O00478-2;O00478	E9PRX1;E9PFB8;C9JNZ3;E7EPR2;C9JVU4;C9J3Q8;C9J877;E9PJE9;E9PRR1;C9JZT5;C9JQT8;C9JUV8;D0FY33;P78410-3;P78410-2;P78410;O00481-2;O00481-3;O00481-4;O00481;O00478-2;O00478	2;1;1;1;1;1;1;1;1;1;1;1;1;1;1;1;1;1;1;1;1;1	2;1;1;1;1;1;1;1;1;1;1;1;1;1;1;1;1;1;1;1;1;1	2;1;1;1;1;1;1;1;1;1;1;1;1;1;1;1;1;1;1;1;1;1	Butyrophilin subfamily 3 member A2;Butyrophilin subfamily 3 member A1;Butyrophilin subfamily 3 member A3	BTN3A2;BTN3A1;BTN3A3		>tr|E9PRX1|E9PRX1_HUMAN Butyrophilin subfamily 3 member A2 (Fragment) OS=Homo sapiens GN=BTN3A2 PE=4 SV=1;>tr|E9PFB8|E9PFB8_HUMAN Butyrophilin subfamily 3 member A1 (Fragment) OS=Homo sapiens GN=BTN3A1 PE=4 SV=2;>tr|C9JNZ3|C9JNZ3_HUMAN Butyrophilin subfami	22	2	2	2	1	1	0	0	0	0	2	1	1	0	1	0	1	1	0	0	0	0	2	1	1	0	1	0	1	1	0	0	0	0	2	1	1	0	1	0	26.1
E9PRZ0;J3QR49;P46734-2;P46734;P46734-3	E9PRZ0;J3QR49;P46734-2;P46734;P46734-3	1;1;1;1;1	1;1;1;1;1	1;1;1;1;1	Dual specificity mitogen-activated protein kinase kinase 3	MAP2K3		>tr|E9PRZ0|E9PRZ0_HUMAN Dual-specificity mitogen-activated protein kinase kinase 3 (Fragment) OS=Homo sapiens GN=MAP2K3 PE=1 SV=2;>tr|J3QR49|J3QR49_HUMAN Dual-specificity mitogen-activated protein kinase kinase 3 OS=Homo sapiens GN=MAP2K3 PE=1 SV=1;>sp|P46	5	1	1	1	0	0	0	0	0	0	1	0	0	0	0	0	0	0	0	0	0	0	1	0	0	0	0	0	0	0	0	0	0	0	1	0	0	0	0	0	7.5
E9PS41;Q6RFH5-2;Q6RFH5;H0YFP2	E9PS41;Q6RFH5-2;Q6RFH5;H0YFP2	2;2;2;1	2;2;2;1	2;2;2;1	WD repeat-containing protein 74	WDR74		>tr|E9PS41|E9PS41_HUMAN WD repeat-containing protein 74 OS=Homo sapiens GN=WDR74 PE=1 SV=1;>sp|Q6RFH5-2|WDR74_HUMAN Isoform 2 of WD repeat-containing protein 74 OS=Homo sapiens GN=WDR74;>sp|Q6RFH5|WDR74_HUMAN WD repeat-containing protein 74 OS=Homo sapiens	4	2	2	2	0	0	0	1	1	0	0	0	0	0	0	0	0	0	0	1	1	0	0	0	0	0	0	0	0	0	0	1	1	0	0	0	0	0	0	0	6.7
F2Z2E2;Q86VI3;E9PDT6	F2Z2E2;Q86VI3	3;3;1	1;1;0	1;1;0	Ras GTPase-activating-like protein IQGAP3	IQGAP3		>tr|F2Z2E2|F2Z2E2_HUMAN Ras GTPase-activating-like protein IQGAP3 OS=Homo sapiens GN=IQGAP3 PE=1 SV=1;>sp|Q86VI3|IQGA3_HUMAN Ras GTPase-activating-like protein IQGAP3 OS=Homo sapiens GN=IQGAP3 PE=1 SV=2	3	3	1	1	0	2	0	0	0	0	3	1	0	0	0	0	0	0	0	0	0	0	1	0	0	0	0	0	0	0	0	0	0	0	1	0	0	0	0	0	1.6
F2Z2T6;J3KNZ9;Q9HAH7;Q9HAH7-1	F2Z2T6;J3KNZ9;Q9HAH7;Q9HAH7-1	1;1;1;1	1;1;1;1	1;1;1;1	Probable fibrosin-1	FBRS		>tr|F2Z2T6|F2Z2T6_HUMAN Probable fibrosin-1 OS=Homo sapiens GN=FBRS PE=4 SV=1;>tr|J3KNZ9|J3KNZ9_HUMAN Probable fibrosin-1 OS=Homo sapiens GN=FBRS PE=1 SV=1;>sp|Q9HAH7|FBRS_HUMAN Probable fibrosin-1 OS=Homo sapiens GN=FBRS PE=1 SV=3;>sp|Q9HAH7-1|FBRS_HUMAN	4	1	1	1	0	0	0	1	0	0	0	0	0	0	0	0	0	0	0	1	0	0	0	0	0	0	0	0	0	0	0	1	0	0	0	0	0	0	0	0	2.5
F2Z2U8;G8JLL9;Q7Z406;Q7Z406-6;Q7Z406-2;Q7Z406-5;Q7Z406-4;M0QY43	F2Z2U8;G8JLL9;Q7Z406;Q7Z406-6;Q7Z406-2;Q7Z406-5;Q7Z406-4;M0QY43	27;27;27;27;27;25;25;21	1;1;1;1;1;1;1;1	1;1;1;1;1;1;1;1	Myosin-14	MYH14		>tr|F2Z2U8|F2Z2U8_HUMAN Myosin-14 OS=Homo sapiens GN=MYH14 PE=1 SV=1;>tr|G8JLL9|G8JLL9_HUMAN Myosin-14 OS=Homo sapiens GN=MYH14 PE=1 SV=1;>sp|Q7Z406|MYH14_HUMAN Myosin-14 OS=Homo sapiens GN=MYH14 PE=1 SV=2;>sp|Q7Z406-6|MYH14_HUMAN Isoform 6 of Myosin-14 OS	8	27	1	1	1	19	3	9	3	14	18	26	1	7	0	1	0	0	0	0	0	0	0	1	0	1	0	0	0	0	0	0	0	0	0	1	0	1	0	0	8.7
F2Z3J9;Q5JVP3;Q14914-2;Q14914	F2Z3J9;Q5JVP3;Q14914-2;Q14914	2;1;1;1	2;1;1;1	2;1;1;1	Prostaglandin reductase 1	PTGR1		>tr|F2Z3J9|F2Z3J9_HUMAN Prostaglandin reductase 1 (Fragment) OS=Homo sapiens GN=PTGR1 PE=1 SV=2;>tr|Q5JVP3|Q5JVP3_HUMAN Leukotriene B4 12-hydroxydehydrogenase, isoform CRA_d OS=Homo sapiens GN=PTGR1 PE=1 SV=1;>sp|Q14914-2|PTGR1_HUMAN Isoform 2 of Prostagla	4	2	2	2	0	0	0	1	0	0	1	0	0	0	0	0	0	0	0	1	0	0	1	0	0	0	0	0	0	0	0	1	0	0	1	0	0	0	0	0	16.9
F5GWP8;C9JTX4;C9J826;C9JK18;C9JKY1;B4DGU4;P35222	F5GWP8	39;8;8;8;8;1;1	8;8;8;8;8;1;1	0;0;0;0;0;0;0		KRT17		>tr|F5GWP8|F5GWP8_HUMAN Junction plakoglobin OS=Homo sapiens GN=JUP PE=1 SV=1	7	39	8	0	8	23	8	12	5	15	27	32	8	5	7	0	0	3	2	3	1	1	3	7	2	0	2	0	0	0	0	0	0	0	0	0	0	0	0	0	51.1
F5GWX5;Q14839;Q14839-2;Q5TG85;K7EMY3;Q8TDI0	F5GWX5;Q14839;Q14839-2	3;3;3;1;1;1	3;3;3;1;1;1	3;3;3;1;1;1	Chromodomain-helicase-DNA-binding protein 4	CHD4		>tr|F5GWX5|F5GWX5_HUMAN Chromodomain-helicase-DNA-binding protein 4 OS=Homo sapiens GN=CHD4 PE=1 SV=1;>sp|Q14839|CHD4_HUMAN Chromodomain-helicase-DNA-binding protein 4 OS=Homo sapiens GN=CHD4 PE=1 SV=2;>sp|Q14839-2|CHD4_HUMAN Isoform 2 of Chromodomain-heli	6	3	3	3	0	0	0	1	0	0	1	2	0	0	0	0	0	0	0	1	0	0	1	2	0	0	0	0	0	0	0	1	0	0	1	2	0	0	0	0	1.5
F5H7X1;F5H5V4;F5GX23;F8W7V8;J3KN29;O00233-2;O00233;F5H169;O00233-3	F5H7X1;F5H5V4;F5GX23;F8W7V8;J3KN29;O00233-2;O00233;F5H169;O00233-3	2;2;2;2;2;2;2;1;1	2;2;2;2;2;2;2;1;1	2;2;2;2;2;2;2;1;1	26S proteasome non-ATPase regulatory subunit 9	PSMD9		>tr|F5H7X1|F5H7X1_HUMAN 26S proteasome non-ATPase regulatory subunit 9 OS=Homo sapiens GN=PSMD9 PE=1 SV=1;>tr|F5H5V4|F5H5V4_HUMAN 26S proteasome non-ATPase regulatory subunit 9 (Fragment) OS=Homo sapiens GN=PSMD9 PE=1 SV=1;>tr|F5GX23|F5GX23_HUMAN 26S prote	9	2	2	2	0	1	0	0	0	0	0	1	0	0	0	0	0	1	0	0	0	0	0	1	0	0	0	0	0	1	0	0	0	0	0	1	0	0	0	0	22.4
F5GX33;Q9UJS0;Q9UJS0-2;O75746-2;O75746	F5GX33;Q9UJS0;Q9UJS0-2	3;3;3;1;1	3;3;3;1;1	3;3;3;1;1	Calcium-binding mitochondrial carrier protein Aralar2	SLC25A13		>tr|F5GX33|F5GX33_HUMAN Calcium-binding mitochondrial carrier protein Aralar2 OS=Homo sapiens GN=SLC25A13 PE=1 SV=1;>sp|Q9UJS0|CMC2_HUMAN Calcium-binding mitochondrial carrier protein Aralar2 OS=Homo sapiens GN=SLC25A13 PE=1 SV=2;>sp|Q9UJS0-2|CMC2_HUMAN Is	5	3	3	3	0	0	0	3	0	0	0	0	0	0	0	0	0	0	0	3	0	0	0	0	0	0	0	0	0	0	0	3	0	0	0	0	0	0	0	0	9.2
F5GYQ2;F5GX77;M0R242;Q9UI30-2;Q9UI30	F5GYQ2;F5GX77;M0R242;Q9UI30-2;Q9UI30	1;1;1;1;1	1;1;1;1;1	1;1;1;1;1	Multifunctional methyltransferase subunit TRM112-like protein	TRMT112		>tr|F5GYQ2|F5GYQ2_HUMAN tRNA methyltransferase 112 homolog OS=Homo sapiens GN=TRMT112 PE=4 SV=1;>tr|F5GX77|F5GX77_HUMAN tRNA methyltransferase 112 homolog OS=Homo sapiens GN=TRMT112 PE=1 SV=1;>tr|M0R242|M0R242_HUMAN Uncharacterized protein OS=Homo sapiens	5	1	1	1	0	0	0	0	0	0	0	1	0	0	0	0	0	0	0	0	0	0	0	1	0	0	0	0	0	0	0	0	0	0	0	1	0	0	0	0	17.3
F5GXS8;F5GYM3;H0YGD6;H0YG47;Q96PU8-5;Q96PU8-9;Q96PU8-8;Q96PU8-6;Q96PU8-3;Q96PU8	F5GXS8;F5GYM3;H0YGD6;H0YG47;Q96PU8-5;Q96PU8-9;Q96PU8-8;Q96PU8-6;Q96PU8-3;Q96PU8	1;1;1;1;1;1;1;1;1;1	1;1;1;1;1;1;1;1;1;1	1;1;1;1;1;1;1;1;1;1	Protein quaking	QKI		>tr|F5GXS8|F5GXS8_HUMAN Protein quaking (Fragment) OS=Homo sapiens GN=QKI PE=1 SV=1;>tr|F5GYM3|F5GYM3_HUMAN Protein quaking (Fragment) OS=Homo sapiens GN=QKI PE=1 SV=1;>tr|H0YGD6|H0YGD6_HUMAN Protein quaking (Fragment) OS=Homo sapiens GN=QKI PE=1 SV=1;>tr|	10	1	1	1	0	0	0	0	0	0	0	1	0	0	0	0	0	0	0	0	0	0	0	1	0	0	0	0	0	0	0	0	0	0	0	1	0	0	0	0	8.8
F5GY37;J3KPX7;Q99623;F5H3X6;F5GWA7;Q99623-2;F5H2D2;F5H0C5	F5GY37;J3KPX7;Q99623;F5H3X6;F5GWA7;Q99623-2	10;10;10;7;7;7;3;3	10;10;10;7;7;7;3;3	10;10;10;7;7;7;3;3	Prohibitin-2	PHB2		>tr|F5GY37|F5GY37_HUMAN Prohibitin-2 OS=Homo sapiens GN=PHB2 PE=1 SV=1;>tr|J3KPX7|J3KPX7_HUMAN Prohibitin-2 OS=Homo sapiens GN=PHB2 PE=1 SV=1;>sp|Q99623|PHB2_HUMAN Prohibitin-2 OS=Homo sapiens GN=PHB2 PE=1 SV=2;>tr|F5H3X6|F5H3X6_HUMAN Prohibitin-2 (Fragmen	8	10	10	10	0	1	0	2	0	2	6	1	0	0	0	1	0	1	0	2	0	2	6	1	0	0	0	1	0	1	0	2	0	2	6	1	0	0	0	1	42.7
F5GYN4;J3KR44;Q96FW1;F5H6Q1;F5GYJ8;F5H3F0;Q96FW1-2	F5GYN4;J3KR44;Q96FW1;F5H6Q1;F5GYJ8;F5H3F0;Q96FW1-2	7;7;7;6;5;4;4	7;7;7;6;5;4;4	7;7;7;6;5;4;4	Ubiquitin thioesterase OTUB1	OTUB1		>tr|F5GYN4|F5GYN4_HUMAN Ubiquitin thioesterase OTUB1 OS=Homo sapiens GN=OTUB1 PE=1 SV=1;>tr|J3KR44|J3KR44_HUMAN Ubiquitin thioesterase OTUB1 OS=Homo sapiens GN=OTUB1 PE=1 SV=1;>sp|Q96FW1|OTUB1_HUMAN Ubiquitin thioesterase OTUB1 OS=Homo sapiens GN=OTUB1 PE=	7	7	7	7	0	1	0	2	0	1	4	1	0	0	0	1	0	1	0	2	0	1	4	1	0	0	0	1	0	1	0	2	0	1	4	1	0	0	0	1	39
F5GZ78;P49023	F5GZ78;P49023	1;1	1;1	1;1	Paxillin	PXN	282;287	>tr|F5GZ78|F5GZ78_HUMAN Paxillin OS=Homo sapiens GN=PXN PE=1 SV=1;>sp|P49023|PAXI_HUMAN Paxillin OS=Homo sapiens GN=PXN PE=1 SV=3	2	1	1	1	1	0	0	0	0	0	0	1	0	0	0	0	1	0	0	0	0	0	0	1	0	0	0	0	1	0	0	0	0	0	0	1	0	0	0	0	2
F5GZS0;Q9H2U1-3;Q9H2U1-2;Q9H2U1;E7EWK3	F5GZS0;Q9H2U1-3;Q9H2U1-2;Q9H2U1;E7EWK3	3;3;3;3;2	3;3;3;3;2	3;3;3;3;2	ATP-dependent RNA helicase DHX36	DHX36		>tr|F5GZS0|F5GZS0_HUMAN ATP-dependent RNA helicase DHX36 OS=Homo sapiens GN=DHX36 PE=1 SV=1;>sp|Q9H2U1-3|DHX36_HUMAN Isoform 3 of ATP-dependent RNA helicase DHX36 OS=Homo sapiens GN=DHX36;>sp|Q9H2U1-2|DHX36_HUMAN Isoform 2 of ATP-dependent RNA helicase DHX	5	3	3	3	0	0	0	0	0	0	0	3	0	0	0	0	0	0	0	0	0	0	0	3	0	0	0	0	0	0	0	0	0	0	0	3	0	0	0	0	2.5
F5GZS6;J3KPF3;P08195-2;P08195-3;P08195;P08195-4;H0YFS2;F5H0E2;F5H867;F5GZR9;H0YFX4;F5GZI0	F5GZS6;J3KPF3;P08195-2;P08195-3;P08195;P08195-4;H0YFS2;F5H0E2	14;14;14;14;14;14;8;7;4;2;2;2	14;14;14;14;14;14;8;7;4;2;2;2	14;14;14;14;14;14;8;7;4;2;2;2	4F2 cell-surface antigen heavy chain	SLC3A2		>tr|F5GZS6|F5GZS6_HUMAN 4F2 cell-surface antigen heavy chain OS=Homo sapiens GN=SLC3A2 PE=1 SV=1;>tr|J3KPF3|J3KPF3_HUMAN 4F2 cell-surface antigen heavy chain OS=Homo sapiens GN=SLC3A2 PE=1 SV=1;>sp|P08195-2|4F2_HUMAN Isoform 2 of 4F2 cell-surface antigen h	12	14	14	14	1	1	2	0	2	8	9	3	0	0	1	1	1	1	2	0	2	8	9	3	0	0	1	1	1	1	2	0	2	8	9	3	0	0	1	1	25.4
F5H0Q6;Q8N2M8-3;F8WAG9;Q8N2M8	F5H0Q6;Q8N2M8-3;F8WAG9;Q8N2M8	1;1;1;1	1;1;1;1	1;1;1;1	CLK4-associating serine/arginine rich protein	CLASRP		>tr|F5H0Q6|F5H0Q6_HUMAN CLK4-associating serine/arginine-rich protein OS=Homo sapiens GN=CLASRP PE=1 SV=1;>sp|Q8N2M8-3|CLASR_HUMAN Isoform 2 of CLK4-associating serine/arginine rich protein OS=Homo sapiens GN=CLASRP;>tr|F8WAG9|F8WAG9_HUMAN CLK4-associating	4	1	1	1	0	0	0	1	0	0	0	0	0	0	0	0	0	0	0	1	0	0	0	0	0	0	0	0	0	0	0	1	0	0	0	0	0	0	0	0	2
H0YKE9;H0YNV5;Q8IUZ0-3;F5H1J4;Q8IUZ0;Q8IUZ0-2	H0YKE9;H0YNV5;Q8IUZ0-3;F5H1J4;Q8IUZ0;Q8IUZ0-2	1;1;1;1;1;1	1;1;1;1;1;1	1;1;1;1;1;1	Leucine-rich repeat-containing protein 49	LRRC49		>tr|H0YKE9|H0YKE9_HUMAN Leucine-rich repeat-containing protein 49 OS=Homo sapiens GN=LRRC49 PE=4 SV=1;>tr|H0YNV5|H0YNV5_HUMAN Leucine rich repeat containing 49, isoform CRA_b OS=Homo sapiens GN=LRRC49 PE=4 SV=1;>sp|Q8IUZ0-3|LRC49_HUMAN Isoform 3 of Leucine	6	1	1	1	0	1	0	0	0	0	0	1	0	0	0	0	0	1	0	0	0	0	0	1	0	0	0	0	0	1	0	0	0	0	0	1	0	0	0	0	2.4
F5H1Z7;Q99985	F5H1Z7;Q99985	1;1	1;1	1;1	Semaphorin-3C	SEMA3C		>tr|F5H1Z7|F5H1Z7_HUMAN Semaphorin-3C OS=Homo sapiens GN=SEMA3C PE=4 SV=1;>sp|Q99985|SEM3C_HUMAN Semaphorin-3C OS=Homo sapiens GN=SEMA3C PE=1 SV=2	2	1	1	1	0	1	0	0	0	0	0	1	0	0	0	0	0	1	0	0	0	0	0	1	0	0	0	0	0	1	0	0	0	0	0	1	0	0	0	0	1.4
F5H2F4;P11586;Q6UB35	F5H2F4;P11586	9;9;1	9;9;1	9;9;1	C-1-tetrahydrofolate synthase, cytoplasmic;Methylenetetrahydrofolate dehydrogenase;Methenyltetrahydrofolate cyclohydrolase;Formyltetrahydrofolate synthetase;C-1-tetrahydrofolate synthase, cytoplasmic, N-terminally processed	MTHFD1		>tr|F5H2F4|F5H2F4_HUMAN C-1-tetrahydrofolate synthase, cytoplasmic OS=Homo sapiens GN=MTHFD1 PE=1 SV=1;>sp|P11586|C1TC_HUMAN C-1-tetrahydrofolate synthase, cytoplasmic OS=Homo sapiens GN=MTHFD1 PE=1 SV=3	3	9	9	9	0	3	0	2	0	2	4	6	0	0	0	1	0	3	0	2	0	2	4	6	0	0	0	1	0	3	0	2	0	2	4	6	0	0	0	1	10.8
F5H2H5;Q86XL3-2;Q86XL3;F5H6J0	F5H2H5;Q86XL3-2;Q86XL3;F5H6J0	2;2;2;1	2;2;2;1	2;2;2;1	Ankyrin repeat and LEM domain-containing protein 2	ANKLE2		>tr|F5H2H5|F5H2H5_HUMAN Ankyrin repeat and LEM domain-containing protein 2 OS=Homo sapiens GN=ANKLE2 PE=1 SV=1;>sp|Q86XL3-2|ANKL2_HUMAN Isoform 2 of Ankyrin repeat and LEM domain-containing protein 2 OS=Homo sapiens GN=ANKLE2;>sp|Q86XL3|ANKL2_HUMAN Ankyrin	4	2	2	2	0	1	0	0	0	0	0	1	0	0	0	0	0	1	0	0	0	0	0	1	0	0	0	0	0	1	0	0	0	0	0	1	0	0	0	0	3
F5H2T0;O95163	F5H2T0;O95163	2;2	2;2	2;2	Elongator complex protein 1	IKBKAP		>tr|F5H2T0|F5H2T0_HUMAN Elongator complex protein 1 OS=Homo sapiens GN=IKBKAP PE=1 SV=1;>sp|O95163|ELP1_HUMAN Elongator complex protein 1 OS=Homo sapiens GN=IKBKAP PE=1 SV=3	2	2	2	2	0	1	0	0	0	0	2	1	0	0	0	0	0	1	0	0	0	0	2	1	0	0	0	0	0	1	0	0	0	0	2	1	0	0	0	0	2.1
F5H456;Q5JTH9-2;Q5JTH9-3;Q5JTH9	F5H456;Q5JTH9-2;Q5JTH9-3;Q5JTH9	1;1;1;1	1;1;1;1	1;1;1;1	RRP12-like protein	RRP12		>tr|F5H456|F5H456_HUMAN RRP12-like protein OS=Homo sapiens GN=RRP12 PE=1 SV=1;>sp|Q5JTH9-2|RRP12_HUMAN Isoform 2 of RRP12-like protein OS=Homo sapiens GN=RRP12;>sp|Q5JTH9-3|RRP12_HUMAN Isoform 3 of RRP12-like protein OS=Homo sapiens GN=RRP12;>sp|Q5JTH9|RRP	4	1	1	1	0	0	0	0	0	0	1	0	0	0	0	0	0	0	0	0	0	0	1	0	0	0	0	0	0	0	0	0	0	0	1	0	0	0	0	0	1
I3L2G3;F5H4E4;Q9HA64	I3L2G3;F5H4E4;Q9HA64	1;1;1	1;1;1	1;1;1	Ketosamine-3-kinase	FN3KRP		>tr|I3L2G3|I3L2G3_HUMAN Ketosamine-3-kinase (Fragment) OS=Homo sapiens GN=FN3KRP PE=1 SV=1;>tr|F5H4E4|F5H4E4_HUMAN Ketosamine-3-kinase OS=Homo sapiens GN=FN3KRP PE=1 SV=1;>sp|Q9HA64|KT3K_HUMAN Ketosamine-3-kinase OS=Homo sapiens GN=FN3KRP PE=1 SV=2	3	1	1	1	0	1	0	0	0	0	1	1	0	0	0	0	0	1	0	0	0	0	1	1	0	0	0	0	0	1	0	0	0	0	1	1	0	0	0	0	9.4
F5H4L7;O75436;S4R3Q6;O75436-2;G3V1N8	F5H4L7;O75436;S4R3Q6;O75436-2	3;3;2;2;1	3;3;2;2;1	3;3;2;2;1	Vacuolar protein sorting-associated protein 26A	VPS26A		>tr|F5H4L7|F5H4L7_HUMAN Vacuolar protein sorting-associated protein 26A OS=Homo sapiens GN=VPS26A PE=1 SV=1;>sp|O75436|VP26A_HUMAN Vacuolar protein sorting-associated protein 26A OS=Homo sapiens GN=VPS26A PE=1 SV=2;>tr|S4R3Q6|S4R3Q6_HUMAN Vacuolar protein	5	3	3	3	0	0	0	0	0	0	3	0	0	0	0	0	0	0	0	0	0	0	3	0	0	0	0	0	0	0	0	0	0	0	3	0	0	0	0	0	12.9
F5H8J4;F5H564;O43432-4;O43432;O43432-3	F5H8J4;F5H564;O43432-4;O43432;O43432-3	5;5;5;5;5	1;1;1;1;1	1;1;1;1;1	Eukaryotic translation initiation factor 4 gamma 3	EIF4G3		>tr|F5H8J4|F5H8J4_HUMAN Eukaryotic translation initiation factor 4 gamma 3 OS=Homo sapiens GN=EIF4G3 PE=1 SV=1;>tr|F5H564|F5H564_HUMAN Eukaryotic translation initiation factor 4 gamma 3 OS=Homo sapiens GN=EIF4G3 PE=1 SV=1;>sp|O43432-4|IF4G3_HUMAN Isoform 4	5	5	1	1	0	1	0	1	0	0	1	4	0	0	0	0	0	0	0	0	0	0	0	1	0	0	0	0	0	0	0	0	0	0	0	1	0	0	0	0	5.3
F5H577;Q8WUW1;Q8WUW1-2	F5H577;Q8WUW1;Q8WUW1-2	1;1;1	1;1;1	1;1;1	Protein BRICK1	BRK1		>tr|F5H577|F5H577_HUMAN Protein BRICK1 OS=Homo sapiens GN=BRK1 PE=1 SV=1;>sp|Q8WUW1|BRK1_HUMAN Protein BRICK1 OS=Homo sapiens GN=BRK1 PE=1 SV=1;>sp|Q8WUW1-2|BRK1_HUMAN Isoform 2 of Protein BRICK1 OS=Homo sapiens GN=BRK1	3	1	1	1	0	0	0	0	0	0	0	1	0	0	0	0	0	0	0	0	0	0	0	1	0	0	0	0	0	0	0	0	0	0	0	1	0	0	0	0	7.6
F5H5N0;Q5VT25-3;Q5VT25-4;Q5VT25-5;Q5VT25;Q5VT25-2;Q5VT25-6;H0Y7V8;H0Y5V1;Q9Y5S2;H0YLY0;H0Y6V3;H0Y6R0	F5H5N0;Q5VT25-3;Q5VT25-4;Q5VT25-5;Q5VT25;Q5VT25-2;Q5VT25-6;H0Y7V8;H0Y5V1;Q9Y5S2;H0YLY0;H0Y6V3	4;4;4;4;4;4;4;3;3;3;2;2;1	4;4;4;4;4;4;4;3;3;3;2;2;1	4;4;4;4;4;4;4;3;3;3;2;2;1	Serine/threonine-protein kinase MRCK alpha;Serine/threonine-protein kinase MRCK beta	CDC42BPA;CDC42BPB		>tr|F5H5N0|F5H5N0_HUMAN Serine/threonine-protein kinase MRCK alpha OS=Homo sapiens GN=CDC42BPA PE=1 SV=1;>sp|Q5VT25-3|MRCKA_HUMAN Isoform 3 of Serine/threonine-protein kinase MRCK alpha OS=Homo sapiens GN=CDC42BPA;>sp|Q5VT25-4|MRCKA_HUMAN Isoform 4 of Seri	13	4	4	4	0	1	0	0	0	0	0	3	0	0	0	0	0	1	0	0	0	0	0	3	0	0	0	0	0	1	0	0	0	0	0	3	0	0	0	0	2.3
F5H6B1;G3V0E5;P02786;H7C3V5	F5H6B1;G3V0E5;P02786	6;6;6;1	6;6;6;1	6;6;6;1	Transferrin receptor protein 1;Transferrin receptor protein 1, serum form	TFRC		>tr|F5H6B1|F5H6B1_HUMAN Transferrin receptor protein 1, serum form OS=Homo sapiens GN=TFRC PE=1 SV=1;>tr|G3V0E5|G3V0E5_HUMAN Transferrin receptor (P90, CD71), isoform CRA_c OS=Homo sapiens GN=TFRC PE=1 SV=1;>sp|P02786|TFR1_HUMAN Transferrin receptor protei	4	6	6	6	0	0	0	2	0	3	2	0	0	0	0	0	0	0	0	2	0	3	2	0	0	0	0	0	0	0	0	2	0	3	2	0	0	0	0	0	15.9
F5H7F6;F5H6X2;P10620-2;P10620	F5H7F6;F5H6X2;P10620-2;P10620	1;1;1;1	1;1;1;1	1;1;1;1	Microsomal glutathione S-transferase 1	MGST1		>tr|F5H7F6|F5H7F6_HUMAN Microsomal glutathione S-transferase 1 (Fragment) OS=Homo sapiens GN=MGST1 PE=1 SV=1;>tr|F5H6X2|F5H6X2_HUMAN Microsomal glutathione S-transferase 1 (Fragment) OS=Homo sapiens GN=MGST1 PE=1 SV=1;>sp|P10620-2|MGST1_HUMAN Isoform 2 of	4	1	1	1	0	0	0	1	0	0	0	0	0	0	0	0	0	0	0	1	0	0	0	0	0	0	0	0	0	0	0	1	0	0	0	0	0	0	0	0	18.2
F5H7M3;H0YDD4;P10515;E9PEJ4	F5H7M3;H0YDD4;P10515;E9PEJ4	3;3;3;2	3;3;3;2	3;3;3;2	Acetyltransferase component of pyruvate dehydrogenase complex;Dihydrolipoyllysine-residue acetyltransferase component of pyruvate dehydrogenase complex, mitochondrial	DLAT		>tr|F5H7M3|F5H7M3_HUMAN Acetyltransferase component of pyruvate dehydrogenase complex OS=Homo sapiens GN=DLAT PE=1 SV=1;>tr|H0YDD4|H0YDD4_HUMAN Acetyltransferase component of pyruvate dehydrogenase complex (Fragment) OS=Homo sapiens GN=DLAT PE=1 SV=1;>sp|P	4	3	3	3	0	1	0	0	0	0	1	3	0	0	0	0	0	1	0	0	0	0	1	3	0	0	0	0	0	1	0	0	0	0	1	3	0	0	0	0	5.7
F5H875;F8VUA2;Q9HD42;F8VVT7	F5H875;F8VUA2;Q9HD42;F8VVT7	2;2;2;1	2;2;2;1	2;2;2;1	Charged multivesicular body protein 1a	CHMP1A		>tr|F5H875|F5H875_HUMAN Charged multivesicular body protein 1a OS=Homo sapiens GN=CHMP1A PE=1 SV=2;>tr|F8VUA2|F8VUA2_HUMAN Charged multivesicular body protein 1a OS=Homo sapiens GN=CHMP1A PE=1 SV=1;>sp|Q9HD42|CHM1A_HUMAN Charged multivesicular body protein	4	2	2	2	0	0	0	0	0	0	1	1	0	0	0	0	0	0	0	0	0	0	1	1	0	0	0	0	0	0	0	0	0	0	1	1	0	0	0	0	12.9
F6S0T5;O60341;O60341-2	F6S0T5;O60341;O60341-2	1;1;1	1;1;1	1;1;1	Lysine-specific histone demethylase 1A	KDM1A		>tr|F6S0T5|F6S0T5_HUMAN Lysine-specific histone demethylase 1A OS=Homo sapiens GN=KDM1A PE=1 SV=1;>sp|O60341|KDM1A_HUMAN Lysine-specific histone demethylase 1A OS=Homo sapiens GN=KDM1A PE=1 SV=2;>sp|O60341-2|KDM1A_HUMAN Isoform 2 of Lysine-specific histone	3	1	1	1	0	0	0	0	0	0	1	1	0	0	0	0	0	0	0	0	0	0	1	1	0	0	0	0	0	0	0	0	0	0	1	1	0	0	0	0	1.7
H7C3I1;F6VDH7;Q8IZP2;P50502;Q8NFI4	H7C3I1;F6VDH7;Q8IZP2;P50502	3;3;3;3;1	3;3;3;3;1	3;3;3;3;1	Putative protein FAM10A4;Hsc70-interacting protein	ST13;ST13P4		>tr|H7C3I1|H7C3I1_HUMAN Hsc70-interacting protein (Fragment) OS=Homo sapiens GN=ST13 PE=4 SV=1;>tr|F6VDH7|F6VDH7_HUMAN Hsc70-interacting protein (Fragment) OS=Homo sapiens GN=ST13 PE=1 SV=1;>sp|Q8IZP2|ST134_HUMAN Putative protein FAM10A4 OS=Homo sapiens GN	5	3	3	3	0	1	0	0	0	1	2	1	0	0	0	1	0	1	0	0	0	1	2	1	0	0	0	1	0	1	0	0	0	1	2	1	0	0	0	1	20.5
F6VHI2	F6VHI2	1	1	1				>tr|F6VHI2|F6VHI2_HUMAN Beta/gamma crystallin domain-containing protein 3 (Fragment) OS=Homo sapiens GN=CRYBG3 PE=4 SV=1	1	1	1	1	0	0	0	1	0	0	0	0	0	0	0	0	0	0	0	1	0	0	0	0	0	0	0	0	0	0	0	1	0	0	0	0	0	0	0	0	1.2
J3KTB8;F6X3S4;L7MUH0;P12821-4;P12821-3;P12821-2;P12821	J3KTB8;F6X3S4;L7MUH0;P12821-4;P12821-3;P12821-2;P12821	2;2;2;2;2;2;2	2;2;2;2;2;2;2	2;2;2;2;2;2;2	Angiotensin-converting enzyme;Angiotensin-converting enzyme, soluble form	ACE		>tr|J3KTB8|J3KTB8_HUMAN Angiotensin-converting enzyme (Fragment) OS=Homo sapiens GN=ACE PE=1 SV=1;>tr|F6X3S4|F6X3S4_HUMAN Angiotensin-converting enzyme OS=Homo sapiens GN=ACE PE=1 SV=1;>tr|L7MUH0|L7MUH0_HUMAN Angiotensin-converting enzyme OS=Homo sapiens G	7	2	2	2	0	0	0	0	0	0	0	0	0	0	0	2	0	0	0	0	0	0	0	0	0	0	0	2	0	0	0	0	0	0	0	0	0	0	0	2	5.3
F8VNY5;Q9P031	F8VNY5;Q9P031	3;3	3;3	3;3	Thyroid transcription factor 1-associated protein 26	CCDC59		>tr|F8VNY5|F8VNY5_HUMAN Thyroid transcription factor 1-associated protein 26 (Fragment) OS=Homo sapiens GN=CCDC59 PE=4 SV=1;>sp|Q9P031|TAP26_HUMAN Thyroid transcription factor 1-associated protein 26 OS=Homo sapiens GN=CCDC59 PE=1 SV=2	2	3	3	3	0	0	0	1	0	0	2	0	0	0	0	0	0	0	0	1	0	0	2	0	0	0	0	0	0	0	0	1	0	0	2	0	0	0	0	0	18.2
F8VPD4;P27708;H7C2E4	F8VPD4;P27708	23;23;5	23;23;5	23;23;5	CAD protein;Glutamine-dependent carbamoyl-phosphate synthase;Aspartate carbamoyltransferase;Dihydroorotase	CAD		>tr|F8VPD4|F8VPD4_HUMAN CAD protein OS=Homo sapiens GN=CAD PE=1 SV=1;>sp|P27708|PYR1_HUMAN CAD protein OS=Homo sapiens GN=CAD PE=1 SV=3	3	23	23	23	0	4	0	8	0	3	11	12	0	0	0	0	0	4	0	8	0	3	11	12	0	0	0	0	0	4	0	8	0	3	11	12	0	0	0	0	12.9
F8VQ10;Q13838;Q13838-2;B4DP52;Q5STU3;O00148;H0Y400;F6S4E6;F6TRA5;F6WLT2;B4DIJ6;F6UJC5;K7EQN7;B1Q2N1;O00148-2;K7ENP6;F6QWI5;K7EL56;K7EIL8;F6U6E2;K7EN69;F6S2B7;F6SXL5;E7EMX2;K7EN25;F6QYI9;K7EPJ3;F6R6M7	F8VQ10;Q13838;Q13838-2;B4DP52;Q5STU3;O00148;H0Y400;F6S4E6;F6TRA5;F6WLT2	6;6;6;5;5;5;3;3;3;3;2;2;2;2;2;1;1;1;1;1;1;1;1;1;1;1;1;1	6;6;6;5;5;5;3;3;3;3;2;2;2;2;2;1;1;1;1;1;1;1;1;1;1;1;1;1	6;6;6;5;5;5;3;3;3;3;2;2;2;2;2;1;1;1;1;1;1;1;1;1;1;1;1;1	Spliceosome RNA helicase DDX39B;ATP-dependent RNA helicase DDX39A	DDX39B;hCG_2005638;DDX39A		>tr|F8VQ10|F8VQ10_HUMAN Spliceosome RNA helicase DDX39B OS=Homo sapiens GN=DDX39B PE=1 SV=1;>sp|Q13838|DX39B_HUMAN Spliceosome RNA helicase DDX39B OS=Homo sapiens GN=DDX39B PE=1 SV=1;>sp|Q13838-2|DX39B_HUMAN Isoform 2 of Spliceosome RNA helicase DDX39B OS=	28	6	6	6	0	1	0	2	0	2	3	4	0	1	0	2	0	1	0	2	0	2	3	4	0	1	0	2	0	1	0	2	0	2	3	4	0	1	0	2	12.2
H0YH87;Q24JQ7;F8WB06;F8VQP2;V9GY86;Q99700-2;Q99700-4;Q99700;F8VRK6;F8W0B5	H0YH87;Q24JQ7;F8WB06;F8VQP2;V9GY86;Q99700-2;Q99700-4;Q99700;F8VRK6;F8W0B5	2;2;2;2;2;2;2;2;1;1	2;2;2;2;2;2;2;2;1;1	2;2;2;2;2;2;2;2;1;1	Ataxin-2	ATXN2		>tr|H0YH87|H0YH87_HUMAN Ataxin-2 (Fragment) OS=Homo sapiens GN=ATXN2 PE=1 SV=1;>tr|Q24JQ7|Q24JQ7_HUMAN ATXN2 protein OS=Homo sapiens GN=ATXN2 PE=1 SV=1;>tr|F8WB06|F8WB06_HUMAN Ataxin-2 OS=Homo sapiens GN=ATXN2 PE=1 SV=1;>tr|F8VQP2|F8VQP2_HUMAN Ataxin-2 OS=	10	2	2	2	0	0	0	0	0	0	1	2	0	0	0	0	0	0	0	0	0	0	1	2	0	0	0	0	0	0	0	0	0	0	1	2	0	0	0	0	2.8
F8VR84;Q9HB07;F8VQQ3;H3BPH3	F8VR84;Q9HB07;F8VQQ3	3;3;2;1	3;3;2;1	3;3;2;1	UPF0160 protein MYG1, mitochondrial	C12orf10		>tr|F8VR84|F8VR84_HUMAN UPF0160 protein MYG1, mitochondrial OS=Homo sapiens GN=C12orf10 PE=1 SV=1;>sp|Q9HB07|MYG1_HUMAN UPF0160 protein MYG1, mitochondrial OS=Homo sapiens GN=C12orf10 PE=1 SV=2;>tr|F8VQQ3|F8VQQ3_HUMAN UPF0160 protein MYG1, mitochondrial OS	4	3	3	3	0	0	0	1	0	0	3	1	0	0	0	0	0	0	0	1	0	0	3	1	0	0	0	0	0	0	0	1	0	0	3	1	0	0	0	0	13.1
F8VWK9;F8VS35;Q9Y6K5	F8VWK9;F8VS35;Q9Y6K5	2;2;2	2;2;2	2;2;2	2-5-oligoadenylate synthase 3	OAS3		>tr|F8VWK9|F8VWK9_HUMAN 2-5-oligoadenylate synthase 3 OS=Homo sapiens GN=OAS3 PE=1 SV=1;>tr|F8VS35|F8VS35_HUMAN 2-5-oligoadenylate synthase 3 OS=Homo sapiens GN=OAS3 PE=1 SV=1;>sp|Q9Y6K5|OAS3_HUMAN 2-5-oligoadenylate synthase 3 OS=Homo sapiens GN=OAS	3	2	2	2	0	0	0	0	0	0	0	2	0	0	0	0	0	0	0	0	0	0	0	2	0	0	0	0	0	0	0	0	0	0	0	2	0	0	0	0	10.7
F8VV32;P61626	F8VV32;P61626	1;1	1;1	1;1	Lysozyme C	LYZ		>tr|F8VV32|F8VV32_HUMAN Lysozyme C OS=Homo sapiens GN=LYZ PE=1 SV=1;>sp|P61626|LYSC_HUMAN Lysozyme C OS=Homo sapiens GN=LYZ PE=1 SV=1	2	1	1	1	1	0	1	0	0	0	1	0	1	0	1	0	1	0	1	0	0	0	1	0	1	0	1	0	1	0	1	0	0	0	1	0	1	0	1	0	11.5
F8W651;F8VVA7;P61923;F8VYK5;F8VXB1;F8VUC5;F8W156;F8VYZ4;P61923-2;P61923-3;P61923-5;P61923-4	F8W651;F8VVA7;P61923;F8VYK5;F8VXB1;F8VUC5;F8W156;F8VYZ4;P61923-2;P61923-3;P61923-5;P61923-4	2;2;2;1;1;1;1;1;1;1;1;1	2;2;2;1;1;1;1;1;1;1;1;1	2;2;2;1;1;1;1;1;1;1;1;1	Coatomer subunit zeta-1	COPZ1		>tr|F8W651|F8W651_HUMAN Coatomer subunit zeta-1 OS=Homo sapiens GN=COPZ1 PE=1 SV=1;>tr|F8VVA7|F8VVA7_HUMAN Coatomer subunit zeta-1 OS=Homo sapiens GN=COPZ1 PE=1 SV=1;>sp|P61923|COPZ1_HUMAN Coatomer subunit zeta-1 OS=Homo sapiens GN=COPZ1 PE=1 SV=1;>tr|F8VY	12	2	2	2	0	0	0	1	0	0	0	0	0	0	0	1	0	0	0	1	0	0	0	0	0	0	0	1	0	0	0	1	0	0	0	0	0	0	0	1	31.1
F8VVM2;Q00325-2;Q00325	F8VVM2;Q00325-2;Q00325	1;1;1	1;1;1	1;1;1	Phosphate carrier protein, mitochondrial	SLC25A3		>tr|F8VVM2|F8VVM2_HUMAN Phosphate carrier protein, mitochondrial OS=Homo sapiens GN=SLC25A3 PE=1 SV=1;>sp|Q00325-2|MPCP_HUMAN Isoform B of Phosphate carrier protein, mitochondrial OS=Homo sapiens GN=SLC25A3;>sp|Q00325|MPCP_HUMAN Phosphate carrier protein,	3	1	1	1	0	1	0	0	0	0	1	1	0	0	0	0	0	1	0	0	0	0	1	1	0	0	0	0	0	1	0	0	0	0	1	1	0	0	0	0	3.7
F8VY04;F8W1A4;P54819-6;P54819-5;P54819-2;P54819	F8VY04;F8W1A4;P54819-6;P54819-5;P54819-2;P54819	1;1;1;1;1;1	1;1;1;1;1;1	1;1;1;1;1;1	Adenylate kinase 2, mitochondrial;Adenylate kinase 2, mitochondrial;Adenylate kinase 2, mitochondrial, N-terminally processed	AK2		>tr|F8VY04|F8VY04_HUMAN Adenylate kinase 2, mitochondrial OS=Homo sapiens GN=AK2 PE=1 SV=1;>tr|F8W1A4|F8W1A4_HUMAN Adenylate kinase 2, mitochondrial OS=Homo sapiens GN=AK2 PE=1 SV=1;>sp|P54819-6|KAD2_HUMAN Isoform 6 of Adenylate kinase 2, mitochondrial OS=	6	1	1	1	0	0	0	0	0	0	0	0	0	0	0	1	0	0	0	0	0	0	0	0	0	0	0	1	0	0	0	0	0	0	0	0	0	0	0	1	13.2
H0YIW7;F8VZA8;Q8N6Q8	H0YIW7;F8VZA8;Q8N6Q8	1;1;1	1;1;1	1;1;1	Methyltransferase-like protein 25	METTL25		>tr|H0YIW7|H0YIW7_HUMAN Methyltransferase-like protein 25 (Fragment) OS=Homo sapiens GN=METTL25 PE=4 SV=2;>tr|F8VZA8|F8VZA8_HUMAN Methyltransferase-like protein 25 (Fragment) OS=Homo sapiens GN=METTL25 PE=4 SV=1;>sp|Q8N6Q8|MET25_HUMAN Methyltransferase-lik	3	1	1	1	1	0	0	0	0	0	0	0	0	0	0	0	1	0	0	0	0	0	0	0	0	0	0	0	1	0	0	0	0	0	0	0	0	0	0	0	7.4
F8VZY9;P05783;CON__H-INV:HIT000015463	F8VZY9;P05783	18;18;2	17;17;2	12;12;2	Keratin, type I cytoskeletal 18	KRT18		>tr|F8VZY9|F8VZY9_HUMAN Keratin, type I cytoskeletal 18 OS=Homo sapiens GN=KRT18 PE=1 SV=1;>sp|P05783|K1C18_HUMAN Keratin, type I cytoskeletal 18 OS=Homo sapiens GN=KRT18 PE=1 SV=2	3	18	17	12	0	12	0	6	0	3	15	9	0	1	0	0	0	11	0	6	0	3	14	8	0	1	0	0	0	8	0	3	0	2	10	6	0	0	0	0	41.2
F8W1R7;G3V1V0;P60660-2;P60660;J3KND3;G8JLA2;B7Z6Z4;F8VPF3;G3V1Y7;F8VZU9;F8W180;H0YI43;F8VXL3;P05976-2;P08590	F8W1R7;G3V1V0;P60660-2;P60660;J3KND3;G8JLA2;B7Z6Z4;F8VPF3;G3V1Y7	16;16;16;16;13;13;13;10;8;5;5;3;1;1;1	16;16;16;16;13;13;13;10;8;5;5;3;1;1;1	12;12;12;12;9;9;9;6;7;4;4;2;1;0;0	Myosin light polypeptide 6	PDE6H;MYL6		>tr|F8W1R7|F8W1R7_HUMAN Myosin light polypeptide 6 OS=Homo sapiens GN=MYL6 PE=1 SV=1;>tr|G3V1V0|G3V1V0_HUMAN Myosin light polypeptide 6 OS=Homo sapiens GN=MYL6 PE=1 SV=1;>sp|P60660-2|MYL6_HUMAN Isoform Smooth muscle of Myosin light polypeptide 6 OS=Homo sa	15	16	16	12	2	14	3	14	2	10	14	14	0	0	0	0	2	14	3	14	2	10	14	14	0	0	0	0	1	10	2	10	2	8	10	10	0	0	0	0	81.4
F8W543	F8W543	7	1	1		NAP1L1		>tr|F8W543|F8W543_HUMAN Nucleosome assembly protein 1-like 1 OS=Homo sapiens GN=NAP1L1 PE=1 SV=1	1	7	1	1	0	4	0	3	0	3	3	6	0	2	0	1	0	0	0	0	0	0	0	1	0	0	0	0	0	0	0	0	0	0	0	1	0	0	0	0	18.3
F8W6R3;P43897;P43897-2;C9JT21	F8W6R3;P43897;P43897-2;C9JT21	2;2;2;1	2;2;2;1	2;2;2;1	Elongation factor Ts, mitochondrial;Elongation factor Ts	TSFM		>tr|F8W6R3|F8W6R3_HUMAN Elongation factor Ts, mitochondrial OS=Homo sapiens GN=TSFM PE=1 SV=1;>sp|P43897|EFTS_HUMAN Elongation factor Ts, mitochondrial OS=Homo sapiens GN=TSFM PE=1 SV=2;>sp|P43897-2|EFTS_HUMAN Isoform 2 of Elongation factor Ts, mitochondri	4	2	2	2	0	0	0	0	0	0	1	1	0	0	0	0	0	0	0	0	0	0	1	1	0	0	0	0	0	0	0	0	0	0	1	1	0	0	0	0	6
F8W726;Q14157-4;Q14157-1;Q14157-3;Q14157;Q14157-5;Q5VU77;H0Y5H6;H7C2T8;Q5VU81;Q5VU80;Q5VU79;Q5VU78	F8W726;Q14157-4;Q14157-1;Q14157-3;Q14157;Q14157-5;Q5VU77	6;6;6;6;6;6;3;2;2;1;1;1;1	6;6;6;6;6;6;3;2;2;1;1;1;1	6;6;6;6;6;6;3;2;2;1;1;1;1	Ubiquitin-associated protein 2-like	UBAP2L		>tr|F8W726|F8W726_HUMAN Ubiquitin-associated protein 2-like OS=Homo sapiens GN=UBAP2L PE=1 SV=1;>sp|Q14157-4|UBP2L_HUMAN Isoform 4 of Ubiquitin-associated protein 2-like OS=Homo sapiens GN=UBAP2L;>sp|Q14157-1|UBP2L_HUMAN Isoform 2 of Ubiquitin-associated p	13	6	6	6	0	0	0	3	0	0	3	3	0	0	0	0	0	0	0	3	0	0	3	3	0	0	0	0	0	0	0	3	0	0	3	3	0	0	0	0	8.6
F8W7T7;P15621-2;P15621-3;P15621	F8W7T7;P15621-2;P15621-3;P15621	1;1;1;1	1;1;1;1	1;1;1;1	Zinc finger protein 44	ZNF44		>tr|F8W7T7|F8W7T7_HUMAN Zinc finger protein 44 OS=Homo sapiens GN=ZNF44 PE=4 SV=1;>sp|P15621-2|ZNF44_HUMAN Isoform 2 of Zinc finger protein 44 OS=Homo sapiens GN=ZNF44;>sp|P15621-3|ZNF44_HUMAN Isoform 3 of Zinc finger protein 44 OS=Homo sapiens GN=ZNF44;>s	4	1	1	1	0	0	0	0	0	0	0	1	0	0	0	0	0	0	0	0	0	0	0	1	0	0	0	0	0	0	0	0	0	0	0	1	0	0	0	0	1.6
J3QSX6;Q5JVV3;H0Y3K7;Q5T6N2;F8W8M4;Q5T6N4;O14639-4;O14639-3;O14639-5;O14639-2;O14639;H0Y7N6;F6XFR5	J3QSX6;Q5JVV3;H0Y3K7;Q5T6N2;F8W8M4;Q5T6N4;O14639-4;O14639-3;O14639-5;O14639-2;O14639;H0Y7N6;F6XFR5	3;3;3;3;3;3;3;3;3;3;3;2;2	3;3;3;3;3;3;3;3;3;3;3;2;2	3;3;3;3;3;3;3;3;3;3;3;2;2	Actin-binding LIM protein 1	ABLIM1		>tr|J3QSX6|J3QSX6_HUMAN Actin-binding LIM protein 1 OS=Homo sapiens GN=ABLIM1 PE=1 SV=1;>tr|Q5JVV3|Q5JVV3_HUMAN Actin-binding LIM protein 1 OS=Homo sapiens GN=ABLIM1 PE=1 SV=1;>tr|H0Y3K7|H0Y3K7_HUMAN Actin-binding LIM protein 1 OS=Homo sapiens GN=ABLIM1 PE	13	3	3	3	0	2	0	1	0	0	0	1	0	0	0	0	0	2	0	1	0	0	0	1	0	0	0	0	0	2	0	1	0	0	0	1	0	0	0	0	9.7
F8W8S0;Q13409-6;Q13409-3;Q13409-7;Q13409-2;Q13409-5;Q13409	F8W8S0;Q13409-6;Q13409-3;Q13409-7;Q13409-2;Q13409-5;Q13409	1;1;1;1;1;1;1	1;1;1;1;1;1;1	1;1;1;1;1;1;1	Cytoplasmic dynein 1 intermediate chain 2	DYNC1I2		>tr|F8W8S0|F8W8S0_HUMAN Cytoplasmic dynein 1 intermediate chain 2 OS=Homo sapiens GN=DYNC1I2 PE=1 SV=1;>sp|Q13409-6|DC1I2_HUMAN Isoform 2F of Cytoplasmic dynein 1 intermediate chain 2 OS=Homo sapiens GN=DYNC1I2;>sp|Q13409-3|DC1I2_HUMAN Isoform 2C of Cytopl	7	1	1	1	0	0	0	0	0	0	0	1	0	0	0	0	0	0	0	0	0	0	0	1	0	0	0	0	0	0	0	0	0	0	0	1	0	0	0	0	3.4
F8W8Y7	F8W8Y7	1	1	1		ARMCX4	765	>tr|F8W8Y7|F8W8Y7_HUMAN Armadillo repeat-containing X-linked protein 4 OS=Homo sapiens GN=ARMCX4 PE=4 SV=2	1	1	1	1	0	0	0	0	0	0	1	0	0	0	0	0	0	0	0	0	0	0	1	0	0	0	0	0	0	0	0	0	0	0	1	0	0	0	0	0	0.9
F8W9B5;O43663-3;O43663-2;O43663-4;O43663;H0YL53;G3V3N7;H0YM42;Q96I25	F8W9B5;O43663-3;O43663-2;O43663-4;O43663;H0YL53;G3V3N7	4;4;4;4;4;3;2;1;1	4;4;4;4;4;3;2;1;1	4;4;4;4;4;3;2;1;1	Protein regulator of cytokinesis 1	PRC1		>tr|F8W9B5|F8W9B5_HUMAN Protein regulator of cytokinesis 1 OS=Homo sapiens GN=PRC1 PE=1 SV=1;>sp|O43663-3|PRC1_HUMAN Isoform 3 of Protein regulator of cytokinesis 1 OS=Homo sapiens GN=PRC1;>sp|O43663-2|PRC1_HUMAN Isoform 2 of Protein regulator of cytokines	9	4	4	4	0	2	0	1	0	0	1	3	0	0	0	0	0	2	0	1	0	0	1	3	0	0	0	0	0	2	0	1	0	0	1	3	0	0	0	0	4.6
F8W9S7;Q14C86-3;Q14C86-4;Q14C86-5;Q14C86-2;Q14C86;Q14C86-6;B0QZ65;B4DGD8;C9IZ08;H0Y4E7;H0Y7I9	F8W9S7;Q14C86-3;Q14C86-4;Q14C86-5;Q14C86-2;Q14C86;Q14C86-6	5;5;5;5;5;5;5;2;2;2;1;1	5;5;5;5;5;5;5;2;2;2;1;1	5;5;5;5;5;5;5;2;2;2;1;1	GTPase-activating protein and VPS9 domain-containing protein 1	GAPVD1		>tr|F8W9S7|F8W9S7_HUMAN GTPase-activating protein and VPS9 domain-containing protein 1 OS=Homo sapiens GN=GAPVD1 PE=1 SV=1;>sp|Q14C86-3|GAPD1_HUMAN Isoform 3 of GTPase-activating protein and VPS9 domain-containing protein 1 OS=Homo sapiens GN=GAPVD1;>sp|Q1	12	5	5	5	0	1	0	0	0	0	3	2	0	0	0	0	0	1	0	0	0	0	3	2	0	0	0	0	0	1	0	0	0	0	3	2	0	0	0	0	3.5
F8WBJ6;Q9NRX1	F8WBJ6;Q9NRX1	2;2	2;2	2;2	RNA-binding protein PNO1	PNO1		>tr|F8WBJ6|F8WBJ6_HUMAN RNA-binding protein PNO1 OS=Homo sapiens GN=PNO1 PE=1 SV=1;>sp|Q9NRX1|PNO1_HUMAN RNA-binding protein PNO1 OS=Homo sapiens GN=PNO1 PE=1 SV=1	2	2	2	2	0	0	0	1	0	0	1	0	0	0	0	0	0	0	0	1	0	0	1	0	0	0	0	0	0	0	0	1	0	0	1	0	0	0	0	0	22.1
F8WCF6;P59998;P59998-3;F8WDD7;H7C0A3;P59998-2;R4GN08;P59998-4;F8WDW3;F8WE39	F8WCF6;P59998;P59998-3;F8WDD7;H7C0A3;P59998-2	9;9;8;7;7;7;3;3;1;1	9;9;8;7;7;7;3;3;1;1	9;9;8;7;7;7;3;3;1;1	Actin-related protein 2/3 complex subunit 4	ARPC4-TTLL3;ARPC4		>tr|F8WCF6|F8WCF6_HUMAN Protein ARPC4-TTLL3 OS=Homo sapiens GN=ARPC4-TTLL3 PE=4 SV=1;>sp|P59998|ARPC4_HUMAN Actin-related protein 2/3 complex subunit 4 OS=Homo sapiens GN=ARPC4 PE=1 SV=3;>sp|P59998-3|ARPC4_HUMAN Isoform 3 of Actin-related protein 2/3 compl	10	9	9	9	0	2	0	5	0	2	5	8	0	0	0	0	0	2	0	5	0	2	5	8	0	0	0	0	0	2	0	5	0	2	5	8	0	0	0	0	33.1
H0YI78;H0YHT2;F8WCP6;Q7Z4S6-6;Q7Z4S6-3;Q7Z4S6-5;Q7Z4S6-2;Q7Z4S6;Q7Z4S6-4	H0YI78;H0YHT2;F8WCP6;Q7Z4S6-6;Q7Z4S6-3;Q7Z4S6-5;Q7Z4S6-2;Q7Z4S6;Q7Z4S6-4	1;1;1;1;1;1;1;1;1	1;1;1;1;1;1;1;1;1	1;1;1;1;1;1;1;1;1	Kinesin-like protein KIF21A	KIF21A		>tr|H0YI78|H0YI78_HUMAN Kinesin-like protein KIF21A (Fragment) OS=Homo sapiens GN=KIF21A PE=1 SV=1;>tr|H0YHT2|H0YHT2_HUMAN Kinesin-like protein KIF21A (Fragment) OS=Homo sapiens GN=KIF21A PE=1 SV=1;>tr|F8WCP6|F8WCP6_HUMAN Kinesin-like protein KIF21A OS=Hom	9	1	1	1	0	0	0	0	1	0	0	0	0	0	0	0	0	0	0	0	1	0	0	0	0	0	0	0	0	0	0	0	1	0	0	0	0	0	0	0	2.1
Q6R954;F8WEE2;F8WCX5;Q9BY77-2;Q9BY77	Q6R954;F8WEE2;F8WCX5;Q9BY77-2;Q9BY77	1;1;1;1;1	1;1;1;1;1	1;1;1;1;1	Polymerase delta-interacting protein 3	PDIP46;POLDIP3		>tr|Q6R954|Q6R954_HUMAN Polymerase delta interacting protein 46 OS=Homo sapiens GN=PDIP46 PE=1 SV=1;>tr|F8WEE2|F8WEE2_HUMAN Polymerase delta-interacting protein 3 OS=Homo sapiens GN=POLDIP3 PE=1 SV=1;>tr|F8WCX5|F8WCX5_HUMAN Polymerase delta-interacting pro	5	1	1	1	0	0	0	0	0	0	1	1	0	0	0	0	0	0	0	0	0	0	1	1	0	0	0	0	0	0	0	0	0	0	1	1	0	0	0	0	7
F8WDT8;G3V0G3;Q9NY93-2;Q9NY93;H7C3E9;F8WEI3	F8WDT8;G3V0G3;Q9NY93-2;Q9NY93;H7C3E9	3;3;3;3;2;1	3;3;3;3;2;1	3;3;3;3;2;1	Probable ATP-dependent RNA helicase DDX56	DDX56		>tr|F8WDT8|F8WDT8_HUMAN Probable ATP-dependent RNA helicase DDX56 OS=Homo sapiens GN=DDX56 PE=1 SV=1;>tr|G3V0G3|G3V0G3_HUMAN DEAD (Asp-Glu-Ala-Asp) box polypeptide 56, isoform CRA_a OS=Homo sapiens GN=DDX56 PE=1 SV=1;>sp|Q9NY93-2|DDX56_HUMAN Isoform 2 of P	6	3	3	3	0	0	0	0	0	0	1	3	0	0	0	0	0	0	0	0	0	0	1	3	0	0	0	0	0	0	0	0	0	0	1	3	0	0	0	0	21.1
F8WE72;Q9Y3A5	F8WE72;Q9Y3A5	2;2	2;2	2;2	Ribosome maturation protein SBDS	SBDS		>tr|F8WE72|F8WE72_HUMAN Ribosome maturation protein SBDS OS=Homo sapiens GN=SBDS PE=1 SV=1;>sp|Q9Y3A5|SBDS_HUMAN Ribosome maturation protein SBDS OS=Homo sapiens GN=SBDS PE=1 SV=4	2	2	2	2	0	2	0	0	0	0	2	1	0	0	0	0	0	2	0	0	0	0	2	1	0	0	0	0	0	2	0	0	0	0	2	1	0	0	0	0	20.9
F8WE88;G3V394;Q9Y4I1-2;Q9Y4I1;Q9Y4I1-3;F8W6H6;E7ERV5;Q9UES5;O95317;Q9ULV0;G3V3C9;Q9NQX4;H0YM93;H0YMK3;E9PE01;K7EIJ6;Q6P1W8;Q9H6Y6	F8WE88;G3V394;Q9Y4I1-2;Q9Y4I1;Q9Y4I1-3;F8W6H6	29;29;29;29;29;28;11;6;6;3;2;2;1;1;1;1;1;1	29;29;29;29;29;28;11;6;6;3;2;2;1;1;1;1;1;1	29;29;29;29;29;28;11;6;6;3;2;2;1;1;1;1;1;1	Unconventional myosin-Va	MYO5A		>tr|F8WE88|F8WE88_HUMAN Unconventional myosin-Va OS=Homo sapiens GN=MYO5A PE=1 SV=1;>tr|G3V394|G3V394_HUMAN Unconventional myosin-Va OS=Homo sapiens GN=MYO5A PE=1 SV=1;>sp|Q9Y4I1-2|MYO5A_HUMAN Isoform 2 of Unconventional myosin-Va OS=Homo sapiens GN=MYO5A;	18	29	29	29	0	10	0	7	0	1	2	20	0	0	0	0	0	10	0	7	0	1	2	20	0	0	0	0	0	10	0	7	0	1	2	20	0	0	0	0	18.5
F8WJN3;Q16630-3;Q16630;Q16630-2;F8W084	F8WJN3;Q16630-3;Q16630;Q16630-2	3;3;3;3;1	3;3;3;3;1	3;3;3;3;1	Cleavage and polyadenylation specificity factor subunit 6	CPSF6		>tr|F8WJN3|F8WJN3_HUMAN Cleavage and polyadenylation-specificity factor subunit 6 OS=Homo sapiens GN=CPSF6 PE=1 SV=1;>sp|Q16630-3|CPSF6_HUMAN Isoform 3 of Cleavage and polyadenylation specificity factor subunit 6 OS=Homo sapiens GN=CPSF6;>sp|Q16630|CPSF6_H	5	3	3	3	0	0	0	0	1	0	0	2	0	0	0	0	0	0	0	0	1	0	0	2	0	0	0	0	0	0	0	0	1	0	0	2	0	0	0	0	11.1
H0YFP6;G3V1Q7;Q8TBY8-3;Q8TBY8-4;Q8TBY8-2;Q8TBY8	H0YFP6;G3V1Q7;Q8TBY8-3;Q8TBY8-4;Q8TBY8-2;Q8TBY8	1;1;1;1;1;1	1;1;1;1;1;1	1;1;1;1;1;1	Polyamine-modulated factor 1-binding protein 1	PMFBP1		>tr|H0YFP6|H0YFP6_HUMAN Polyamine-modulated factor 1-binding protein 1 (Fragment) OS=Homo sapiens GN=PMFBP1 PE=4 SV=1;>tr|G3V1Q7|G3V1Q7_HUMAN Polyamine modulated factor 1 binding protein 1, isoform CRA_b OS=Homo sapiens GN=PMFBP1 PE=4 SV=1;>sp|Q8TBY8-3|PMF	6	1	1	1	0	0	0	1	0	0	0	0	0	0	0	0	0	0	0	1	0	0	0	0	0	0	0	0	0	0	0	1	0	0	0	0	0	0	0	0	4
G3V5R2;G3V281;H0YJ34;Q96AC1-2;Q96AC1;Q96AC1-3	G3V5R2;G3V281;H0YJ34;Q96AC1-2;Q96AC1;Q96AC1-3	1;1;1;1;1;1	1;1;1;1;1;1	1;1;1;1;1;1	Fermitin family homolog 2	FERMT2		>tr|G3V5R2|G3V5R2_HUMAN Fermitin family homolog 2 (Fragment) OS=Homo sapiens GN=FERMT2 PE=1 SV=1;>tr|G3V281|G3V281_HUMAN Fermitin family homolog 2 (Fragment) OS=Homo sapiens GN=FERMT2 PE=1 SV=1;>tr|H0YJ34|H0YJ34_HUMAN Fermitin family homolog 2 (Fragment) O	6	1	1	1	0	0	0	0	0	0	0	0	0	1	0	0	0	0	0	0	0	0	0	0	0	1	0	0	0	0	0	0	0	0	0	0	0	1	0	0	9
H0YJ40;G3V4X6;G3V2S9;Q9GZT3-2;Q9GZT3;H0YJI1;H0YJW7	H0YJ40;G3V4X6;G3V2S9;Q9GZT3-2;Q9GZT3;H0YJI1;H0YJW7	2;2;2;2;2;1;1	2;2;2;2;2;1;1	2;2;2;2;2;1;1	SRA stem-loop-interacting RNA-binding protein, mitochondrial	SLIRP		>tr|H0YJ40|H0YJ40_HUMAN SRA stem-loop-interacting RNA-binding protein, mitochondrial (Fragment) OS=Homo sapiens GN=SLIRP PE=1 SV=1;>tr|G3V4X6|G3V4X6_HUMAN SRA stem-loop-interacting RNA-binding protein, mitochondrial OS=Homo sapiens GN=SLIRP PE=1 SV=1;>tr|G	7	2	2	2	0	1	0	0	0	0	2	2	0	0	0	0	0	1	0	0	0	0	2	2	0	0	0	0	0	1	0	0	0	0	2	2	0	0	0	0	25
G3V3A4;Q13573;G3V4X8;G3V5R3	G3V3A4;Q13573;G3V4X8	4;4;3;1	4;4;3;1	4;4;3;1	SNW domain-containing protein 1	SNW1		>tr|G3V3A4|G3V3A4_HUMAN SNW domain-containing protein 1 OS=Homo sapiens GN=SNW1 PE=1 SV=1;>sp|Q13573|SNW1_HUMAN SNW domain-containing protein 1 OS=Homo sapiens GN=SNW1 PE=1 SV=1;>tr|G3V4X8|G3V4X8_HUMAN SNW domain-containing protein 1 OS=Homo sapiens GN=SNW	4	4	4	4	0	1	0	1	0	0	0	2	0	0	0	0	0	1	0	1	0	0	0	2	0	0	0	0	0	1	0	1	0	0	0	2	0	0	0	0	11
G3XAM7;P35221;P35221-2;F8W845;P35221-3;E5RJZ2;E5RIT8;E5RFM3;E5RJL0;E5RIE0;E5RHV7;E5RGY6;E5RG03;E5RIB1;P26232-4;P26232-6	G3XAM7;P35221;P35221-2;F8W845;P35221-3	3;3;3;2;2;1;1;1;1;1;1;1;1;1;1;1	3;3;3;2;2;1;1;1;1;1;1;1;1;1;1;1	2;2;2;1;1;1;1;1;1;1;1;1;1;1;0;0	Catenin alpha-1	CTNNA1		>tr|G3XAM7|G3XAM7_HUMAN Catenin (Cadherin-associated protein), alpha 1, 102kDa, isoform CRA_a OS=Homo sapiens GN=CTNNA1 PE=1 SV=1;>sp|P35221|CTNA1_HUMAN Catenin alpha-1 OS=Homo sapiens GN=CTNNA1 PE=1 SV=1;>sp|P35221-2|CTNA1_HUMAN Isoform 2 of Catenin alpha	16	3	3	2	0	1	0	0	0	0	2	2	0	0	0	0	0	1	0	0	0	0	2	2	0	0	0	0	0	1	0	0	0	0	2	1	0	0	0	0	4.8
G5E988;O14617-4;O14617-2;O14617;O14617-5	G5E988;O14617-4;O14617-2;O14617;O14617-5	1;1;1;1;1	1;1;1;1;1	1;1;1;1;1	AP-3 complex subunit delta-1	AP3D1		>tr|G5E988|G5E988_HUMAN AP-3 complex subunit delta OS=Homo sapiens GN=AP3D1 PE=1 SV=1;>sp|O14617-4|AP3D1_HUMAN Isoform 4 of AP-3 complex subunit delta-1 OS=Homo sapiens GN=AP3D1;>sp|O14617-2|AP3D1_HUMAN Isoform 2 of AP-3 complex subunit delta-1 OS=Homo sap	5	1	1	1	0	0	0	0	0	0	1	0	0	0	0	0	0	0	0	0	0	0	1	0	0	0	0	0	0	0	0	0	0	0	1	0	0	0	0	0	1.3
G5E9E7;Q07157-2;G3V1L9;Q07157;H0YKB1	G5E9E7;Q07157-2;G3V1L9;Q07157	21;21;20;20;3	21;21;20;20;3	21;21;20;20;3	Tight junction protein ZO-1	TJP1		>tr|G5E9E7|G5E9E7_HUMAN Tight junction protein 1 (Zona occludens 1), isoform CRA_e OS=Homo sapiens GN=TJP1 PE=1 SV=1;>sp|Q07157-2|ZO1_HUMAN Isoform Short of Tight junction protein ZO-1 OS=Homo sapiens GN=TJP1;>tr|G3V1L9|G3V1L9_HUMAN Tight junction protein	5	21	21	21	0	1	0	15	0	1	1	11	0	5	0	0	0	1	0	15	0	1	1	11	0	5	0	0	0	1	0	15	0	1	1	11	0	5	0	0	16.5
Q15555-4;G5E9I6;Q15555-3;Q15555;K7EL66;K7ERD8;Q15555-2;M0QX52	Q15555-4;G5E9I6;Q15555-3;Q15555;K7EL66;K7ERD8;Q15555-2	6;6;6;6;3;3;3;2	6;6;6;6;3;3;3;2	6;6;6;6;3;3;3;2	Microtubule-associated protein RP/EB family member 2	MAPRE2		>sp|Q15555-4|MARE2_HUMAN Isoform 4 of Microtubule-associated protein RP/EB family member 2 OS=Homo sapiens GN=MAPRE2;>tr|G5E9I6|G5E9I6_HUMAN Microtubule-associated protein RP/EB family member 2 OS=Homo sapiens GN=MAPRE2 PE=1 SV=1;>sp|Q15555-3|MARE2_HUMAN I	8	6	6	6	0	2	0	0	0	0	3	4	0	0	0	0	0	2	0	0	0	0	3	4	0	0	0	0	0	2	0	0	0	0	3	4	0	0	0	0	24.5
G5E9W7;G5E9V5;P82650;H7C5L9;H7C5H3;H7C5F2;Q9H3I1	G5E9W7;G5E9V5;P82650;H7C5L9	8;8;8;6;3;2;2	8;8;8;6;3;2;2	8;8;8;6;3;2;2	28S ribosomal protein S22, mitochondrial	MRPS22		>tr|G5E9W7|G5E9W7_HUMAN 28S ribosomal protein S22, mitochondrial OS=Homo sapiens GN=MRPS22 PE=1 SV=1;>tr|G5E9V5|G5E9V5_HUMAN 28S ribosomal protein S22, mitochondrial OS=Homo sapiens GN=MRPS22 PE=1 SV=1;>sp|P82650|RT22_HUMAN 28S ribosomal protein S22, mitoc	7	8	8	8	0	0	0	2	0	0	5	6	0	0	0	0	0	0	0	2	0	0	5	6	0	0	0	0	0	0	0	2	0	0	5	6	0	0	0	0	22.9
G5EA52;P30101	G5EA52;P30101	19;19	19;19	16;16	Protein disulfide-isomerase A3	PDIA3		>tr|G5EA52|G5EA52_HUMAN Protein disulfide-isomerase OS=Homo sapiens GN=PDIA3 PE=1 SV=1;>sp|P30101|PDIA3_HUMAN Protein disulfide-isomerase A3 OS=Homo sapiens GN=PDIA3 PE=1 SV=4	2	19	19	16	0	1	0	1	0	10	10	2	0	2	0	1	0	1	0	1	0	10	10	2	0	2	0	1	0	1	0	0	0	8	8	2	0	1	0	1	46.8
S4R3C6;H0Y8L3;G8JLA8;Q15582	S4R3C6;H0Y8L3;G8JLA8;Q15582	2;2;2;2	2;2;2;2	2;2;2;2	Transforming growth factor-beta-induced protein ig-h3	TGFBI		>tr|S4R3C6|S4R3C6_HUMAN Transforming growth factor-beta-induced protein ig-h3 (Fragment) OS=Homo sapiens GN=TGFBI PE=4 SV=1;>tr|H0Y8L3|H0Y8L3_HUMAN Transforming growth factor-beta-induced protein ig-h3 (Fragment) OS=Homo sapiens GN=TGFBI PE=4 SV=1;>tr|G8JL	4	2	2	2	0	0	0	1	0	1	1	0	0	0	0	0	0	0	0	1	0	1	1	0	0	0	0	0	0	0	0	1	0	1	1	0	0	0	0	0	14.6
G8JLB6;P31943;E9PCY7;H0YB39;D6RBM0;E5RGV0;D6RIT2;D6RIU0;E7EQJ0;D6RAM1;D6R9T0;D6RFM3;E7EN40;D6RDU3;D6RJ04;D6RIH9;H0YBG7;H0YBD7;F5GZT4;D6RDL0;E5RGH4;D6R9D3;D6RF17;H0YAQ2;E5RJ94	G8JLB6;P31943;E9PCY7;H0YB39;D6RBM0	13;13;12;8;7;6;6;6;5;5;5;5;5;5;5;5;5;5;4;3;3;2;2;2;1	13;13;12;8;7;6;6;6;5;5;5;5;5;5;5;5;5;5;4;3;3;2;2;2;1	7;7;6;3;4;3;5;4;4;4;4;4;3;4;4;4;2;2;2;3;1;2;2;1;1	Heterogeneous nuclear ribonucleoprotein H;Heterogeneous nuclear ribonucleoprotein H, N-terminally processed	HNRNPH1		>tr|G8JLB6|G8JLB6_HUMAN Heterogeneous nuclear ribonucleoprotein H OS=Homo sapiens GN=HNRNPH1 PE=1 SV=1;>sp|P31943|HNRH1_HUMAN Heterogeneous nuclear ribonucleoprotein H OS=Homo sapiens GN=HNRNPH1 PE=1 SV=4;>tr|E9PCY7|E9PCY7_HUMAN Heterogeneous nuclear ribon	25	13	13	7	0	3	1	4	0	5	7	6	0	1	0	6	0	3	1	4	0	5	7	6	0	1	0	6	0	1	0	2	0	2	4	3	0	0	0	2	41.9
G8JLH9;K7ENL3;P40763-2;P40763	G8JLH9;K7ENL3;P40763-2;P40763	1;1;1;1	1;1;1;1	1;1;1;1	Signal transducer and activator of transcription;Signal transducer and activator of transcription 3	STAT3		>tr|G8JLH9|G8JLH9_HUMAN Signal transducer and activator of transcription OS=Homo sapiens GN=STAT3 PE=1 SV=1;>tr|K7ENL3|K7ENL3_HUMAN Signal transducer and activator of transcription OS=Homo sapiens GN=STAT3 PE=1 SV=1;>sp|P40763-2|STAT3_HUMAN Isoform Del-701	4	1	1	1	0	0	0	0	0	0	0	1	0	0	0	0	0	0	0	0	0	0	0	1	0	0	0	0	0	0	0	0	0	0	0	1	0	0	0	0	1.6
G8JLK7;Q9H6R4-4;Q9H6R4;Q9H6R4-2;Q9H6R4-3	G8JLK7;Q9H6R4-4;Q9H6R4;Q9H6R4-2	3;3;3;2;1	3;3;3;2;1	3;3;3;2;1	Nucleolar protein 6	NOL6		>tr|G8JLK7|G8JLK7_HUMAN Nucleolar protein 6 OS=Homo sapiens GN=NOL6 PE=1 SV=1;>sp|Q9H6R4-4|NOL6_HUMAN Isoform 4 of Nucleolar protein 6 OS=Homo sapiens GN=NOL6;>sp|Q9H6R4|NOL6_HUMAN Nucleolar protein 6 OS=Homo sapiens GN=NOL6 PE=1 SV=2;>sp|Q9H6R4-2|NOL6_HUM	5	3	3	3	0	0	0	2	0	1	0	1	0	0	0	0	0	0	0	2	0	1	0	1	0	0	0	0	0	0	0	2	0	1	0	1	0	0	0	0	4.2
H0Y2S9;H0Y7E2	H0Y2S9;H0Y7E2	30;18	3;1	3;1		MPRIP		>tr|H0Y2S9|H0Y2S9_HUMAN Myosin phosphatase Rho-interacting protein (Fragment) OS=Homo sapiens GN=MPRIP PE=1 SV=3;>tr|H0Y7E2|H0Y7E2_HUMAN Myosin phosphatase Rho-interacting protein (Fragment) OS=Homo sapiens GN=MPRIP PE=1 SV=3	2	30	3	3	0	15	0	14	0	9	3	13	0	4	0	0	0	0	0	2	0	0	0	1	0	0	0	0	0	0	0	2	0	0	0	1	0	0	0	0	19.9
Q5QPK2;H0Y368;O60762;Q5QPJ9;E9PHH5	Q5QPK2;H0Y368;O60762;Q5QPJ9;E9PHH5	5;5;5;4;4	5;5;5;4;4	5;5;5;4;4	Dolichol-phosphate mannosyltransferase subunit 1	DPM1		>tr|Q5QPK2|Q5QPK2_HUMAN Dolichol-phosphate mannosyltransferase subunit 1 OS=Homo sapiens GN=DPM1 PE=1 SV=1;>tr|H0Y368|H0Y368_HUMAN Dolichol-phosphate mannosyltransferase subunit 1 (Fragment) OS=Homo sapiens GN=DPM1 PE=1 SV=1;>sp|O60762|DPM1_HUMAN Dolichol-	5	5	5	5	0	0	0	2	0	0	0	3	0	0	0	0	0	0	0	2	0	0	0	3	0	0	0	0	0	0	0	2	0	0	0	3	0	0	0	0	24.7
H0Y3A4;Q12955-6;Q12955-7;Q12955-5;Q12955-4;Q12955	H0Y3A4;Q12955-6;Q12955-7;Q12955-5;Q12955-4;Q12955	1;1;1;1;1;1	1;1;1;1;1;1	1;1;1;1;1;1	Ankyrin-3	ANK3		>tr|H0Y3A4|H0Y3A4_HUMAN Ankyrin-3 (Fragment) OS=Homo sapiens GN=ANK3 PE=1 SV=1;>sp|Q12955-6|ANK3_HUMAN Isoform 4 of Ankyrin-3 OS=Homo sapiens GN=ANK3;>sp|Q12955-7|ANK3_HUMAN Isoform 5 of Ankyrin-3 OS=Homo sapiens GN=ANK3;>sp|Q12955-5|ANK3_HUMAN Isoform 3 o	6	1	1	1	1	1	0	0	0	0	1	1	0	0	0	0	1	1	0	0	0	0	1	1	0	0	0	0	1	1	0	0	0	0	1	1	0	0	0	0	1.7
H0YID2;H0Y4J6;Q5T9B7;P00568	H0YID2;H0Y4J6;Q5T9B7;P00568	1;1;1;1	1;1;1;1	1;1;1;1	Adenylate kinase isoenzyme 1	AK1		>tr|H0YID2|H0YID2_HUMAN Adenylate kinase isoenzyme 1 (Fragment) OS=Homo sapiens GN=AK1 PE=1 SV=1;>tr|H0Y4J6|H0Y4J6_HUMAN Adenylate kinase isoenzyme 1 (Fragment) OS=Homo sapiens GN=AK1 PE=1 SV=1;>tr|Q5T9B7|Q5T9B7_HUMAN Adenylate kinase isoenzyme 1 OS=Homo s	4	1	1	1	0	0	0	0	0	0	1	0	0	0	0	0	0	0	0	0	0	0	1	0	0	0	0	0	0	0	0	0	0	0	1	0	0	0	0	0	21.6
H0Y4R1;P12268;E7ETK5	H0Y4R1;P12268	20;20;8	20;20;8	19;19;7	Inosine-5-monophosphate dehydrogenase 2	IMPDH2		>tr|H0Y4R1|H0Y4R1_HUMAN Inosine-5-monophosphate dehydrogenase 2 (Fragment) OS=Homo sapiens GN=IMPDH2 PE=1 SV=1;>sp|P12268|IMDH2_HUMAN Inosine-5-monophosphate dehydrogenase 2 OS=Homo sapiens GN=IMPDH2 PE=1 SV=2	3	20	20	19	0	7	0	5	0	14	14	10	0	0	0	0	0	7	0	5	0	14	14	10	0	0	0	0	0	7	0	5	0	14	13	10	0	0	0	0	40.6
H0Y5W0;Q7Z6Z7-2;Q7Z6Z7-3;Q7Z6Z7;Q5H962;H0Y659	H0Y5W0;Q7Z6Z7-2;Q7Z6Z7-3;Q7Z6Z7	5;5;5;5;2;1	5;5;5;5;2;1	5;5;5;5;2;1	E3 ubiquitin-protein ligase HUWE1	HUWE1		>tr|H0Y5W0|H0Y5W0_HUMAN E3 ubiquitin-protein ligase HUWE1 (Fragment) OS=Homo sapiens GN=HUWE1 PE=1 SV=1;>sp|Q7Z6Z7-2|HUWE1_HUMAN Isoform 2 of E3 ubiquitin-protein ligase HUWE1 OS=Homo sapiens GN=HUWE1;>sp|Q7Z6Z7-3|HUWE1_HUMAN Isoform 3 of E3 ubiquitin-prot	6	5	5	5	0	1	0	1	0	0	1	3	0	0	0	0	0	1	0	1	0	0	1	3	0	0	0	0	0	1	0	1	0	0	1	3	0	0	0	0	1.6
H0Y6C3;Q53H96;F8WEI0;B5MD87	H0Y6C3;Q53H96	3;3;1;1	3;3;1;1	3;3;1;1	Pyrroline-5-carboxylate reductase 3	PYCRL		>tr|H0Y6C3|H0Y6C3_HUMAN Pyrroline-5-carboxylate reductase 3 (Fragment) OS=Homo sapiens GN=PYCRL PE=1 SV=1;>sp|Q53H96|P5CR3_HUMAN Pyrroline-5-carboxylate reductase 3 OS=Homo sapiens GN=PYCRL PE=1 SV=2	4	3	3	3	0	1	0	2	0	0	0	2	0	0	0	0	0	1	0	2	0	0	0	2	0	0	0	0	0	1	0	2	0	0	0	2	0	0	0	0	14.9
H0Y6E7;H3BT71;P38159;P38159-2;Q96E39;H3BR27;P38159-3;B3KRG5;H3BUY5;H3BNC1;O75526;Q8N7X1	H0Y6E7;H3BT71;P38159;P38159-2;Q96E39	9;9;9;7;6;4;4;3;3;2;1;1	9;9;9;7;6;4;4;3;3;2;1;1	9;9;9;7;6;4;4;3;3;2;1;1	RNA-binding motif protein, X chromosome;RNA-binding motif protein, X chromosome, N-terminally processed;RNA binding motif protein, X-linked-like-1	RBMX;RBMXL1		>tr|H0Y6E7|H0Y6E7_HUMAN RNA-binding motif protein, X chromosome, N-terminally processed (Fragment) OS=Homo sapiens GN=RBMX PE=1 SV=2;>tr|H3BT71|H3BT71_HUMAN RNA-binding motif protein, X chromosome, N-terminally processed OS=Homo sapiens GN=RBMX PE=1 SV=1;>	12	9	9	9	0	0	2	2	2	3	3	4	0	0	0	2	0	0	2	2	2	3	3	4	0	0	0	2	0	0	2	2	2	3	3	4	0	0	0	2	32.9
H0Y714;Q96G21;F8WCN0;B9A008;E7ENR5;B8ZZ47	H0Y714;Q96G21;F8WCN0;B9A008;E7ENR5;B8ZZ47	2;2;1;1;1;1	2;2;1;1;1;1	2;2;1;1;1;1	U3 small nucleolar ribonucleoprotein protein IMP4	IMP4		>tr|H0Y714|H0Y714_HUMAN U3 small nucleolar ribonucleoprotein protein IMP4 (Fragment) OS=Homo sapiens GN=IMP4 PE=4 SV=1;>sp|Q96G21|IMP4_HUMAN U3 small nucleolar ribonucleoprotein protein IMP4 OS=Homo sapiens GN=IMP4 PE=1 SV=1;>tr|F8WCN0|F8WCN0_HUMAN U3 smal	6	2	2	2	0	0	0	0	0	0	1	2	0	0	0	0	0	0	0	0	0	0	1	2	0	0	0	0	0	0	0	0	0	0	1	2	0	0	0	0	6.4
H0Y7A7;P62158;E7ETZ0;E7EMB3;G3V361;Q96HY3;G3V226;F8WBR5;M0QZ52;G3V479	H0Y7A7;P62158;E7ETZ0;E7EMB3;G3V361;Q96HY3;G3V226	9;9;7;7;6;6;5;3;3;3	9;9;7;7;6;6;5;3;3;3	9;9;7;7;6;6;5;3;3;3	Calmodulin	CALM2;CALM1;CALM3		>tr|H0Y7A7|H0Y7A7_HUMAN Calmodulin (Fragment) OS=Homo sapiens GN=CALM2 PE=1 SV=1;>sp|P62158|CALM_HUMAN Calmodulin OS=Homo sapiens GN=CALM1 PE=1 SV=2;>tr|E7ETZ0|E7ETZ0_HUMAN Calmodulin OS=Homo sapiens GN=CALM1 PE=1 SV=1;>tr|E7EMB3|E7EMB3_HUMAN Calmodulin OS	10	9	9	9	0	2	0	5	0	1	1	8	0	0	0	1	0	2	0	5	0	1	1	8	0	0	0	1	0	2	0	5	0	1	1	8	0	0	0	1	33.2
H0Y8N7;Q9BYD6	H0Y8N7;Q9BYD6	1;1	1;1	1;1	39S ribosomal protein L1, mitochondrial	MRPL1		>tr|H0Y8N7|H0Y8N7_HUMAN 39S ribosomal protein L1, mitochondrial (Fragment) OS=Homo sapiens GN=MRPL1 PE=1 SV=1;>sp|Q9BYD6|RM01_HUMAN 39S ribosomal protein L1, mitochondrial OS=Homo sapiens GN=MRPL1 PE=1 SV=2	2	1	1	1	0	0	0	0	0	0	1	0	0	0	0	0	0	0	0	0	0	0	1	0	0	0	0	0	0	0	0	0	0	0	1	0	0	0	0	0	5.2
H0Y8P4	H0Y8P4	1	1	1		UTP15		>tr|H0Y8P4|H0Y8P4_HUMAN U3 small nucleolar RNA-associated protein 15 homolog (Fragment) OS=Homo sapiens GN=UTP15 PE=4 SV=1	1	1	1	1	0	0	0	0	0	0	0	1	0	0	0	0	0	0	0	0	0	0	0	1	0	0	0	0	0	0	0	0	0	0	0	1	0	0	0	0	2.6
H0YAG8;P11766	H0YAG8;P11766	1;1	1;1	1;1	Alcohol dehydrogenase class-3	ADH5		>tr|H0YAG8|H0YAG8_HUMAN Alcohol dehydrogenase class-3 (Fragment) OS=Homo sapiens GN=ADH5 PE=1 SV=1;>sp|P11766|ADHX_HUMAN Alcohol dehydrogenase class-3 OS=Homo sapiens GN=ADH5 PE=1 SV=4	2	1	1	1	0	0	0	0	0	1	1	0	0	0	0	0	0	0	0	0	0	1	1	0	0	0	0	0	0	0	0	0	0	1	1	0	0	0	0	0	5
H0YAS8;H0YC35;P10909-3;P10909-4;P10909;P10909-5;P10909-2	H0YAS8;H0YC35;P10909-3;P10909-4;P10909;P10909-5;P10909-2	3;3;3;3;3;3;3	3;3;3;3;3;3;3	3;3;3;3;3;3;3	Clusterin;Clusterin;Clusterin beta chain;Clusterin alpha chain	CLU		>tr|H0YAS8|H0YAS8_HUMAN Clusterin beta chain (Fragment) OS=Homo sapiens GN=CLU PE=4 SV=1;>tr|H0YC35|H0YC35_HUMAN Clusterin (Fragment) OS=Homo sapiens GN=CLU PE=3 SV=1;>sp|P10909-3|CLUS_HUMAN Isoform 3 of Clusterin OS=Homo sapiens GN=CLU;>sp|P10909-4|CLUS_H	7	3	3	3	0	1	0	2	0	0	2	3	0	0	0	0	0	1	0	2	0	0	2	3	0	0	0	0	0	1	0	2	0	0	2	3	0	0	0	0	29.3
H0YDP7;Q13405	H0YDP7;Q13405	1;1	1;1	1;1	39S ribosomal protein L49, mitochondrial	MRPL49		>tr|H0YDP7|H0YDP7_HUMAN 39S ribosomal protein L49, mitochondrial (Fragment) OS=Homo sapiens GN=MRPL49 PE=1 SV=1;>sp|Q13405|RM49_HUMAN 39S ribosomal protein L49, mitochondrial OS=Homo sapiens GN=MRPL49 PE=1 SV=1	2	1	1	1	0	0	0	0	0	0	1	0	0	0	0	0	0	0	0	0	0	0	1	0	0	0	0	0	0	0	0	0	0	0	1	0	0	0	0	0	11
H0YEU7;Q96BA8-2;Q96BA8	H0YEU7;Q96BA8-2;Q96BA8	1;1;1	1;1;1	1;1;1	Cyclic AMP-responsive element-binding protein 3-like protein 1;Processed cyclic AMP-responsive element-binding protein 3-like protein 1	CREB3L1		>tr|H0YEU7|H0YEU7_HUMAN Processed cyclic AMP-responsive element-binding protein 3-like protein 1 (Fragment) OS=Homo sapiens GN=CREB3L1 PE=4 SV=1;>sp|Q96BA8-2|CR3L1_HUMAN Isoform 2 of Cyclic AMP-responsive element-binding protein 3-like protein 1 OS=Homo sa	3	1	1	1	0	0	0	0	0	0	1	0	0	0	0	0	0	0	0	0	0	0	1	0	0	0	0	0	0	0	0	0	0	0	1	0	0	0	0	0	7.3
H0YEY5	H0YEY5	1	1	1		PKP3		>tr|H0YEY5|H0YEY5_HUMAN Plakophilin-3 (Fragment) OS=Homo sapiens GN=PKP3 PE=4 SV=1	1	1	1	1	0	0	0	0	0	0	0	1	0	0	0	0	0	0	0	0	0	0	0	1	0	0	0	0	0	0	0	0	0	0	0	1	0	0	0	0	7.8
H0YG10;Q13823	H0YG10;Q13823	1;1	1;1	1;1	Nucleolar GTP-binding protein 2	GNL2		>tr|H0YG10|H0YG10_HUMAN Nucleolar GTP-binding protein 2 (Fragment) OS=Homo sapiens GN=GNL2 PE=1 SV=1;>sp|Q13823|NOG2_HUMAN Nucleolar GTP-binding protein 2 OS=Homo sapiens GN=GNL2 PE=1 SV=1	2	1	1	1	0	0	0	0	0	0	0	1	0	0	0	0	0	0	0	0	0	0	0	1	0	0	0	0	0	0	0	0	0	0	0	1	0	0	0	0	3.4
H0YJ17;Q8NEJ9-2;Q8NEJ9	H0YJ17;Q8NEJ9-2;Q8NEJ9	2;2;2	2;2;2	2;2;2	Neuroguidin	NGDN		>tr|H0YJ17|H0YJ17_HUMAN Neuroguidin (Fragment) OS=Homo sapiens GN=NGDN PE=1 SV=1;>sp|Q8NEJ9-2|NGDN_HUMAN Isoform 2 of Neuroguidin OS=Homo sapiens GN=NGDN;>sp|Q8NEJ9|NGDN_HUMAN Neuroguidin OS=Homo sapiens GN=NGDN PE=1 SV=1	3	2	2	2	0	0	0	0	0	0	0	2	0	0	0	0	0	0	0	0	0	0	0	2	0	0	0	0	0	0	0	0	0	0	0	2	0	0	0	0	9.5
H0YJD4;H0YJP0;Q9ULT8	H0YJD4;H0YJP0;Q9ULT8	1;1;1	1;1;1	1;1;1	E3 ubiquitin-protein ligase HECTD1	HECTD1		>tr|H0YJD4|H0YJD4_HUMAN E3 ubiquitin-protein ligase HECTD1 (Fragment) OS=Homo sapiens GN=HECTD1 PE=1 SV=1;>tr|H0YJP0|H0YJP0_HUMAN E3 ubiquitin-protein ligase HECTD1 (Fragment) OS=Homo sapiens GN=HECTD1 PE=1 SV=1;>sp|Q9ULT8|HECD1_HUMAN E3 ubiquitin-protein	3	1	1	1	0	0	0	0	0	0	1	1	0	0	0	0	0	0	0	0	0	0	1	1	0	0	0	0	0	0	0	0	0	0	1	1	0	0	0	0	1.2
H0YMM5;H0YNJ9;H0YNW5;H0YKC5;H0YKI0;P33316-2;P33316	H0YMM5;H0YNJ9;H0YNW5;H0YKC5;H0YKI0;P33316-2;P33316	2;2;2;2;2;2;2	2;2;2;2;2;2;2	2;2;2;2;2;2;2	Deoxyuridine 5-triphosphate nucleotidohydrolase, mitochondrial	DUT		>tr|H0YMM5|H0YMM5_HUMAN Deoxyuridine 5-triphosphate nucleotidohydrolase, mitochondrial OS=Homo sapiens GN=DUT PE=1 SV=1;>tr|H0YNJ9|H0YNJ9_HUMAN Deoxyuridine 5-triphosphate nucleotidohydrolase, mitochondrial OS=Homo sapiens GN=DUT PE=1 SV=1;>tr|H0YNW5|H0Y	7	2	2	2	0	0	0	0	0	1	1	2	0	0	0	1	0	0	0	0	0	1	1	2	0	0	0	1	0	0	0	0	0	1	1	2	0	0	0	1	16.5
H0YL12;P13804-2;P13804;H0YK49;H0YNX6;H0YLU7;H0YKF0	H0YL12;P13804-2;P13804;H0YK49;H0YNX6;H0YLU7;H0YKF0	4;4;4;3;3;3;2	4;4;4;3;3;3;2	4;4;4;3;3;3;2	Electron transfer flavoprotein subunit alpha, mitochondrial	ETFA		>tr|H0YL12|H0YL12_HUMAN Electron transfer flavoprotein subunit alpha, mitochondrial (Fragment) OS=Homo sapiens GN=ETFA PE=1 SV=2;>sp|P13804-2|ETFA_HUMAN Isoform 2 of Electron transfer flavoprotein subunit alpha, mitochondrial OS=Homo sapiens GN=ETFA;>sp|P1	7	4	4	4	0	0	0	1	0	1	3	1	0	0	0	1	0	0	0	1	0	1	3	1	0	0	0	1	0	0	0	1	0	1	3	1	0	0	0	1	26.8
H0YMF9;H0YL19;H0YN81;Q9GZS3;H3BQA8	H0YMF9;H0YL19;H0YN81;Q9GZS3;H3BQA8	2;2;2;2;1	2;2;2;2;1	2;2;2;2;1	WD repeat-containing protein 61;WD repeat-containing protein 61, N-terminally processed	WDR61		>tr|H0YMF9|H0YMF9_HUMAN WD repeat-containing protein 61 OS=Homo sapiens GN=WDR61 PE=1 SV=1;>tr|H0YL19|H0YL19_HUMAN WD repeat-containing protein 61 OS=Homo sapiens GN=WDR61 PE=1 SV=1;>tr|H0YN81|H0YN81_HUMAN WD repeat-containing protein 61 (Fragment) OS=Homo	5	2	2	2	0	1	0	1	0	0	1	2	0	0	0	0	0	1	0	1	0	0	1	2	0	0	0	0	0	1	0	1	0	0	1	2	0	0	0	0	9.5
H0YLW7;H0YMW8;H0YNF3;H0YMR6;H0YLE6;H0YL55;H7BXE3;Q9NWH9	H0YLW7;H0YMW8;H0YNF3;H0YMR6;H0YLE6;H0YL55;H7BXE3;Q9NWH9	1;1;1;1;1;1;1;1	1;1;1;1;1;1;1;1	1;1;1;1;1;1;1;1	SAFB-like transcription modulator	SLTM		>tr|H0YLW7|H0YLW7_HUMAN SAFB-like transcription modulator OS=Homo sapiens GN=SLTM PE=1 SV=1;>tr|H0YMW8|H0YMW8_HUMAN SAFB-like transcription modulator OS=Homo sapiens GN=SLTM PE=1 SV=1;>tr|H0YNF3|H0YNF3_HUMAN SAFB-like transcription modulator (Fragment) OS=	8	1	1	1	0	0	1	1	0	0	0	0	0	0	0	0	0	0	1	1	0	0	0	0	0	0	0	0	0	0	1	1	0	0	0	0	0	0	0	0	30.6
H0YMZ1;H0YN18;H0YL69;P25789-2;P25789;H0YKS0;H0YKT8;H0YMI6;H0YMA1;REV__Q9UJ14	H0YMZ1;H0YN18;H0YL69;P25789-2;P25789;H0YKS0;H0YKT8;H0YMI6;H0YMA1;REV__Q9UJ14	2;2;2;2;2;1;1;1;1;1	2;2;2;2;2;1;1;1;1;1	2;2;2;2;2;1;1;1;1;1	Proteasome subunit alpha type;Proteasome subunit alpha type-4;Proteasome subunit beta type	PSMA4		>tr|H0YMZ1|H0YMZ1_HUMAN Proteasome subunit alpha type (Fragment) OS=Homo sapiens GN=PSMA4 PE=1 SV=2;>tr|H0YN18|H0YN18_HUMAN Proteasome subunit alpha type-4 OS=Homo sapiens GN=PSMA4 PE=1 SV=1;>tr|H0YL69|H0YL69_HUMAN Proteasome subunit alpha type (Fragment)	10	2	2	2	0	2	0	0	0	0	1	1	0	1	0	0	0	2	0	0	0	0	1	1	0	1	0	0	0	2	0	0	0	0	1	1	0	1	0	0	9.5
H0YMV8;Q71UM5;C9JLI6	H0YMV8;Q71UM5;C9JLI6	3;3;2	2;2;2	2;2;2	40S ribosomal protein S27;40S ribosomal protein S27-like	RPS27L		>tr|H0YMV8|H0YMV8_HUMAN 40S ribosomal protein S27 OS=Homo sapiens GN=RPS27L PE=1 SV=1;>sp|Q71UM5|RS27L_HUMAN 40S ribosomal protein S27-like OS=Homo sapiens GN=RPS27L PE=1 SV=3;>tr|C9JLI6|C9JLI6_HUMAN 40S ribosomal protein S27 OS=Homo sapiens GN=RPS27L PE=1	3	3	2	2	0	2	0	1	0	0	2	2	0	0	0	0	0	1	0	1	0	0	1	1	0	0	0	0	0	1	0	1	0	0	1	1	0	0	0	0	21
H0YNB5;P09958	H0YNB5;P09958	1;1	1;1	1;1	Furin	FURIN		>tr|H0YNB5|H0YNB5_HUMAN Furin (Fragment) OS=Homo sapiens GN=FURIN PE=4 SV=1;>sp|P09958|FURIN_HUMAN Furin OS=Homo sapiens GN=FURIN PE=1 SV=2	2	1	1	1	0	1	0	0	0	0	1	1	0	0	0	0	0	1	0	0	0	0	1	1	0	0	0	0	0	1	0	0	0	0	1	1	0	0	0	0	6.5
H2N331;H7BYL2;J3KNV4;Q13683-13;Q13683-9;Q13683-7;Q13683-3;Q13683-10;Q13683	H2N331;H7BYL2;J3KNV4;Q13683-13;Q13683-9;Q13683-7;Q13683-3;Q13683-10;Q13683	1;1;1;1;1;1;1;1;1	1;1;1;1;1;1;1;1;1	1;1;1;1;1;1;1;1;1	Integrin alpha-7;Integrin alpha-7 heavy chain;Integrin alpha-7 light chain;Integrin alpha-7 70 kDa form	ITGA7		>tr|H2N331|H2N331_HUMAN Integrin alpha-7 OS=Homo sapiens GN=ITGA7 PE=3 SV=1;>tr|H7BYL2|H7BYL2_HUMAN Integrin alpha-7 OS=Homo sapiens GN=ITGA7 PE=3 SV=1;>tr|J3KNV4|J3KNV4_HUMAN Integrin alpha-7 OS=Homo sapiens GN=ITGA7 PE=3 SV=1;>sp|Q13683-13|ITA7_HUMAN Iso	9	1	1	1	0	0	0	0	0	0	0	1	0	0	0	0	0	0	0	0	0	0	0	1	0	0	0	0	0	0	0	0	0	0	0	1	0	0	0	0	1.3
H3BLZ8;Q92841-1;Q92841-3;Q92841;C9JMU5;Q92841-2;G5E9L5	H3BLZ8;Q92841-1;Q92841-3;Q92841;C9JMU5;Q92841-2	23;23;23;23;22;22;1	15;15;15;15;15;15;1	15;15;15;15;15;15;1	Probable ATP-dependent RNA helicase DDX17	DDX17		>tr|H3BLZ8|H3BLZ8_HUMAN Probable ATP-dependent RNA helicase DDX17 OS=Homo sapiens GN=DDX17 PE=1 SV=1;>sp|Q92841-1|DDX17_HUMAN Isoform 2 of Probable ATP-dependent RNA helicase DDX17 OS=Homo sapiens GN=DDX17;>sp|Q92841-3|DDX17_HUMAN Isoform 4 of Probable ATP	7	23	15	15	0	6	4	10	3	8	11	16	0	3	0	1	0	4	2	6	2	6	8	11	0	3	0	0	0	4	2	6	2	6	8	11	0	3	0	0	29.1
H3BMQ2;Q9UHA3	H3BMQ2;Q9UHA3	1;1	1;1	1;1	Probable ribosome biogenesis protein RLP24	RSL24D1		>tr|H3BMQ2|H3BMQ2_HUMAN Probable ribosome biogenesis protein RLP24 (Fragment) OS=Homo sapiens GN=RSL24D1 PE=4 SV=1;>sp|Q9UHA3|RLP24_HUMAN Probable ribosome biogenesis protein RLP24 OS=Homo sapiens GN=RSL24D1 PE=1 SV=1	2	1	1	1	0	0	0	0	0	0	0	1	0	0	0	0	0	0	0	0	0	0	0	1	0	0	0	0	0	0	0	0	0	0	0	1	0	0	0	0	18.2
H3BRK5;H3BMW1;H3BNF0;H3BNS4;Q9Y5Y2	H3BRK5;H3BMW1;H3BNF0;H3BNS4;Q9Y5Y2	1;1;1;1;1	1;1;1;1;1	1;1;1;1;1	Cytosolic Fe-S cluster assembly factor NUBP2	NUBP2		>tr|H3BRK5|H3BRK5_HUMAN Cytosolic Fe-S cluster assembly factor NUBP2 OS=Homo sapiens GN=NUBP2 PE=1 SV=1;>tr|H3BMW1|H3BMW1_HUMAN Cytosolic Fe-S cluster assembly factor NUBP2 (Fragment) OS=Homo sapiens GN=NUBP2 PE=1 SV=1;>tr|H3BNF0|H3BNF0_HUMAN Cytosolic Fe-	5	1	1	1	0	0	0	0	0	0	0	1	0	0	0	0	0	0	0	0	0	0	0	1	0	0	0	0	0	0	0	0	0	0	0	1	0	0	0	0	19.6
H3BND3;O43809;H3BV41	H3BND3;O43809;H3BV41	2;2;1	2;2;1	2;2;1	Cleavage and polyadenylation specificity factor subunit 5	NUDT21		>tr|H3BND3|H3BND3_HUMAN Cleavage and polyadenylation-specificity factor subunit 5 (Fragment) OS=Homo sapiens GN=NUDT21 PE=1 SV=2;>sp|O43809|CPSF5_HUMAN Cleavage and polyadenylation specificity factor subunit 5 OS=Homo sapiens GN=NUDT21 PE=1 SV=1;>tr|H3BV41	3	2	2	2	0	0	0	2	0	0	0	0	0	0	0	0	0	0	0	2	0	0	0	0	0	0	0	0	0	0	0	2	0	0	0	0	0	0	0	0	14.8
H3BNI9;P19784	H3BNI9;P19784	1;1	1;1	1;1	Casein kinase II subunit alpha	CSNK2A2		>tr|H3BNI9|H3BNI9_HUMAN Casein kinase II subunit alpha (Fragment) OS=Homo sapiens GN=CSNK2A2 PE=1 SV=1;>sp|P19784|CSK22_HUMAN Casein kinase II subunit alpha OS=Homo sapiens GN=CSNK2A2 PE=1 SV=1	2	1	1	1	0	0	0	0	0	0	0	1	0	0	0	0	0	0	0	0	0	0	0	1	0	0	0	0	0	0	0	0	0	0	0	1	0	0	0	0	6.7
H3BTK3;I3L3X8;H3BSW7;H3BUY4;H3BPY5;H3BNU9;Q9Y2V2	H3BTK3;I3L3X8;H3BSW7;H3BUY4;H3BPY5;H3BNU9;Q9Y2V2	2;2;2;2;2;2;2	2;2;2;2;2;2;2	2;2;2;2;2;2;2	Calcium-regulated heat stable protein 1	CARHSP1		>tr|H3BTK3|H3BTK3_HUMAN Calcium-regulated heat stable protein 1 (Fragment) OS=Homo sapiens GN=CARHSP1 PE=1 SV=1;>tr|I3L3X8|I3L3X8_HUMAN Calcium-regulated heat stable protein 1 OS=Homo sapiens GN=CARHSP1 PE=1 SV=1;>tr|H3BSW7|H3BSW7_HUMAN Calcium-regulated h	7	2	2	2	0	0	0	0	0	0	0	2	0	0	0	0	0	0	0	0	0	0	0	2	0	0	0	0	0	0	0	0	0	0	0	2	0	0	0	0	26.8
H3BNV7;Q9Y3D0	H3BNV7;Q9Y3D0	1;1	1;1	1;1	Mitotic spindle-associated MMXD complex subunit MIP18	FAM96B		>tr|H3BNV7|H3BNV7_HUMAN Mitotic spindle-associated MMXD complex subunit MIP18 (Fragment) OS=Homo sapiens GN=FAM96B PE=1 SV=1;>sp|Q9Y3D0|MIP18_HUMAN Mitotic spindle-associated MMXD complex subunit MIP18 OS=Homo sapiens GN=FAM96B PE=1 SV=1	2	1	1	1	0	0	0	0	0	0	1	1	0	0	0	0	0	0	0	0	0	0	1	1	0	0	0	0	0	0	0	0	0	0	1	1	0	0	0	0	13.7
H3BPE1;H3BQK9;Q9UPN3;F5GZL7;F8W8Q1;Q9UPN3-4;Q9UPN3-3;Q9UPN3-2;Q9UPN3-5;H0Y390;E9PLY5;E9PNZ4;H0Y4F5;H0Y314;E9PLY0	H3BPE1;H3BQK9;Q9UPN3;F5GZL7;F8W8Q1;Q9UPN3-4;Q9UPN3-3;Q9UPN3-2;Q9UPN3-5;H0Y390	6;6;5;4;4;4;4;4;4;3;2;2;1;1;1	3;3;3;3;3;3;3;3;2;3;1;1;0;0;0	3;3;3;3;3;3;3;3;2;3;1;1;0;0;0	Microtubule-actin cross-linking factor 1, isoforms 1/2/3/5	MACF1		>tr|H3BPE1|H3BPE1_HUMAN Microtubule-actin cross-linking factor 1, isoforms 1/2/3/5 OS=Homo sapiens GN=MACF1 PE=1 SV=1;>tr|H3BQK9|H3BQK9_HUMAN Microtubule-actin cross-linking factor 1, isoforms 1/2/3/5 OS=Homo sapiens GN=MACF1 PE=1 SV=1;>sp|Q9UPN3|MACF1_HUM	15	6	3	3	0	1	0	2	0	0	1	2	0	0	0	0	0	0	0	0	0	0	1	2	0	0	0	0	0	0	0	0	0	0	1	2	0	0	0	0	0.9
H3BPE7;P35637-2;P35637;H3BNZ4	H3BPE7;P35637-2;P35637	4;4;4;1	4;4;4;1	4;4;4;1	RNA-binding protein FUS	FUS	216;218	>tr|H3BPE7|H3BPE7_HUMAN RNA-binding protein FUS OS=Homo sapiens GN=FUS PE=1 SV=1;>sp|P35637-2|FUS_HUMAN Isoform Short of RNA-binding protein FUS OS=Homo sapiens GN=FUS;>sp|P35637|FUS_HUMAN RNA-binding protein FUS OS=Homo sapiens GN=FUS PE=1 SV=1	4	4	4	4	0	0	0	1	0	2	1	1	0	0	0	2	0	0	0	1	0	2	1	1	0	0	0	2	0	0	0	1	0	2	1	1	0	0	0	2	14.8
H3BT58;Q14019	H3BT58;Q14019	2;2	2;2	2;2	Coactosin-like protein	COTL1		>tr|H3BT58|H3BT58_HUMAN Coactosin-like protein OS=Homo sapiens GN=COTL1 PE=1 SV=1;>sp|Q14019|COTL1_HUMAN Coactosin-like protein OS=Homo sapiens GN=COTL1 PE=1 SV=3	2	2	2	2	0	0	0	0	0	0	2	1	0	0	0	0	0	0	0	0	0	0	2	1	0	0	0	0	0	0	0	0	0	0	2	1	0	0	0	0	21.9
H3BVG0;Q8N1F7;H3BV11;H3BRI8;H3BP95;H3BM93;H3BPA9;Q8N1F7-2	H3BVG0;Q8N1F7;H3BV11;H3BRI8;H3BP95;H3BM93;H3BPA9;Q8N1F7-2	2;2;1;1;1;1;1;1	2;2;1;1;1;1;1;1	2;2;1;1;1;1;1;1	Nuclear pore complex protein Nup93	NUP93		>tr|H3BVG0|H3BVG0_HUMAN Nuclear pore complex protein Nup93 OS=Homo sapiens GN=NUP93 PE=1 SV=1;>sp|Q8N1F7|NUP93_HUMAN Nuclear pore complex protein Nup93 OS=Homo sapiens GN=NUP93 PE=1 SV=2;>tr|H3BV11|H3BV11_HUMAN Nuclear pore complex protein Nup93 (Fragment)	8	2	2	2	0	0	0	0	0	0	1	2	0	0	0	0	0	0	0	0	0	0	1	2	0	0	0	0	0	0	0	0	0	0	1	2	0	0	0	0	2.5
H7BXL6;Q3ZCN5	H7BXL6;Q3ZCN5	1;1	1;1	1;1	Otogelin-like protein	OTOGL		>tr|H7BXL6|H7BXL6_HUMAN Otogelin-like protein (Fragment) OS=Homo sapiens GN=OTOGL PE=4 SV=1;>sp|Q3ZCN5|OTOGL_HUMAN Otogelin-like protein OS=Homo sapiens GN=OTOGL PE=2 SV=5	2	1	1	1	1	0	0	0	0	0	0	0	0	0	0	0	1	0	0	0	0	0	0	0	0	0	0	0	1	0	0	0	0	0	0	0	0	0	0	0	1.1
H7BXY3;Q7L2E3-3;Q7L2E3;Q7L2E3-2	H7BXY3;Q7L2E3-3;Q7L2E3;Q7L2E3-2	35;35;35;35	35;35;35;35	35;35;35;35	Putative ATP-dependent RNA helicase DHX30	DHX30		>tr|H7BXY3|H7BXY3_HUMAN Putative ATP-dependent RNA helicase DHX30 OS=Homo sapiens GN=DHX30 PE=1 SV=1;>sp|Q7L2E3-3|DHX30_HUMAN Isoform 3 of Putative ATP-dependent RNA helicase DHX30 OS=Homo sapiens GN=DHX30;>sp|Q7L2E3|DHX30_HUMAN Putative ATP-dependent RNA	4	35	35	35	0	9	2	12	0	5	14	21	0	0	0	0	0	9	2	12	0	5	14	21	0	0	0	0	0	9	2	12	0	5	14	21	0	0	0	0	31.1
H7BXY5;Q0ZGT2-4;Q0ZGT2-2;Q0ZGT2;Q0ZGT2-3;E7ETM8;E7EUA0;E7EQF0	H7BXY5;Q0ZGT2-4;Q0ZGT2-2;Q0ZGT2;Q0ZGT2-3;E7ETM8;E7EUA0	8;8;8;8;6;4;4;1	8;8;8;8;6;4;4;1	8;8;8;8;6;4;4;1	Nexilin	NEXN		>tr|H7BXY5|H7BXY5_HUMAN Nexilin (Fragment) OS=Homo sapiens GN=NEXN PE=1 SV=1;>sp|Q0ZGT2-4|NEXN_HUMAN Isoform 4 of Nexilin OS=Homo sapiens GN=NEXN;>sp|Q0ZGT2-2|NEXN_HUMAN Isoform 2 of Nexilin OS=Homo sapiens GN=NEXN;>sp|Q0ZGT2|NEXN_HUMAN Nexilin OS=Homo sap	8	8	8	8	0	2	0	4	0	0	0	4	0	1	0	0	0	2	0	4	0	0	0	4	0	1	0	0	0	2	0	4	0	0	0	4	0	1	0	0	15.1
H7BYJ3;O14578-3;O14578;O14578-4	H7BYJ3;O14578-3;O14578;O14578-4	3;3;3;3	3;3;3;3	3;3;3;3	Citron Rho-interacting kinase	CIT		>tr|H7BYJ3|H7BYJ3_HUMAN Citron Rho-interacting kinase (Fragment) OS=Homo sapiens GN=CIT PE=1 SV=1;>sp|O14578-3|CTRO_HUMAN Isoform 3 of Citron Rho-interacting kinase OS=Homo sapiens GN=CIT;>sp|O14578|CTRO_HUMAN Citron Rho-interacting kinase OS=Homo sapiens	4	3	3	3	0	0	0	0	0	0	2	1	0	0	0	0	0	0	0	0	0	0	2	1	0	0	0	0	0	0	0	0	0	0	2	1	0	0	0	0	1.5
H7BYY1;F5H7S3;B7Z596;P09493-2;P09493-5	H7BYY1;F5H7S3;B7Z596;P09493-2;P09493-5	47;44;44;39;36	9;9;9;5;9	0;0;0;0;0	Tropomyosin alpha-1 chain	TPM1		>tr|H7BYY1|H7BYY1_HUMAN Tropomyosin 1 (Alpha), isoform CRA_m OS=Homo sapiens GN=TPM1 PE=1 SV=1;>tr|F5H7S3|F5H7S3_HUMAN Tropomyosin alpha-1 chain OS=Homo sapiens GN=TPM1 PE=1 SV=2;>tr|B7Z596|B7Z596_HUMAN Tropomyosin alpha-1 chain OS=Homo sapiens GN=TPM1 PE=	5	47	9	0	0	40	2	22	3	10	32	45	0	15	0	0	0	8	0	5	0	3	6	9	0	4	0	0	0	0	0	0	0	0	0	0	0	0	0	0	91.1
H7BZJ3	H7BZJ3	4	1	1		PDIA3		>tr|H7BZJ3|H7BZJ3_HUMAN Protein disulfide-isomerase A3 (Fragment) OS=Homo sapiens GN=PDIA3 PE=1 SV=1	1	4	1	1	0	0	0	1	0	2	3	0	0	1	0	0	0	0	0	0	0	0	1	0	0	0	0	0	0	0	0	0	0	0	1	0	0	0	0	0	40.7
H7C0T1;H7C2R9;Q9BRJ6;C9JQV0	H7C0T1;H7C2R9;Q9BRJ6;C9JQV0	3;3;3;2	3;3;3;2	3;3;3;2	Uncharacterized protein C7orf50	C7orf50		>tr|H7C0T1|H7C0T1_HUMAN Uncharacterized protein C7orf50 (Fragment) OS=Homo sapiens GN=C7orf50 PE=1 SV=1;>tr|H7C2R9|H7C2R9_HUMAN Uncharacterized protein C7orf50 (Fragment) OS=Homo sapiens GN=C7orf50 PE=1 SV=1;>sp|Q9BRJ6|CG050_HUMAN Uncharacterized protein C	4	3	3	3	0	0	0	3	0	0	0	0	0	0	0	0	0	0	0	3	0	0	0	0	0	0	0	0	0	0	0	3	0	0	0	0	0	0	0	0	20.4
H7C1L7;H7C3G9;Q9UJ70;H0YE82;H0YEB7;C9JEV6;Q9UJ70-2	H7C1L7;H7C3G9;Q9UJ70;H0YE82;H0YEB7;C9JEV6;Q9UJ70-2	3;3;3;2;2;2;2	3;3;3;2;2;2;2	3;3;3;2;2;2;2	N-acetyl-D-glucosamine kinase	NAGK		>tr|H7C1L7|H7C1L7_HUMAN N-acetyl-D-glucosamine kinase OS=Homo sapiens GN=NAGK PE=1 SV=2;>tr|H7C3G9|H7C3G9_HUMAN N-acetyl-D-glucosamine kinase OS=Homo sapiens GN=NAGK PE=1 SV=2;>sp|Q9UJ70|NAGK_HUMAN N-acetyl-D-glucosamine kinase OS=Homo sapiens GN=NAGK PE=1	7	3	3	3	0	0	0	0	0	0	2	2	0	0	0	0	0	0	0	0	0	0	2	2	0	0	0	0	0	0	0	0	0	0	2	2	0	0	0	0	18.9
H7C2C4;H7C1N2;O75128-5;O75128-4;O75128-3;O75128;O75128-7;O75128-2;C9J9X1;J3KR05	H7C2C4;H7C1N2;O75128-5;O75128-4;O75128-3;O75128;O75128-7;O75128-2;C9J9X1;J3KR05	2;2;2;2;2;2;2;2;1;1	2;2;2;2;2;2;2;2;1;1	2;2;2;2;2;2;2;2;1;1	Protein cordon-bleu	COBL		>tr|H7C2C4|H7C2C4_HUMAN Protein cordon-bleu (Fragment) OS=Homo sapiens GN=COBL PE=1 SV=1;>tr|H7C1N2|H7C1N2_HUMAN Protein cordon-bleu (Fragment) OS=Homo sapiens GN=COBL PE=1 SV=1;>sp|O75128-5|COBL_HUMAN Isoform 5 of Protein cordon-bleu OS=Homo sapiens GN=CO	10	2	2	2	0	1	0	0	0	1	0	2	0	0	0	0	0	1	0	0	0	1	0	2	0	0	0	0	0	1	0	0	0	1	0	2	0	0	0	0	2.9
H7C2Q8;Q99848	H7C2Q8;Q99848	7;7	7;7	7;7	Probable rRNA-processing protein EBP2	EBNA1BP2		>tr|H7C2Q8|H7C2Q8_HUMAN EBNA1 binding protein 2, isoform CRA_d OS=Homo sapiens GN=EBNA1BP2 PE=1 SV=1;>sp|Q99848|EBP2_HUMAN Probable rRNA-processing protein EBP2 OS=Homo sapiens GN=EBNA1BP2 PE=1 SV=2	2	7	7	7	0	0	0	1	0	0	5	3	0	0	0	0	0	0	0	1	0	0	5	3	0	0	0	0	0	0	0	1	0	0	5	3	0	0	0	0	13
H7C2Y5;Q9UBS4	H7C2Y5;Q9UBS4	1;1	1;1	1;1	DnaJ homolog subfamily B member 11	DNAJB11		>tr|H7C2Y5|H7C2Y5_HUMAN DnaJ homolog subfamily B member 11 (Fragment) OS=Homo sapiens GN=DNAJB11 PE=1 SV=2;>sp|Q9UBS4|DJB11_HUMAN DnaJ homolog subfamily B member 11 OS=Homo sapiens GN=DNAJB11 PE=1 SV=1	2	1	1	1	0	0	0	0	0	0	1	0	0	0	0	0	0	0	0	0	0	0	1	0	0	0	0	0	0	0	0	0	0	0	1	0	0	0	0	0	6.6
H7C2Z0;Q8NC56	H7C2Z0;Q8NC56	3;3	3;3	3;3	LEM domain-containing protein 2	LEMD2		>tr|H7C2Z0|H7C2Z0_HUMAN LEM domain-containing protein 2 (Fragment) OS=Homo sapiens GN=LEMD2 PE=1 SV=1;>sp|Q8NC56|LEMD2_HUMAN LEM domain-containing protein 2 OS=Homo sapiens GN=LEMD2 PE=1 SV=1	2	3	3	3	0	0	0	2	0	0	0	2	0	0	0	0	0	0	0	2	0	0	0	2	0	0	0	0	0	0	0	2	0	0	0	2	0	0	0	0	9.6
H7C3A1;Q9BXP5-5;Q9BXP5-4;Q9BXP5-2;Q9BXP5-3;Q9BXP5;H7C1K0	H7C3A1;Q9BXP5-5;Q9BXP5-4;Q9BXP5-2;Q9BXP5-3;Q9BXP5	3;3;3;3;3;3;1	3;3;3;3;3;3;1	3;3;3;3;3;3;1	Serrate RNA effector molecule homolog	SRRT		>tr|H7C3A1|H7C3A1_HUMAN Serrate RNA effector molecule homolog (Fragment) OS=Homo sapiens GN=SRRT PE=1 SV=1;>sp|Q9BXP5-5|SRRT_HUMAN Isoform 5 of Serrate RNA effector molecule homolog OS=Homo sapiens GN=SRRT;>sp|Q9BXP5-4|SRRT_HUMAN Isoform 4 of Serrate RNA e	7	3	3	3	0	0	0	2	0	0	1	1	0	0	0	0	0	0	0	2	0	0	1	1	0	0	0	0	0	0	0	2	0	0	1	1	0	0	0	0	6.2
H7C4F6;O00629	H7C4F6;O00629	2;2	2;2	1;1	Importin subunit alpha-3	KPNA4		>tr|H7C4F6|H7C4F6_HUMAN Importin subunit alpha-3 (Fragment) OS=Homo sapiens GN=KPNA4 PE=1 SV=1;>sp|O00629|IMA3_HUMAN Importin subunit alpha-3 OS=Homo sapiens GN=KPNA4 PE=1 SV=1	2	2	2	1	0	0	0	0	0	1	2	1	0	0	0	0	0	0	0	0	0	1	2	1	0	0	0	0	0	0	0	0	0	1	1	1	0	0	0	0	14.1
H7C5R8;Q460N5-5;Q460N5-3;Q460N5-4;Q460N5-1;Q460N5	H7C5R8;Q460N5-5;Q460N5-3;Q460N5-4;Q460N5-1;Q460N5	2;2;2;2;2;2	2;2;2;2;2;2	2;2;2;2;2;2	Poly [ADP-ribose] polymerase 14	PARP14		>tr|H7C5R8|H7C5R8_HUMAN Poly [ADP-ribose] polymerase 14 (Fragment) OS=Homo sapiens GN=PARP14 PE=1 SV=1;>sp|Q460N5-5|PAR14_HUMAN Isoform 5 of Poly [ADP-ribose] polymerase 14 OS=Homo sapiens GN=PARP14;>sp|Q460N5-3|PAR14_HUMAN Isoform 3 of Poly [ADP-ribose] p	6	2	2	2	0	0	1	0	1	0	0	0	1	0	2	0	0	0	1	0	1	0	0	0	1	0	2	0	0	0	1	0	1	0	0	0	1	0	2	0	2.5
I3L0U5;Q6PK04	I3L0U5;Q6PK04	2;2	2;2	2;2	Coiled-coil domain-containing protein 137	CCDC137		>tr|I3L0U5|I3L0U5_HUMAN Coiled-coil domain-containing protein 137 (Fragment) OS=Homo sapiens GN=CCDC137 PE=1 SV=1;>sp|Q6PK04|CC137_HUMAN Coiled-coil domain-containing protein 137 OS=Homo sapiens GN=CCDC137 PE=1 SV=1	2	2	2	2	0	0	0	0	0	0	0	2	0	0	0	0	0	0	0	0	0	0	0	2	0	0	0	0	0	0	0	0	0	0	0	2	0	0	0	0	9.6
I3L172;Q9BUT9-2;Q9BUT9	I3L172;Q9BUT9-2;Q9BUT9	1;1;1	1;1;1	1;1;1	Protein FAM195A	FAM195A		>tr|I3L172|I3L172_HUMAN Protein FAM195A OS=Homo sapiens GN=FAM195A PE=1 SV=1;>sp|Q9BUT9-2|F195A_HUMAN Isoform 2 of Protein FAM195A OS=Homo sapiens GN=FAM195A;>sp|Q9BUT9|F195A_HUMAN Protein FAM195A OS=Homo sapiens GN=FAM195A PE=1 SV=2	3	1	1	1	0	0	0	0	0	0	0	1	0	0	0	0	0	0	0	0	0	0	0	1	0	0	0	0	0	0	0	0	0	0	0	1	0	0	0	0	16.9
I3L1H9;I3L3X0;Q96DA0	I3L1H9;I3L3X0;Q96DA0	1;1;1	1;1;1	1;1;1	Zymogen granule protein 16 homolog B	ZG16B		>tr|I3L1H9|I3L1H9_HUMAN Zymogen granule protein 16 homolog B (Fragment) OS=Homo sapiens GN=ZG16B PE=4 SV=1;>tr|I3L3X0|I3L3X0_HUMAN Zymogen granule protein 16 homolog B (Fragment) OS=Homo sapiens GN=ZG16B PE=4 SV=1;>sp|Q96DA0|ZG16B_HUMAN Zymogen granule pro	3	1	1	1	0	1	0	0	0	0	0	0	0	0	0	0	0	1	0	0	0	0	0	0	0	0	0	0	0	1	0	0	0	0	0	0	0	0	0	0	13
I3L1P8;Q02978;Q02978-2	I3L1P8;Q02978;Q02978-2	9;9;6	9;9;6	9;9;6	Mitochondrial 2-oxoglutarate/malate carrier protein	SLC25A11		>tr|I3L1P8|I3L1P8_HUMAN Mitochondrial 2-oxoglutarate/malate carrier protein (Fragment) OS=Homo sapiens GN=SLC25A11 PE=1 SV=1;>sp|Q02978|M2OM_HUMAN Mitochondrial 2-oxoglutarate/malate carrier protein OS=Homo sapiens GN=SLC25A11 PE=1 SV=3;>sp|Q02978-2|M2OM_H	3	9	9	9	0	4	0	7	0	0	1	5	0	0	0	0	0	4	0	7	0	0	1	5	0	0	0	0	0	4	0	7	0	0	1	5	0	0	0	0	41.2
I3L2C7;P57678;I3L4A4;I3L399;I3L1J7;E7EN12;I3L4M4;J3KTD2;C9JTR3;Q86VV8-2;Q86VV8-4;Q86VV8-3;Q86VV8	I3L2C7;P57678;I3L4A4;I3L399	3;3;2;2;1;1;1;1;1;1;1;1;1	3;3;2;2;1;1;1;1;1;1;1;1;1	3;3;2;2;1;1;1;1;1;1;1;1;1	Gem-associated protein 4	GEMIN4		>tr|I3L2C7|I3L2C7_HUMAN Gem-associated protein 4 OS=Homo sapiens GN=GEMIN4 PE=1 SV=1;>sp|P57678|GEMI4_HUMAN Gem-associated protein 4 OS=Homo sapiens GN=GEMIN4 PE=1 SV=2;>tr|I3L4A4|I3L4A4_HUMAN Gem-associated protein 4 (Fragment) OS=Homo sapiens GN=GEMIN4 P	13	3	3	3	0	3	0	0	0	0	1	2	0	0	0	0	0	3	0	0	0	0	1	2	0	0	0	0	0	3	0	0	0	0	1	2	0	0	0	0	2.4
J3KMX1;Q99567	J3KMX1;Q99567	2;2	2;2	2;2	Nuclear pore complex protein Nup88	NUP88		>tr|J3KMX1|J3KMX1_HUMAN Nuclear pore complex protein Nup88 (Fragment) OS=Homo sapiens GN=NUP88 PE=1 SV=1;>sp|Q99567|NUP88_HUMAN Nuclear pore complex protein Nup88 OS=Homo sapiens GN=NUP88 PE=1 SV=2	2	2	2	2	0	1	0	0	0	0	1	1	0	0	0	0	0	1	0	0	0	0	1	1	0	0	0	0	0	1	0	0	0	0	1	1	0	0	0	0	3
J3KN67;D6RGJ6	J3KN67	52;9	1;0	0;0		TPM3		>tr|J3KN67|J3KN67_HUMAN Tropomyosin alpha-3 chain OS=Homo sapiens GN=TPM3 PE=1 SV=1	2	52	1	0	0	38	3	19	3	8	27	49	0	11	1	0	0	0	0	0	0	0	0	0	0	0	1	0	0	0	0	0	0	0	0	0	0	0	0	0	81.8
J3KNE3;P68402	J3KNE3;P68402	1;1	1;1	1;1	Platelet-activating factor acetylhydrolase IB subunit beta	PAFAH1B2		>tr|J3KNE3|J3KNE3_HUMAN Platelet-activating factor acetylhydrolase IB subunit beta (Fragment) OS=Homo sapiens GN=PAFAH1B2 PE=1 SV=1;>sp|P68402|PA1B2_HUMAN Platelet-activating factor acetylhydrolase IB subunit beta OS=Homo sapiens GN=PAFAH1B2 PE=1 SV=1	2	1	1	1	0	0	0	0	0	0	1	0	0	0	0	0	0	0	0	0	0	0	1	0	0	0	0	0	0	0	0	0	0	0	1	0	0	0	0	0	5.1
J3KNL6;O15027-2;O15027-4;O15027-3;O15027;O15027-5;X6RGP5	J3KNL6;O15027-2;O15027-4;O15027-3;O15027;O15027-5	7;6;6;6;6;6;3	7;6;6;6;6;6;3	7;6;6;6;6;6;3	Protein transport protein Sec16A	SEC16A		>tr|J3KNL6|J3KNL6_HUMAN Protein transport protein Sec16A OS=Homo sapiens GN=SEC16A PE=1 SV=1;>sp|O15027-2|SC16A_HUMAN Isoform 2 of Protein transport protein Sec16A OS=Homo sapiens GN=SEC16A;>sp|O15027-4|SC16A_HUMAN Isoform 4 of Protein transport protein Se	7	7	7	7	0	2	0	0	0	0	2	6	0	0	0	0	0	2	0	0	0	0	2	6	0	0	0	0	0	2	0	0	0	0	2	6	0	0	0	0	2.9
J3KNT0;Q16658;C9JFC0;C9JPH9	J3KNT0;Q16658	11;11;2;1	11;11;2;1	11;11;2;1	Fascin	FSCN1		>tr|J3KNT0|J3KNT0_HUMAN Fascin OS=Homo sapiens GN=FSCN1 PE=1 SV=1;>sp|Q16658|FSCN1_HUMAN Fascin OS=Homo sapiens GN=FSCN1 PE=1 SV=3	4	11	11	11	0	3	0	2	0	6	7	5	0	2	0	0	0	3	0	2	0	6	7	5	0	2	0	0	0	3	0	2	0	6	7	5	0	2	0	0	27.5
J3KNX9;Q92614-4;Q92614;Q92614-3;Q92614-2;Q92614-5;H0YEV9	J3KNX9;Q92614-4;Q92614;Q92614-3;Q92614-2;Q92614-5	68;68;68;66;54;51;4	68;68;68;66;54;51;4	68;68;68;66;54;51;4	Unconventional myosin-XVIIIa	MYO18A		>tr|J3KNX9|J3KNX9_HUMAN Unconventional myosin-XVIIIa OS=Homo sapiens GN=MYO18A PE=1 SV=1;>sp|Q92614-4|MY18A_HUMAN Isoform 4 of Unconventional myosin-XVIIIa OS=Homo sapiens GN=MYO18A;>sp|Q92614|MY18A_HUMAN Unconventional myosin-XVIIIa OS=Homo sapiens GN=MYO	7	68	68	68	0	24	0	29	0	2	4	48	0	14	0	0	0	24	0	29	0	2	4	48	0	14	0	0	0	24	0	29	0	2	4	48	0	14	0	0	33.7
J3KPP4;O95232;B4DJ96;D6RDI2;D6RHH0;U3KQT3;E7EN55;C9JL41;H0YA81;O95232-2	J3KPP4;O95232;B4DJ96;D6RDI2	8;8;7;5;3;3;1;1;1;1	8;8;7;5;3;3;1;1;1;1	8;8;7;5;3;3;1;1;1;1	Luc7-like protein 3	LUC7L3		>tr|J3KPP4|J3KPP4_HUMAN Cisplatin resistance-associated overexpressed protein, isoform CRA_b OS=Homo sapiens GN=LUC7L3 PE=1 SV=1;>sp|O95232|LC7L3_HUMAN Luc7-like protein 3 OS=Homo sapiens GN=LUC7L3 PE=1 SV=2;>tr|B4DJ96|B4DJ96_HUMAN Luc7-like protein 3 OS=H	10	8	8	8	0	0	0	3	0	0	2	6	0	0	0	0	0	0	0	3	0	0	2	6	0	0	0	0	0	0	0	3	0	0	2	6	0	0	0	0	17.4
J3KPS3;P04075;H3BQN4;P04075-2;H3BPS8;H3BUH7;H3BR04;H3BMQ8;H3BU78;H3BR68;Q5T7D5;P09972;P05062	J3KPS3;P04075;H3BQN4;P04075-2;H3BPS8;H3BUH7;H3BR04	15;15;14;14;11;10;8;7;4;3;1;1;1	15;15;14;14;11;10;8;7;4;3;1;1;1	15;15;14;14;11;10;8;7;4;3;1;1;1	Fructose-bisphosphate aldolase A	ALDOA		>tr|J3KPS3|J3KPS3_HUMAN Fructose-bisphosphate aldolase OS=Homo sapiens GN=ALDOA PE=1 SV=1;>sp|P04075|ALDOA_HUMAN Fructose-bisphosphate aldolase A OS=Homo sapiens GN=ALDOA PE=1 SV=2;>tr|H3BQN4|H3BQN4_HUMAN Fructose-bisphosphate aldolase OS=Homo sapiens GN=A	13	15	15	15	0	1	1	3	1	6	7	2	1	2	2	10	0	1	1	3	1	6	7	2	1	2	2	10	0	1	1	3	1	6	7	2	1	2	2	10	48.4
J3KPT4;Q9H4I3	J3KPT4;Q9H4I3	1;1	1;1	1;1	TraB domain-containing protein	TRABD		>tr|J3KPT4|J3KPT4_HUMAN TraB domain-containing protein OS=Homo sapiens GN=TRABD PE=1 SV=1;>sp|Q9H4I3|TRABD_HUMAN TraB domain-containing protein OS=Homo sapiens GN=TRABD PE=1 SV=1	2	1	1	1	0	0	0	0	0	0	0	1	0	0	0	0	0	0	0	0	0	0	0	1	0	0	0	0	0	0	0	0	0	0	0	1	0	0	0	0	3.2
U3KQI1;J3KQ73;Q14318-3;Q14318;Q14318-2	U3KQI1;J3KQ73;Q14318-3;Q14318;Q14318-2	1;1;1;1;1	1;1;1;1;1	1;1;1;1;1	Peptidyl-prolyl cis-trans isomerase FKBP8	FKBP8		>tr|U3KQI1|U3KQI1_HUMAN Peptidyl-prolyl cis-trans isomerase FKBP8 (Fragment) OS=Homo sapiens GN=FKBP8 PE=1 SV=1;>tr|J3KQ73|J3KQ73_HUMAN Peptidyl-prolyl cis-trans isomerase FKBP8 OS=Homo sapiens GN=FKBP8 PE=1 SV=1;>sp|Q14318-3|FKBP8_HUMAN Isoform 3 of Pepti	5	1	1	1	0	0	0	0	0	0	0	1	0	0	0	0	0	0	0	0	0	0	0	1	0	0	0	0	0	0	0	0	0	0	0	1	0	0	0	0	15.5
J3KQN4;P83881;H7BZ11;H0Y5B4;H7BY91;H0Y3V9;R4GN19	J3KQN4;P83881;H7BZ11;H0Y5B4;H7BY91;H0Y3V9	12;12;11;11;7;7;3	12;12;11;11;7;7;3	5;5;5;5;5;5;0	60S ribosomal protein L36a	RPL36A;RPL36A-HNRNPH2		>tr|J3KQN4|J3KQN4_HUMAN 60S ribosomal protein L36a OS=Homo sapiens GN=RPL36A PE=3 SV=1;>sp|P83881|RL36A_HUMAN 60S ribosomal protein L36a OS=Homo sapiens GN=RPL36A PE=1 SV=2;>tr|H7BZ11|H7BZ11_HUMAN Protein RPL36A-HNRNPH2 (Fragment) OS=Homo sapiens GN=RPL36A	7	12	12	5	0	4	0	1	0	2	5	10	0	0	0	1	0	4	0	1	0	2	5	10	0	0	0	1	0	1	0	0	0	0	1	5	0	0	0	0	38.7
J3KS70;J3QKY2;J3KRD1;J3QKK4;J3QR33;J3QS55;Q9Y2J2-3;Q9Y2J2-2;Q9Y2J2-4;Q9Y2J2	J3KS70;J3QKY2;J3KRD1;J3QKK4;J3QR33;J3QS55;Q9Y2J2-3;Q9Y2J2-2;Q9Y2J2-4;Q9Y2J2	1;1;1;1;1;1;1;1;1;1	1;1;1;1;1;1;1;1;1;1	1;1;1;1;1;1;1;1;1;1	Band 4.1-like protein 3;Band 4.1-like protein 3, N-terminally processed	EPB41L3		>tr|J3KS70|J3KS70_HUMAN Band 4.1-like protein 3 (Fragment) OS=Homo sapiens GN=EPB41L3 PE=1 SV=2;>tr|J3QKY2|J3QKY2_HUMAN Band 4.1-like protein 3 (Fragment) OS=Homo sapiens GN=EPB41L3 PE=1 SV=1;>tr|J3KRD1|J3KRD1_HUMAN Band 4.1-like protein 3 (Fragment) OS=Ho	10	1	1	1	0	0	0	0	0	0	0	1	0	0	0	0	0	0	0	0	0	0	0	1	0	0	0	0	0	0	0	0	0	0	0	1	0	0	0	0	16.7
J3KRN5;P17252	J3KRN5;P17252	1;1	1;1	1;1	Protein kinase C alpha type	PRKCA		>tr|J3KRN5|J3KRN5_HUMAN Protein kinase C alpha type OS=Homo sapiens GN=PRKCA PE=1 SV=1;>sp|P17252|KPCA_HUMAN Protein kinase C alpha type OS=Homo sapiens GN=PRKCA PE=1 SV=4	2	1	1	1	0	0	0	0	0	0	0	1	0	0	0	0	0	0	0	0	0	0	0	1	0	0	0	0	0	0	0	0	0	0	0	1	0	0	0	0	4.5
J3KTB6;J3KRP8;J3QQT0;Q7RTP6	J3KTB6;J3KRP8;J3QQT0;Q7RTP6	1;1;1;1	1;1;1;1	1;1;1;1	Protein-methionine sulfoxide oxidase MICAL3	MICAL3		>tr|J3KTB6|J3KTB6_HUMAN Protein-methionine sulfoxide oxidase MICAL3 (Fragment) OS=Homo sapiens GN=MICAL3 PE=4 SV=1;>tr|J3KRP8|J3KRP8_HUMAN Protein-methionine sulfoxide oxidase MICAL3 (Fragment) OS=Homo sapiens GN=MICAL3 PE=4 SV=1;>tr|J3QQT0|J3QQT0_HUMAN Pr	4	1	1	1	0	0	0	0	0	0	0	1	0	0	0	0	0	0	0	0	0	0	0	1	0	0	0	0	0	0	0	0	0	0	0	1	0	0	0	0	7.2
J3QQT2;J3KRX5;P18621;P18621-3;J3QS96;J3QLC8;J3KRB3;P18621-2;J3KSJ0	J3QQT2;J3KRX5;P18621;P18621-3;J3QS96;J3QLC8;J3KRB3;P18621-2	12;12;12;12;10;10;8;8;5	12;12;12;12;10;10;8;8;5	12;12;12;12;10;10;8;8;5	60S ribosomal protein L17	RPL17		>tr|J3QQT2|J3QQT2_HUMAN 60S ribosomal protein L17 (Fragment) OS=Homo sapiens GN=RPL17 PE=1 SV=1;>tr|J3KRX5|J3KRX5_HUMAN 60S ribosomal protein L17 (Fragment) OS=Homo sapiens GN=RPL17 PE=1 SV=1;>sp|P18621|RL17_HUMAN 60S ribosomal protein L17 OS=Homo sapiens	9	12	12	12	0	5	1	6	1	3	9	12	0	0	0	0	0	5	1	6	1	3	9	12	0	0	0	0	0	5	1	6	1	3	9	12	0	0	0	0	53.8
J3KTA4;P17844;B4DLW8;J3QSF1;J3KRZ1;J3QRQ7;J3QR02;J3KRX8;X6RLV5;J3QRN5;J3QLG9;J3QR62	J3KTA4;P17844;B4DLW8	27;27;25;10;10;9;5;5;3;2;1;1	26;26;24;9;9;9;5;5;3;2;1;1	19;19;17;5;4;8;5;5;3;2;1;1	Probable ATP-dependent RNA helicase DDX5	DDX5		>tr|J3KTA4|J3KTA4_HUMAN Probable ATP-dependent RNA helicase DDX5 OS=Homo sapiens GN=DDX5 PE=1 SV=1;>sp|P17844|DDX5_HUMAN Probable ATP-dependent RNA helicase DDX5 OS=Homo sapiens GN=DDX5 PE=1 SV=1;>tr|B4DLW8|B4DLW8_HUMAN Probable ATP-dependent RNA helicase	12	27	26	19	0	11	5	11	3	9	15	20	0	2	0	2	0	10	5	11	3	9	14	19	0	2	0	2	0	9	3	7	2	7	12	15	0	2	0	1	44.3
J3QR09;J3KTE4;P84098;J3QL15	J3QR09;J3KTE4;P84098;J3QL15	13;13;13;7	13;13;13;7	13;13;13;7	Ribosomal protein L19;60S ribosomal protein L19	RPL19		>tr|J3QR09|J3QR09_HUMAN Ribosomal protein L19 OS=Homo sapiens GN=RPL19 PE=1 SV=1;>tr|J3KTE4|J3KTE4_HUMAN Ribosomal protein L19 OS=Homo sapiens GN=RPL19 PE=1 SV=1;>sp|P84098|RL19_HUMAN 60S ribosomal protein L19 OS=Homo sapiens GN=RPL19 PE=1 SV=1;>tr|J3QL15|	4	13	13	13	0	5	0	5	0	1	0	9	0	0	0	0	0	5	0	5	0	1	0	9	0	0	0	0	0	5	0	5	0	1	0	9	0	0	0	0	37.8
J3KTL2;Q07955;Q07955-3;Q07955-2;J3KSR8;J3QQV5;J3KSW7	J3KTL2;Q07955;Q07955-3;Q07955-2;J3KSR8	26;26;23;23;14;6;6	26;26;23;23;14;6;6	25;25;22;22;14;6;6	Serine/arginine-rich splicing factor 1	SRSF1		>tr|J3KTL2|J3KTL2_HUMAN Serine/arginine-rich-splicing factor 1 OS=Homo sapiens GN=SRSF1 PE=1 SV=1;>sp|Q07955|SRSF1_HUMAN Serine/arginine-rich splicing factor 1 OS=Homo sapiens GN=SRSF1 PE=1 SV=2;>sp|Q07955-3|SRSF1_HUMAN Isoform ASF-3 of Serine/arginine-ric	7	26	26	25	0	8	10	16	4	2	13	17	0	2	0	1	0	8	10	16	4	2	13	17	0	2	0	1	0	8	9	15	4	1	13	17	0	1	0	0	64
J3QL70;O75916-2;O75916	J3QL70;O75916-2;O75916	1;1;1	1;1;1	1;1;1	Regulator of G-protein signaling 9	RGS9		>tr|J3QL70|J3QL70_HUMAN Regulator of G-protein-signaling 9 OS=Homo sapiens GN=RGS9 PE=4 SV=1;>sp|O75916-2|RGS9_HUMAN Isoform 2 of Regulator of G-protein signaling 9 OS=Homo sapiens GN=RGS9;>sp|O75916|RGS9_HUMAN Regulator of G-protein signaling 9 OS=Homo sa	3	1	1	1	0	0	0	0	0	0	0	1	0	0	0	0	0	0	0	0	0	0	0	1	0	0	0	0	0	0	0	0	0	0	0	1	0	0	0	0	2.2
J3QLS3;Q9Y2R9;J3KSI8;J3QQS1;J3QKW2	J3QLS3;Q9Y2R9;J3KSI8;J3QQS1	3;3;2;2;1	3;3;2;2;1	3;3;2;2;1	28S ribosomal protein S7, mitochondrial	MRPS7		>tr|J3QLS3|J3QLS3_HUMAN 28S ribosomal protein S7, mitochondrial OS=Homo sapiens GN=MRPS7 PE=1 SV=1;>sp|Q9Y2R9|RT07_HUMAN 28S ribosomal protein S7, mitochondrial OS=Homo sapiens GN=MRPS7 PE=1 SV=2;>tr|J3KSI8|J3KSI8_HUMAN 28S ribosomal protein S7, mitochondr	5	3	3	3	0	0	0	3	0	0	0	1	0	0	0	0	0	0	0	3	0	0	0	1	0	0	0	0	0	0	0	3	0	0	0	1	0	0	0	0	14.4
J3QRD6;J3QRR4;J3QLW7;Q9Y221-2;Q9Y221	J3QRD6;J3QRR4;J3QLW7;Q9Y221-2;Q9Y221	1;1;1;1;1	1;1;1;1;1	1;1;1;1;1	60S ribosome subunit biogenesis protein NIP7 homolog	NIP7		>tr|J3QRD6|J3QRD6_HUMAN 60S ribosome subunit biogenesis protein NIP7 homolog (Fragment) OS=Homo sapiens GN=NIP7 PE=1 SV=1;>tr|J3QRR4|J3QRR4_HUMAN 60S ribosome subunit biogenesis protein NIP7 homolog (Fragment) OS=Homo sapiens GN=NIP7 PE=1 SV=1;>tr|J3QLW7|J	5	1	1	1	0	0	0	1	0	0	0	0	0	0	0	0	0	0	0	1	0	0	0	0	0	0	0	0	0	0	0	1	0	0	0	0	0	0	0	0	20
J3QQ67;Q07020;G3V203;H0YHA7;Q07020-2;F8VYV2;F8VUA6;F8VXR6	J3QQ67;Q07020;G3V203;H0YHA7;Q07020-2;F8VYV2;F8VUA6	13;13;12;12;12;11;8;1	13;13;12;12;12;11;8;1	13;13;12;12;12;11;8;1	60S ribosomal protein L18	RPL18		>tr|J3QQ67|J3QQ67_HUMAN 60S ribosomal protein L18 (Fragment) OS=Homo sapiens GN=RPL18 PE=1 SV=1;>sp|Q07020|RL18_HUMAN 60S ribosomal protein L18 OS=Homo sapiens GN=RPL18 PE=1 SV=2;>tr|G3V203|G3V203_HUMAN 60S ribosomal protein L18 OS=Homo sapiens GN=RPL18 PE	8	13	13	13	0	4	3	5	1	3	9	11	0	0	0	4	0	4	3	5	1	3	9	11	0	0	0	4	0	4	3	5	1	3	9	11	0	0	0	4	46.8
J3QRD1;P51648;P51648-2;J3QS00;I3L1M4	J3QRD1;P51648;P51648-2;J3QS00;I3L1M4	2;2;2;1;1	2;2;2;1;1	2;2;2;1;1	Fatty aldehyde dehydrogenase	ALDH3A2		>tr|J3QRD1|J3QRD1_HUMAN Fatty aldehyde dehydrogenase OS=Homo sapiens GN=ALDH3A2 PE=1 SV=1;>sp|P51648|AL3A2_HUMAN Fatty aldehyde dehydrogenase OS=Homo sapiens GN=ALDH3A2 PE=1 SV=1;>sp|P51648-2|AL3A2_HUMAN Isoform 2 of Fatty aldehyde dehydrogenase OS=Homo sa	5	2	2	2	0	2	0	0	0	0	1	0	0	0	0	0	0	2	0	0	0	0	1	0	0	0	0	0	0	2	0	0	0	0	1	0	0	0	0	0	6.4
J3QRG6;P42771;P42771-4;K7ES20;G3XAG3;K7ENC6;P42771-2;P42771-3;P42772	J3QRG6;P42771;P42771-4;K7ES20;G3XAG3;K7ENC6;P42771-2;P42771-3	4;4;4;2;2;2;2;2;1	4;4;4;2;2;2;2;2;1	4;4;4;2;2;2;2;2;1	Cyclin-dependent kinase inhibitor 2A, isoforms 1/2/3	CDKN2A		>tr|J3QRG6|J3QRG6_HUMAN Cyclin-dependent kinase inhibitor 2A, isoforms 1/2/3 OS=Homo sapiens GN=CDKN2A PE=1 SV=1;>sp|P42771|CD2A1_HUMAN Cyclin-dependent kinase inhibitor 2A, isoforms 1/2/3 OS=Homo sapiens GN=CDKN2A PE=1 SV=2;>sp|P42771-4|CD2A1_HUMAN Isofor	9	4	4	4	0	1	0	1	0	1	2	3	0	0	0	0	0	1	0	1	0	1	2	3	0	0	0	0	0	1	0	1	0	1	2	3	0	0	0	0	34.8
J3QRN7	J3QRN7	1	1	1		PGAP3		>tr|J3QRN7|J3QRN7_HUMAN Post-GPI attachment to proteins factor 3 (Fragment) OS=Homo sapiens GN=PGAP3 PE=4 SV=1	1	1	1	1	0	0	0	0	0	0	0	1	0	0	0	0	0	0	0	0	0	0	0	1	0	0	0	0	0	0	0	0	0	0	0	1	0	0	0	0	31.8
J3QRS3;P19105;O14950;J3KTJ1	J3QRS3;P19105;O14950	14;14;14;4	14;14;14;4	9;9;9;0	Myosin regulatory light chain 12A;Myosin regulatory light chain 12B	MYL12A;MYL12B		>tr|J3QRS3|J3QRS3_HUMAN Myosin regulatory light chain 12A OS=Homo sapiens GN=MYL12A PE=4 SV=1;>sp|P19105|ML12A_HUMAN Myosin regulatory light chain 12A OS=Homo sapiens GN=MYL12A PE=1 SV=2;>sp|O14950|ML12B_HUMAN Myosin regulatory light chain 12B OS=Homo sapi	4	14	14	9	0	10	3	11	1	8	11	12	0	0	0	0	0	10	3	11	1	8	11	12	0	0	0	0	0	6	3	7	1	5	7	8	0	0	0	0	64.4
J3QT61;J3QSB2;J3QRV9;O75616-2;O75616	J3QT61;J3QSB2;J3QRV9;O75616-2;O75616	1;1;1;1;1	1;1;1;1;1	1;1;1;1;1	GTPase Era, mitochondrial	ERAL1		>tr|J3QT61|J3QT61_HUMAN GTPase Era, mitochondrial OS=Homo sapiens GN=ERAL1 PE=1 SV=1;>tr|J3QSB2|J3QSB2_HUMAN GTPase Era, mitochondrial (Fragment) OS=Homo sapiens GN=ERAL1 PE=1 SV=1;>tr|J3QRV9|J3QRV9_HUMAN GTPase Era, mitochondrial (Fragment) OS=Homo sapien	5	1	1	1	0	0	0	0	0	0	1	0	0	0	0	0	0	0	0	0	0	0	1	0	0	0	0	0	0	0	0	0	0	0	1	0	0	0	0	0	5.8
J3QT28;O43684-2;O43684;B4DDM6;J3QSX4	J3QT28;O43684-2;O43684;B4DDM6	8;8;8;7;1	8;8;8;7;1	8;8;8;7;1	Mitotic checkpoint protein BUB3	BUB3		>tr|J3QT28|J3QT28_HUMAN Mitotic checkpoint protein BUB3 (Fragment) OS=Homo sapiens GN=BUB3 PE=1 SV=1;>sp|O43684-2|BUB3_HUMAN Isoform 2 of Mitotic checkpoint protein BUB3 OS=Homo sapiens GN=BUB3;>sp|O43684|BUB3_HUMAN Mitotic checkpoint protein BUB3 OS=Homo	5	8	8	8	0	1	0	2	0	0	5	6	0	0	0	0	0	1	0	2	0	0	5	6	0	0	0	0	0	1	0	2	0	0	5	6	0	0	0	0	26.3
K7EIG1;O75153;I3L2B0;Q9Y5I4-2;Q9Y5I4	K7EIG1;O75153;I3L2B0;Q9Y5I4-2;Q9Y5I4	2;2;1;1;1	2;2;1;1;1	2;2;1;1;1	Clustered mitochondria protein homolog;Protocadherin alpha-C2	CLUH;PCDHAC2		>tr|K7EIG1|K7EIG1_HUMAN Clustered mitochondria protein homolog (Fragment) OS=Homo sapiens GN=CLUH PE=1 SV=2;>sp|O75153|CLU_HUMAN Clustered mitochondria protein homolog OS=Homo sapiens GN=CLUH PE=1 SV=2;>tr|I3L2B0|I3L2B0_HUMAN Clustered mitochondria protein	5	2	2	2	0	0	0	0	0	0	2	0	0	0	0	0	0	0	0	0	0	0	2	0	0	0	0	0	0	0	0	0	0	0	2	0	0	0	0	0	1.3
K7EPP7;K7ESP1;K7EIH8;Q99615-2;Q99615;K7EJE9;K7EK03;K7EJL5;K7EN19;K7EJV7;K7ER44;K7ELJ8	K7EPP7;K7ESP1;K7EIH8;Q99615-2;Q99615;K7EJE9;K7EK03;K7EJL5;K7EN19;K7EJV7;K7ER44;K7ELJ8	3;3;3;3;3;2;2;2;2;2;2;2	3;3;3;3;3;2;2;2;2;2;2;2	3;3;3;3;3;2;2;2;2;2;2;2	DnaJ homolog subfamily C member 7	DNAJC7		>tr|K7EPP7|K7EPP7_HUMAN DnaJ homolog subfamily C member 7 OS=Homo sapiens GN=DNAJC7 PE=1 SV=1;>tr|K7ESP1|K7ESP1_HUMAN DnaJ homolog subfamily C member 7 (Fragment) OS=Homo sapiens GN=DNAJC7 PE=1 SV=1;>tr|K7EIH8|K7EIH8_HUMAN DnaJ homolog subfamily C member 7	12	3	3	3	0	1	0	1	0	0	1	0	0	0	0	0	0	1	0	1	0	0	1	0	0	0	0	0	0	1	0	1	0	0	1	0	0	0	0	0	11.9
K7ERU8;K7EIV2;Q9BU89	K7ERU8;K7EIV2;Q9BU89	1;1;1	1;1;1	1;1;1	Deoxyhypusine hydroxylase	DOHH		>tr|K7ERU8|K7ERU8_HUMAN Deoxyhypusine hydroxylase (Fragment) OS=Homo sapiens GN=DOHH PE=1 SV=1;>tr|K7EIV2|K7EIV2_HUMAN Deoxyhypusine hydroxylase (Fragment) OS=Homo sapiens GN=DOHH PE=1 SV=1;>sp|Q9BU89|DOHH_HUMAN Deoxyhypusine hydroxylase OS=Homo sapiens GN	3	1	1	1	0	0	0	0	0	0	1	0	0	0	0	0	0	0	0	0	0	0	1	0	0	0	0	0	0	0	0	0	0	0	1	0	0	0	0	0	6.7
K7EKG4;K7EJ57;O96008-2;O96008	K7EKG4;K7EJ57;O96008-2;O96008	1;1;1;1	1;1;1;1	1;1;1;1	Mitochondrial import receptor subunit TOM40 homolog	TOMM40		>tr|K7EKG4|K7EKG4_HUMAN Mitochondrial import receptor subunit TOM40 homolog (Fragment) OS=Homo sapiens GN=TOMM40 PE=1 SV=1;>tr|K7EJ57|K7EJ57_HUMAN Mitochondrial import receptor subunit TOM40 homolog (Fragment) OS=Homo sapiens GN=TOMM40 PE=1 SV=2;>sp|O96008	4	1	1	1	0	0	0	0	0	0	1	0	0	0	0	0	0	0	0	0	0	0	1	0	0	0	0	0	0	0	0	0	0	0	1	0	0	0	0	0	5.4
K7EK07;P84243	K7EK07;P84243	12;12	1;1	1;1	Histone H3;Histone H3.3	H3F3B;H3F3A		>tr|K7EK07|K7EK07_HUMAN Histone H3 (Fragment) OS=Homo sapiens GN=H3F3B PE=1 SV=1;>sp|P84243|H33_HUMAN Histone H3.3 OS=Homo sapiens GN=H3F3A PE=1 SV=2	2	12	1	1	2	4	1	1	1	4	9	7	0	0	0	3	0	0	0	0	0	1	0	0	0	0	0	1	0	0	0	0	0	1	0	0	0	0	0	1	61.4
K7EK42;Q99426;K7EP07;Q6FGY5;K7EL99	K7EK42;Q99426;K7EP07;Q6FGY5	3;3;2;2;1	3;3;2;2;1	3;3;2;2;1	Tubulin-folding cofactor B	TBCB		>tr|K7EK42|K7EK42_HUMAN Tubulin-folding cofactor B OS=Homo sapiens GN=TBCB PE=1 SV=1;>sp|Q99426|TBCB_HUMAN Tubulin-folding cofactor B OS=Homo sapiens GN=TBCB PE=1 SV=2;>tr|K7EP07|K7EP07_HUMAN Tubulin-folding cofactor B (Fragment) OS=Homo sapiens GN=TBCB PE	5	3	3	3	0	0	0	0	0	0	3	1	0	0	0	0	0	0	0	0	0	0	3	1	0	0	0	0	0	0	0	0	0	0	3	1	0	0	0	0	17.8
K7EKI4;K7ELF1;K7ELQ0;K7ES61;X6RAY8;Q9BYD3-2;Q9BYD3	K7EKI4;K7ELF1;K7ELQ0;K7ES61;X6RAY8;Q9BYD3-2;Q9BYD3	1;1;1;1;1;1;1	1;1;1;1;1;1;1	1;1;1;1;1;1;1	39S ribosomal protein L4, mitochondrial	MRPL4		>tr|K7EKI4|K7EKI4_HUMAN 39S ribosomal protein L4, mitochondrial OS=Homo sapiens GN=MRPL4 PE=1 SV=1;>tr|K7ELF1|K7ELF1_HUMAN 39S ribosomal protein L4, mitochondrial (Fragment) OS=Homo sapiens GN=MRPL4 PE=1 SV=1;>tr|K7ELQ0|K7ELQ0_HUMAN 39S ribosomal protein L	7	1	1	1	0	0	0	0	0	0	0	1	0	0	0	0	0	0	0	0	0	0	0	1	0	0	0	0	0	0	0	0	0	0	0	1	0	0	0	0	12.6
K7EKL3;K7EQ05;P28799-3;P28799;K7EQI0;P28799-2	K7EKL3;K7EQ05;P28799-3;P28799;K7EQI0;P28799-2	2;2;2;2;1;1	2;2;2;2;1;1	2;2;2;2;1;1	Granulins;Acrogranin;Paragranulin;Granulin-1;Granulin-2;Granulin-3;Granulin-4;Granulin-5;Granulin-6;Granulin-7	GRN		>tr|K7EKL3|K7EKL3_HUMAN Paragranulin (Fragment) OS=Homo sapiens GN=GRN PE=4 SV=1;>tr|K7EQ05|K7EQ05_HUMAN Paragranulin OS=Homo sapiens GN=GRN PE=4 SV=1;>sp|P28799-3|GRN_HUMAN Isoform 3 of Granulins OS=Homo sapiens GN=GRN;>sp|P28799|GRN_HUMAN Granulins OS=Ho	6	2	2	2	0	0	0	0	1	0	0	0	1	0	2	0	0	0	0	0	1	0	0	0	1	0	2	0	0	0	0	0	1	0	0	0	1	0	2	0	8.2
K7EQA9;K7EKQ2;Q16543	K7EQA9;K7EKQ2;Q16543	1;1;1	1;1;1	1;1;1	Hsp90 co-chaperone Cdc37;Hsp90 co-chaperone Cdc37, N-terminally processed	CDC37		>tr|K7EQA9|K7EQA9_HUMAN Hsp90 co-chaperone Cdc37 (Fragment) OS=Homo sapiens GN=CDC37 PE=1 SV=1;>tr|K7EKQ2|K7EKQ2_HUMAN Hsp90 co-chaperone Cdc37 (Fragment) OS=Homo sapiens GN=CDC37 PE=1 SV=1;>sp|Q16543|CDC37_HUMAN Hsp90 co-chaperone Cdc37 OS=Homo sapiens GN	3	1	1	1	0	1	0	0	0	0	1	1	0	0	0	0	0	1	0	0	0	0	1	1	0	0	0	0	0	1	0	0	0	0	1	1	0	0	0	0	3.9
K7EM56;K7EQJ5;K7ELC2;P62841;S4R456;K7EJ78	K7EM56;K7EQJ5;K7ELC2;P62841;S4R456;K7EJ78	5;5;5;5;4;4	5;5;5;5;4;4	5;5;5;5;4;4	40S ribosomal protein S15	RPS15		>tr|K7EM56|K7EM56_HUMAN 40S ribosomal protein S15 OS=Homo sapiens GN=RPS15 PE=1 SV=2;>tr|K7EQJ5|K7EQJ5_HUMAN 40S ribosomal protein S15 OS=Homo sapiens GN=RPS15 PE=1 SV=2;>tr|K7ELC2|K7ELC2_HUMAN 40S ribosomal protein S15 OS=Homo sapiens GN=RPS15 PE=1 SV=1;>	6	5	5	5	0	1	0	0	0	1	3	5	0	0	0	1	0	1	0	0	0	1	3	5	0	0	0	1	0	1	0	0	0	1	3	5	0	0	0	1	30.4
K7ENI5;K7ELV2;Q96EE3;Q96EE3-1	K7ENI5;K7ELV2;Q96EE3;Q96EE3-1	1;1;1;1	1;1;1;1	1;1;1;1	Nucleoporin SEH1	SEH1L		>tr|K7ENI5|K7ENI5_HUMAN Nucleoporin SEH1 (Fragment) OS=Homo sapiens GN=SEH1L PE=4 SV=1;>tr|K7ELV2|K7ELV2_HUMAN Nucleoporin SEH1 (Fragment) OS=Homo sapiens GN=SEH1L PE=4 SV=1;>sp|Q96EE3|SEH1_HUMAN Nucleoporin SEH1 OS=Homo sapiens GN=SEH1L PE=1 SV=3;>sp|Q96E	4	1	1	1	0	0	0	0	0	0	1	0	0	0	0	0	0	0	0	0	0	0	1	0	0	0	0	0	0	0	0	0	0	0	1	0	0	0	0	0	7
K7ELW0;Q99497;K7EN27	K7ELW0;Q99497;K7EN27	5;5;4	5;5;4	5;5;4	Protein DJ-1	PARK7		>tr|K7ELW0|K7ELW0_HUMAN Protein DJ-1 OS=Homo sapiens GN=PARK7 PE=1 SV=1;>sp|Q99497|PARK7_HUMAN Protein DJ-1 OS=Homo sapiens GN=PARK7 PE=1 SV=2;>tr|K7EN27|K7EN27_HUMAN Protein DJ-1 (Fragment) OS=Homo sapiens GN=PARK7 PE=1 SV=1	3	5	5	5	0	0	0	0	0	0	1	0	0	0	0	4	0	0	0	0	0	0	1	0	0	0	0	4	0	0	0	0	0	0	1	0	0	0	0	4	37.9
K7EM38;C9JUM1;F8WCH0	K7EM38;C9JUM1	15;12;3	1;0;0	1;0;0		ACTG1;ACTB		>tr|K7EM38|K7EM38_HUMAN Actin, cytoplasmic 2, N-terminally processed (Fragment) OS=Homo sapiens GN=ACTG1 PE=1 SV=1;>tr|C9JUM1|C9JUM1_HUMAN Actin, cytoplasmic 1 (Fragment) OS=Homo sapiens GN=ACTB PE=1 SV=1	3	15	1	1	3	10	3	9	2	11	10	12	2	4	3	5	0	1	0	0	0	0	0	1	0	0	0	0	0	1	0	0	0	0	0	1	0	0	0	0	91.7
K7EN43;Q9UK12-2;K7ENM7	K7EN43;Q9UK12-2;K7ENM7	1;1;1	1;1;1	1;1;1		ZNF222;ZNF223		>tr|K7EN43|K7EN43_HUMAN Zinc finger protein 222 OS=Homo sapiens GN=ZNF222 PE=4 SV=1;>sp|Q9UK12-2|ZN222_HUMAN Isoform 2 of Zinc finger protein 222 OS=Homo sapiens GN=ZNF222;>tr|K7ENM7|K7ENM7_HUMAN Zinc finger protein 223 OS=Homo sapiens GN=ZNF223 PE=4 SV=1	3	1	1	1	0	0	0	0	0	0	1	0	0	0	0	0	0	0	0	0	0	0	1	0	0	0	0	0	0	0	0	0	0	0	1	0	0	0	0	0	12.2
K7ENH2;K7ESG5;P61289;P61289-2;B3KQ25;P61289-3;Q6MZZ1;K7EJF8;K7EMD0;K7EPX6;K7EKR3;B7Z8D3	K7ENH2;K7ESG5;P61289;P61289-2;B3KQ25;P61289-3	3;3;3;3;2;2;1;1;1;1;1;1	3;3;3;3;2;2;1;1;1;1;1;1	3;3;3;3;2;2;1;1;1;1;1;1	Proteasome activator complex subunit 3	PSME3		>tr|K7ENH2|K7ENH2_HUMAN Proteasome activator complex subunit 3 (Fragment) OS=Homo sapiens GN=PSME3 PE=1 SV=1;>tr|K7ESG5|K7ESG5_HUMAN Proteasome activator complex subunit 3 OS=Homo sapiens GN=PSME3 PE=1 SV=1;>sp|P61289|PSME3_HUMAN Proteasome activator compl	12	3	3	3	0	1	0	0	0	1	1	2	0	0	0	0	0	1	0	0	0	1	1	2	0	0	0	0	0	1	0	0	0	1	1	2	0	0	0	0	20.7
Q08E86;K7EQ86;Q14667-3;Q14667-2;Q14667	Q08E86;K7EQ86;Q14667-3;Q14667-2;Q14667	1;1;1;1;1	1;1;1;1;1	1;1;1;1;1	UPF0378 protein KIAA0100	KIAA0100		>tr|Q08E86|Q08E86_HUMAN KIAA0100 protein OS=Homo sapiens GN=KIAA0100 PE=1 SV=1;>tr|K7EQ86|K7EQ86_HUMAN KIAA0100, isoform CRA_a OS=Homo sapiens GN=KIAA0100 PE=1 SV=1;>sp|Q14667-3|K0100_HUMAN Isoform 3 of UPF0378 protein KIAA0100 OS=Homo sapiens GN=KIAA0100;	5	1	1	1	1	1	0	0	0	0	1	1	0	0	0	0	1	1	0	0	0	0	1	1	0	0	0	0	1	1	0	0	0	0	1	1	0	0	0	0	0.5
K7EQG1;Q9NXS2-3;Q9NXS2	K7EQG1;Q9NXS2-3;Q9NXS2	1;1;1	1;1;1	1;1;1	Glutaminyl-peptide cyclotransferase-like protein	QPCTL		>tr|K7EQG1|K7EQG1_HUMAN Glutaminyl-peptide cyclotransferase-like protein (Fragment) OS=Homo sapiens GN=QPCTL PE=1 SV=1;>sp|Q9NXS2-3|QPCTL_HUMAN Isoform 2 of Glutaminyl-peptide cyclotransferase-like protein OS=Homo sapiens GN=QPCTL;>sp|Q9NXS2|QPCTL_HUMAN Gl	3	1	1	1	0	1	0	0	0	0	1	1	0	0	0	0	0	1	0	0	0	0	1	1	0	0	0	0	0	1	0	0	0	0	1	1	0	0	0	0	9.1
K7ER96;O43396;G3V1K0;K7EML9	K7ER96;O43396;G3V1K0	3;3;2;1	3;3;2;1	3;3;2;1	Thioredoxin-like protein 1	TXNL1		>tr|K7ER96|K7ER96_HUMAN Thioredoxin-like protein 1 (Fragment) OS=Homo sapiens GN=TXNL1 PE=1 SV=1;>sp|O43396|TXNL1_HUMAN Thioredoxin-like protein 1 OS=Homo sapiens GN=TXNL1 PE=1 SV=3;>tr|G3V1K0|G3V1K0_HUMAN Thioredoxin-like 1, isoform CRA_b OS=Homo sapiens	4	3	3	3	0	2	0	1	0	0	3	3	0	0	0	0	0	2	0	1	0	0	3	3	0	0	0	0	0	2	0	1	0	0	3	3	0	0	0	0	11
K7ERB6;Q9P2W1-3;Q9P2W1-2;Q9P2W1	K7ERB6;Q9P2W1-3;Q9P2W1-2;Q9P2W1	1;1;1;1	1;1;1;1	1;1;1;1	Homologous-pairing protein 2 homolog	PSMC3IP		>tr|K7ERB6|K7ERB6_HUMAN Homologous-pairing protein 2 homolog OS=Homo sapiens GN=PSMC3IP PE=1 SV=1;>sp|Q9P2W1-3|HOP2_HUMAN Isoform 3 of Homologous-pairing protein 2 homolog OS=Homo sapiens GN=PSMC3IP;>sp|Q9P2W1-2|HOP2_HUMAN Isoform 2 of Homologous-pairing p	4	1	1	1	0	0	0	0	0	0	0	1	0	0	0	0	0	0	0	0	0	0	0	1	0	0	0	0	0	0	0	0	0	0	0	1	0	0	0	0	8.4
K7ERI7;P35268;K7EMH1;K7ELC4;K7EP65;K7EKS7;K7EJT5	K7ERI7;P35268;K7EMH1;K7ELC4;K7EP65;K7EKS7	8;8;7;6;5;5;3	8;8;7;6;5;5;3	7;7;6;5;5;5;3	60S ribosomal protein L22	RPL22		>tr|K7ERI7|K7ERI7_HUMAN 60S ribosomal protein L22 OS=Homo sapiens GN=RPL22 PE=1 SV=1;>sp|P35268|RL22_HUMAN 60S ribosomal protein L22 OS=Homo sapiens GN=RPL22 PE=1 SV=2;>tr|K7EMH1|K7EMH1_HUMAN 60S ribosomal protein L22 (Fragment) OS=Homo sapiens GN=RPL22 PE	7	8	8	7	0	4	1	7	0	0	5	8	0	0	0	0	0	4	1	7	0	0	5	8	0	0	0	0	0	4	1	7	0	0	5	7	0	0	0	0	65.3
K7ES22;Q9NVP2;Q9Y294	K7ES22;Q9NVP2;Q9Y294	1;1;1	1;1;1	1;1;1	Histone chaperone ASF1B;Histone chaperone ASF1A	ASF1B;ASF1A		>tr|K7ES22|K7ES22_HUMAN Histone chaperone ASF1B OS=Homo sapiens GN=ASF1B PE=1 SV=1;>sp|Q9NVP2|ASF1B_HUMAN Histone chaperone ASF1B OS=Homo sapiens GN=ASF1B PE=1 SV=1;>sp|Q9Y294|ASF1A_HUMAN Histone chaperone ASF1A OS=Homo sapiens GN=ASF1A PE=1 SV=1	3	1	1	1	0	0	0	0	0	0	1	1	0	0	0	0	0	0	0	0	0	0	1	1	0	0	0	0	0	0	0	0	0	0	1	1	0	0	0	0	5.6
M0QX69;P61081	M0QX69;P61081	2;2	2;2	2;2	NEDD8-conjugating enzyme Ubc12	UBE2M		>tr|M0QX69|M0QX69_HUMAN NEDD8-conjugating enzyme Ubc12 (Fragment) OS=Homo sapiens GN=UBE2M PE=1 SV=2;>sp|P61081|UBC12_HUMAN NEDD8-conjugating enzyme Ubc12 OS=Homo sapiens GN=UBE2M PE=1 SV=1	2	2	2	2	0	1	0	0	0	0	2	2	0	0	0	0	0	1	0	0	0	0	2	2	0	0	0	0	0	1	0	0	0	0	2	2	0	0	0	0	27.5
M0QXB4;O14579-3;O14579;O14579-2;M0R061	M0QXB4;O14579-3;O14579;O14579-2;M0R061	7;7;7;6;4	7;7;7;6;4	7;7;7;6;4	Coatomer subunit epsilon	COPE		>tr|M0QXB4|M0QXB4_HUMAN Coatomer protein complex, subunit epsilon, isoform CRA_g OS=Homo sapiens GN=COPE PE=1 SV=1;>sp|O14579-3|COPE_HUMAN Isoform 3 of Coatomer subunit epsilon OS=Homo sapiens GN=COPE;>sp|O14579|COPE_HUMAN Coatomer subunit epsilon OS=Homo	5	7	7	7	0	1	0	2	0	0	2	6	0	0	0	0	0	1	0	2	0	0	2	6	0	0	0	0	0	1	0	2	0	0	2	6	0	0	0	0	25.4
M0R1G3;M0QYN4;P17019	M0R1G3;M0QYN4;P17019	1;1;1	1;1;1	1;1;1	Zinc finger protein 708	ZNF708		>tr|M0R1G3|M0R1G3_HUMAN Zinc finger protein 708 (Fragment) OS=Homo sapiens GN=ZNF708 PE=4 SV=1;>tr|M0QYN4|M0QYN4_HUMAN Zinc finger protein 708 (Fragment) OS=Homo sapiens GN=ZNF708 PE=4 SV=1;>sp|P17019|ZN708_HUMAN Zinc finger protein 708 OS=Homo sapiens GN=	3	1	1	1	0	1	0	0	0	0	1	1	0	0	0	0	0	1	0	0	0	0	1	1	0	0	0	0	0	1	0	0	0	0	1	1	0	0	0	0	13.8
M0QYW4;Q9UBX7-1;Q9UBX7-4;Q9UBX7;Q9UBX7-3;M0R151;M0QZI8	M0QYW4;Q9UBX7-1;Q9UBX7-4;Q9UBX7;Q9UBX7-3;M0R151;M0QZI8	2;2;2;2;2;1;1	2;2;2;2;2;1;1	2;2;2;2;2;1;1	Kallikrein-11;Kallikrein-11 inactive chain 1;Kallikrein-11 inactive chain 2	KLK11		>tr|M0QYW4|M0QYW4_HUMAN Kallikrein-11 (Fragment) OS=Homo sapiens GN=KLK11 PE=3 SV=1;>sp|Q9UBX7-1|KLK11_HUMAN Isoform 1 of Kallikrein-11 OS=Homo sapiens GN=KLK11;>sp|Q9UBX7-4|KLK11_HUMAN Isoform 4 of Kallikrein-11 OS=Homo sapiens GN=KLK11;>sp|Q9UBX7|KLK11_H	7	2	2	2	1	2	1	1	0	0	0	0	1	0	1	0	1	2	1	1	0	0	0	0	1	0	1	0	1	2	1	1	0	0	0	0	1	0	1	0	9.9
M0R0N4;M0QYZ2;P53680;M0QZ21;X6R390;P53680-2	M0R0N4;M0QYZ2;P53680;M0QZ21;X6R390;P53680-2	3;3;3;2;2;2	3;3;3;2;2;2	3;3;3;2;2;2	AP-2 complex subunit sigma	AP2S1		>tr|M0R0N4|M0R0N4_HUMAN AP-2 complex subunit sigma OS=Homo sapiens GN=AP2S1 PE=1 SV=1;>tr|M0QYZ2|M0QYZ2_HUMAN AP-2 complex subunit sigma OS=Homo sapiens GN=AP2S1 PE=1 SV=1;>sp|P53680|AP2S1_HUMAN AP-2 complex subunit sigma OS=Homo sapiens GN=AP2S1 PE=1 SV=2	6	3	3	3	0	1	0	2	0	0	0	1	0	0	0	0	0	1	0	2	0	0	0	1	0	0	0	0	0	1	0	2	0	0	0	1	0	0	0	0	18.8
Q6NX52;M0QZR4;Q92888-2;Q92888;Q92888-3;M0QZH8;M0R3H5;M0QYS3;M0QYC1	Q6NX52;M0QZR4;Q92888-2;Q92888;Q92888-3;M0QZH8	4;4;4;4;4;2;1;1;1	4;4;4;4;4;2;1;1;1	4;4;4;4;4;2;1;1;1	Rho guanine nucleotide exchange factor 1	ARHGEF1		>tr|Q6NX52|Q6NX52_HUMAN ARHGEF1 protein OS=Homo sapiens GN=ARHGEF1 PE=1 SV=1;>tr|M0QZR4|M0QZR4_HUMAN Rho guanine nucleotide exchange factor 1 OS=Homo sapiens GN=ARHGEF1 PE=1 SV=1;>sp|Q92888-2|ARHG1_HUMAN Isoform 2 of Rho guanine nucleotide exchange factor	9	4	4	4	0	2	0	0	0	0	0	2	0	0	0	0	0	2	0	0	0	0	0	2	0	0	0	0	0	2	0	0	0	0	0	2	0	0	0	0	5.3
M0R0F0;M0R0R2;P46782;M0QZN2	M0R0F0;M0R0R2;P46782;M0QZN2	9;9;9;7	9;9;9;7	9;9;9;7	40S ribosomal protein S5;40S ribosomal protein S5, N-terminally processed	RPS5		>tr|M0R0F0|M0R0F0_HUMAN 40S ribosomal protein S5 (Fragment) OS=Homo sapiens GN=RPS5 PE=1 SV=1;>tr|M0R0R2|M0R0R2_HUMAN 40S ribosomal protein S5 OS=Homo sapiens GN=RPS5 PE=1 SV=1;>sp|P46782|RS5_HUMAN 40S ribosomal protein S5 OS=Homo sapiens GN=RPS5 PE=1 SV=4	4	9	9	9	0	2	1	2	0	2	5	5	0	0	0	0	0	2	1	2	0	2	5	5	0	0	0	0	0	2	1	2	0	2	5	5	0	0	0	0	36.5
M0R1L7;O43633;M0R1T5;M0QXX8	M0R1L7;O43633;M0R1T5	3;3;2;1	3;3;2;1	3;3;2;1	Charged multivesicular body protein 2a	CHMP2A		>tr|M0R1L7|M0R1L7_HUMAN Charged multivesicular body protein 2a (Fragment) OS=Homo sapiens GN=CHMP2A PE=1 SV=1;>sp|O43633|CHM2A_HUMAN Charged multivesicular body protein 2a OS=Homo sapiens GN=CHMP2A PE=1 SV=1;>tr|M0R1T5|M0R1T5_HUMAN Charged multivesicular b	4	3	3	3	0	1	0	1	0	0	1	1	0	0	0	0	0	1	0	1	0	0	1	1	0	0	0	0	0	1	0	1	0	0	1	1	0	0	0	0	17
O00116	O00116	3	3	3	Alkyldihydroxyacetonephosphate synthase, peroxisomal	AGPS		>sp|O00116|ADAS_HUMAN Alkyldihydroxyacetonephosphate synthase, peroxisomal OS=Homo sapiens GN=AGPS PE=1 SV=1	1	3	3	3	0	0	0	1	0	2	1	0	0	0	0	0	0	0	0	1	0	2	1	0	0	0	0	0	0	0	0	1	0	2	1	0	0	0	0	0	5.3
O00139-2;O00139-1;O00139-5;O00139;O00139-4;D6R9M0	O00139-2;O00139-1;O00139-5;O00139;O00139-4	7;7;7;7;7;2	7;7;7;7;7;2	7;7;7;7;7;2	Kinesin-like protein KIF2A	KIF2A		>sp|O00139-2|KIF2A_HUMAN Isoform 2 of Kinesin-like protein KIF2A OS=Homo sapiens GN=KIF2A;>sp|O00139-1|KIF2A_HUMAN Isoform 1 of Kinesin-like protein KIF2A OS=Homo sapiens GN=KIF2A;>sp|O00139-5|KIF2A_HUMAN Isoform 5 of Kinesin-like protein KIF2A OS=Homo sap	6	7	7	7	0	3	0	2	0	1	1	4	0	0	0	0	0	3	0	2	0	1	1	4	0	0	0	0	0	3	0	2	0	1	1	4	0	0	0	0	11.1
O00151	O00151	2	2	2	PDZ and LIM domain protein 1	PDLIM1		>sp|O00151|PDLI1_HUMAN PDZ and LIM domain protein 1 OS=Homo sapiens GN=PDLIM1 PE=1 SV=4	1	2	2	2	0	0	0	0	0	0	1	2	0	0	0	0	0	0	0	0	0	0	1	2	0	0	0	0	0	0	0	0	0	0	1	2	0	0	0	0	9.4
O00159-2;I3L204;I3L3Y6;I3L4D4;I3L3F5;I3L168;Q8N1T3-3;Q8N1T3;B9A012;C9J6C0;Q13402-3;Q13402-4;A7E2Y1;Q9Y2K3;Q6PIF6-2;Q13402-5;Q6PIF6;Q13402-8;Q13402-2;Q13402-7;Q13402-6;Q13402	O00159-2	96;28;18;17;14;13;3;3;1;1;1;1;1;1;1;1;1;1;1;1;1;1	1;1;1;1;1;1;0;0;0;0;0;0;0;0;0;0;0;0;0;0;0;0	1;1;1;1;1;1;0;0;0;0;0;0;0;0;0;0;0;0;0;0;0;0	Unconventional myosin-Ic	MYO1C		>sp|O00159-2|MYO1C_HUMAN Isoform 2 of Unconventional myosin-Ic OS=Homo sapiens GN=MYO1C	22	96	1	1	0	47	5	48	1	34	40	73	0	29	0	0	0	1	0	1	0	0	1	1	0	0	0	0	0	1	0	1	0	0	1	1	0	0	0	0	71.6
O00159-3;F5H6E2;O00159;I3L501	O00159-3;F5H6E2;O00159	98;96;96;17	98;96;96;17	3;1;1;1	Unconventional myosin-Ic	MYO1C		>sp|O00159-3|MYO1C_HUMAN Isoform 3 of Unconventional myosin-Ic OS=Homo sapiens GN=MYO1C;>tr|F5H6E2|F5H6E2_HUMAN Unconventional myosin-Ic OS=Homo sapiens GN=MYO1C PE=1 SV=1;>sp|O00159|MYO1C_HUMAN Unconventional myosin-Ic OS=Homo sapiens GN=MYO1C PE=1 SV=4	4	98	98	3	0	47	5	48	1	34	42	75	0	30	0	0	0	47	5	48	1	34	42	75	0	30	0	0	0	1	0	1	0	0	3	3	0	1	0	0	71.6
O00170;E9PMH2;V9GYQ3	O00170;E9PMH2	7;6;1	7;6;1	7;6;1	AH receptor-interacting protein	AIP		>sp|O00170|AIP_HUMAN AH receptor-interacting protein OS=Homo sapiens GN=AIP PE=1 SV=2;>tr|E9PMH2|E9PMH2_HUMAN AH receptor-interacting protein (Fragment) OS=Homo sapiens GN=AIP PE=1 SV=2	3	7	7	7	0	0	0	1	0	0	4	6	0	0	0	0	0	0	0	1	0	0	4	6	0	0	0	0	0	0	0	1	0	0	4	6	0	0	0	0	23.9
O00203-3;O00203	O00203-3;O00203	1;1	1;1	1;1	AP-3 complex subunit beta-1	AP3B1		>sp|O00203-3|AP3B1_HUMAN Isoform 2 of AP-3 complex subunit beta-1 OS=Homo sapiens GN=AP3B1;>sp|O00203|AP3B1_HUMAN AP-3 complex subunit beta-1 OS=Homo sapiens GN=AP3B1 PE=1 SV=3	2	1	1	1	0	0	0	0	0	0	1	0	0	0	0	0	0	0	0	0	0	0	1	0	0	0	0	0	0	0	0	0	0	0	1	0	0	0	0	0	0.9
O00299	O00299	9	9	9	Chloride intracellular channel protein 1	CLIC1		>sp|O00299|CLIC1_HUMAN Chloride intracellular channel protein 1 OS=Homo sapiens GN=CLIC1 PE=1 SV=4	1	9	9	9	0	0	0	3	0	2	5	3	0	1	0	0	0	0	0	3	0	2	5	3	0	1	0	0	0	0	0	3	0	2	5	3	0	1	0	0	44.8
O00410;B4E0R6;O00410-3;H0Y8C6;O00410-2;C9JZD8;E7EQT5;E7ETV3;O60518;C9JXE0;C9J875;C9JQT6;E7ESA1;E7ESZ1;E7EWK4;E7EX05;E7ETV8;E7EV12	O00410;B4E0R6;O00410-3;H0Y8C6;O00410-2	14;13;12;11;11;3;3;3;2;1;1;1;1;1;1;1;1;1	14;13;12;11;11;3;3;3;2;1;1;1;1;1;1;1;1;1	14;13;12;11;11;3;3;3;2;1;1;1;1;1;1;1;1;1	Importin-5	IPO5		>sp|O00410|IPO5_HUMAN Importin-5 OS=Homo sapiens GN=IPO5 PE=1 SV=4;>tr|B4E0R6|B4E0R6_HUMAN Importin-5 OS=Homo sapiens GN=IPO5 PE=1 SV=1;>sp|O00410-3|IPO5_HUMAN Isoform 3 of Importin-5 OS=Homo sapiens GN=IPO5;>tr|H0Y8C6|H0Y8C6_HUMAN Importin-5 (Fragment) OS	18	14	14	14	0	4	0	3	0	1	2	11	0	0	0	0	0	4	0	3	0	1	2	11	0	0	0	0	0	4	0	3	0	1	2	11	0	0	0	0	13.1
O00411	O00411	3	3	3	DNA-directed RNA polymerase, mitochondrial	POLRMT		>sp|O00411|RPOM_HUMAN DNA-directed RNA polymerase, mitochondrial OS=Homo sapiens GN=POLRMT PE=1 SV=2	1	3	3	3	0	1	0	1	0	0	0	3	0	0	0	0	0	1	0	1	0	0	0	3	0	0	0	0	0	1	0	1	0	0	0	3	0	0	0	0	3.4
O00425;O00425-2;F8WD15;F8W930;Q9Y6M1-5;Q9Y6M1-6;Q9Y6M1-3;Q9Y6M1-4;Q9Y6M1-1;Q9Y6M1	O00425	21;9;6;3;3;3;3;3;3;3	21;9;6;3;3;3;3;3;3;3	18;8;6;2;2;2;2;2;2;2	Insulin-like growth factor 2 mRNA-binding protein 3	IGF2BP3		>sp|O00425|IF2B3_HUMAN Insulin-like growth factor 2 mRNA-binding protein 3 OS=Homo sapiens GN=IGF2BP3 PE=1 SV=2	10	21	21	18	0	4	5	7	2	6	11	14	0	0	0	0	0	4	5	7	2	6	11	14	0	0	0	0	0	3	4	6	1	4	9	11	0	0	0	0	42.8
O00487	O00487	3	3	3	26S proteasome non-ATPase regulatory subunit 14	PSMD14		>sp|O00487|PSDE_HUMAN 26S proteasome non-ATPase regulatory subunit 14 OS=Homo sapiens GN=PSMD14 PE=1 SV=1	1	3	3	3	0	1	0	1	0	1	2	3	0	0	0	0	0	1	0	1	0	1	2	3	0	0	0	0	0	1	0	1	0	1	2	3	0	0	0	0	11.6
O00505	O00505	2	1	1	Importin subunit alpha-4	KPNA3		>sp|O00505|IMA4_HUMAN Importin subunit alpha-4 OS=Homo sapiens GN=KPNA3 PE=1 SV=2	1	2	1	1	0	0	0	0	0	0	2	1	0	0	0	0	0	0	0	0	0	0	1	1	0	0	0	0	0	0	0	0	0	0	1	1	0	0	0	0	3.3
O00560-3;O00560;B4DHN5;E9PBU7;G5EA09;O00560-2	O00560-3;O00560;B4DHN5;E9PBU7;G5EA09;O00560-2	2;2;1;1;1;1	2;2;1;1;1;1	2;2;1;1;1;1	Syntenin-1	SDCBP		>sp|O00560-3|SDCB1_HUMAN Isoform 3 of Syntenin-1 OS=Homo sapiens GN=SDCBP;>sp|O00560|SDCB1_HUMAN Syntenin-1 OS=Homo sapiens GN=SDCBP PE=1 SV=1;>tr|B4DHN5|B4DHN5_HUMAN Syntenin-1 OS=Homo sapiens GN=SDCBP PE=1 SV=1;>tr|E9PBU7|E9PBU7_HUMAN Syntenin-1 OS=Homo	6	2	2	2	0	0	0	2	0	0	0	0	0	0	0	0	0	0	0	2	0	0	0	0	0	0	0	0	0	0	0	2	0	0	0	0	0	0	0	0	9.9
O00567;H0Y653;H0YDU4;Q5JXT2	O00567;H0Y653;H0YDU4	10;6;6;4	10;6;6;4	10;6;6;4	Nucleolar protein 56	NOP56		>sp|O00567|NOP56_HUMAN Nucleolar protein 56 OS=Homo sapiens GN=NOP56 PE=1 SV=4;>tr|H0Y653|H0Y653_HUMAN Nucleolar protein 56 (Fragment) OS=Homo sapiens GN=NOP56 PE=1 SV=1;>tr|H0YDU4|H0YDU4_HUMAN Nucleolar protein 56 (Fragment) OS=Homo sapiens GN=NOP56 PE=1	4	10	10	10	0	2	0	0	0	5	4	5	0	1	0	0	0	2	0	0	0	5	4	5	0	1	0	0	0	2	0	0	0	5	4	5	0	1	0	0	15
O00571-2;O00571;B4DXX7;O15523;B4E3C4;C9J081;B4DLA0;C9J8G5;D6RCM4;Q9NQI0-3;Q9NQI0-2;Q9NQI0-4;Q9NQI0;H0Y960	O00571-2;O00571;B4DXX7;O15523	32;32;22;22;5;3;2;2;2;2;2;2;2;1	32;32;22;22;5;3;2;2;2;2;2;2;2;1	31;31;21;21;5;3;2;2;2;2;2;2;2;1	ATP-dependent RNA helicase DDX3X;ATP-dependent RNA helicase DDX3Y	DDX3X;DDX3Y		>sp|O00571-2|DDX3X_HUMAN Isoform 2 of ATP-dependent RNA helicase DDX3X OS=Homo sapiens GN=DDX3X;>sp|O00571|DDX3X_HUMAN ATP-dependent RNA helicase DDX3X OS=Homo sapiens GN=DDX3X PE=1 SV=3;>tr|B4DXX7|B4DXX7_HUMAN Uncharacterized protein OS=Homo sapiens GN=DD	14	32	32	31	0	7	5	10	3	14	21	21	0	2	0	0	0	7	5	10	3	14	21	21	0	2	0	0	0	6	5	10	3	14	20	20	0	2	0	0	50.9
O00622	O00622	3	3	3	Protein CYR61	CYR61		>sp|O00622|CYR61_HUMAN Protein CYR61 OS=Homo sapiens GN=CYR61 PE=1 SV=1	1	3	3	3	0	0	0	1	0	1	3	0	0	0	0	0	0	0	0	1	0	1	3	0	0	0	0	0	0	0	0	1	0	1	3	0	0	0	0	0	8.4
O00625	O00625	3	3	3	Pirin	PIR		>sp|O00625|PIR_HUMAN Pirin OS=Homo sapiens GN=PIR PE=1 SV=1	1	3	3	3	0	0	0	0	0	0	3	2	0	0	0	0	0	0	0	0	0	0	3	2	0	0	0	0	0	0	0	0	0	0	3	2	0	0	0	0	9
O00743-2;O00743;O00743-3;B7Z3E2	O00743-2;O00743;O00743-3;B7Z3E2	3;3;3;2	3;3;3;2	3;3;3;2	Serine/threonine-protein phosphatase 6 catalytic subunit;Serine/threonine-protein phosphatase 6 catalytic subunit, N-terminally processed	PPP6C		>sp|O00743-2|PPP6_HUMAN Isoform 2 of Serine/threonine-protein phosphatase 6 catalytic subunit OS=Homo sapiens GN=PPP6C;>sp|O00743|PPP6_HUMAN Serine/threonine-protein phosphatase 6 catalytic subunit OS=Homo sapiens GN=PPP6C PE=1 SV=1;>sp|O00743-3|PPP6_HUMAN	4	3	3	3	0	0	0	2	0	1	2	1	0	0	0	0	0	0	0	2	0	1	2	1	0	0	0	0	0	0	0	2	0	1	2	1	0	0	0	0	12
P47813;O14602;X6RAC9;A6NJH9	P47813;O14602;X6RAC9;A6NJH9	3;3;2;2	3;3;2;2	3;3;2;2	Eukaryotic translation initiation factor 1A, X-chromosomal;Eukaryotic translation initiation factor 1A, Y-chromosomal	EIF1AX;EIF1AY		>sp|P47813|IF1AX_HUMAN Eukaryotic translation initiation factor 1A, X-chromosomal OS=Homo sapiens GN=EIF1AX PE=1 SV=2;>sp|O14602|IF1AY_HUMAN Eukaryotic translation initiation factor 1A, Y-chromosomal OS=Homo sapiens GN=EIF1AY PE=1 SV=4;>tr|X6RAC9|X6RAC9_HU	4	3	3	3	0	1	0	1	0	0	3	3	0	0	0	0	0	1	0	1	0	0	3	3	0	0	0	0	0	1	0	1	0	0	3	3	0	0	0	0	26.4
O14744-5;O14744;O14744-3;O14744-2;G3V580;C9JSX3;G3V5L5;G3V2L6;H0YJX6;B4DV00;O14744-4;G3V2X6;G3V507;G3V2F5;H0YJ77	O14744-5;O14744;O14744-3;O14744-2;G3V580;C9JSX3;G3V5L5;G3V2L6;H0YJX6;B4DV00;O14744-4	6;6;5;5;4;4;3;3;3;3;3;2;1;1;1	6;6;5;5;4;4;3;3;3;3;3;2;1;1;1	6;6;5;5;4;4;3;3;3;3;3;2;1;1;1	Protein arginine N-methyltransferase 5;Protein arginine N-methyltransferase 5, N-terminally processed;Protein arginine N-methyltransferase 5	PRMT5		>sp|O14744-5|ANM5_HUMAN Isoform 5 of Protein arginine N-methyltransferase 5 OS=Homo sapiens GN=PRMT5;>sp|O14744|ANM5_HUMAN Protein arginine N-methyltransferase 5 OS=Homo sapiens GN=PRMT5 PE=1 SV=4;>sp|O14744-3|ANM5_HUMAN Isoform 3 of Protein arginine N-met	15	6	6	6	0	0	0	1	0	0	2	4	0	0	0	0	0	0	0	1	0	0	2	4	0	0	0	0	0	0	0	1	0	0	2	4	0	0	0	0	10.3
O14818;O14818-2;H0Y586;O14818-4;Q8TAA3-2;Q8TAA3-5;Q8TAA3;F5GY34	O14818;O14818-2;H0Y586	9;6;5;3;3;3;3;1	9;6;5;3;3;3;3;1	9;6;5;3;3;3;3;1	Proteasome subunit alpha type-7	PSMA7		>sp|O14818|PSA7_HUMAN Proteasome subunit alpha type-7 OS=Homo sapiens GN=PSMA7 PE=1 SV=1;>sp|O14818-2|PSA7_HUMAN Isoform 2 of Proteasome subunit alpha type-7 OS=Homo sapiens GN=PSMA7;>tr|H0Y586|H0Y586_HUMAN Proteasome subunit alpha type-7 (Fragment) OS=Hom	8	9	9	9	0	2	0	4	0	0	0	6	0	0	0	0	0	2	0	4	0	0	0	6	0	0	0	0	0	2	0	4	0	0	0	6	0	0	0	0	44.8
O14908;O14908-2;K7EM11;K7ESN1	O14908;O14908-2	5;3;2;2	5;3;2;2	5;3;2;2	PDZ domain-containing protein GIPC1	GIPC1		>sp|O14908|GIPC1_HUMAN PDZ domain-containing protein GIPC1 OS=Homo sapiens GN=GIPC1 PE=1 SV=2;>sp|O14908-2|GIPC1_HUMAN Isoform 2 of PDZ domain-containing protein GIPC1 OS=Homo sapiens GN=GIPC1	4	5	5	5	0	1	0	1	0	0	4	4	0	0	0	0	0	1	0	1	0	0	4	4	0	0	0	0	0	1	0	1	0	0	4	4	0	0	0	0	19.5
O14974;O14974-4;O14974-5;O14974-3;O14974-2;F8VZN8;H0YHI8;H0YIS4;H0YIM2;H0YIS3;F8VW28;H0YHL8;H0YIL7	O14974;O14974-4;O14974-5;O14974-3;O14974-2;F8VZN8	27;26;25;25;25;18;12;11;6;6;4;4;1	27;26;25;25;25;18;12;11;6;6;4;4;1	27;26;25;25;25;18;12;11;6;6;4;4;1	Protein phosphatase 1 regulatory subunit 12A	PPP1R12A		>sp|O14974|MYPT1_HUMAN Protein phosphatase 1 regulatory subunit 12A OS=Homo sapiens GN=PPP1R12A PE=1 SV=1;>sp|O14974-4|MYPT1_HUMAN Isoform 4 of Protein phosphatase 1 regulatory subunit 12A OS=Homo sapiens GN=PPP1R12A;>sp|O14974-5|MYPT1_HUMAN Isoform 5 of P	13	27	27	27	0	12	0	8	0	0	2	23	0	5	0	0	0	12	0	8	0	0	2	23	0	5	0	0	0	12	0	8	0	0	2	23	0	5	0	0	25.9
O14979-3;O14979-2;O14979	O14979-3;O14979-2;O14979	7;7;7	6;6;6	6;6;6	Heterogeneous nuclear ribonucleoprotein D-like	HNRNPDL		>sp|O14979-3|HNRDL_HUMAN Isoform 3 of Heterogeneous nuclear ribonucleoprotein D-like OS=Homo sapiens GN=HNRNPDL;>sp|O14979-2|HNRDL_HUMAN Isoform 2 of Heterogeneous nuclear ribonucleoprotein D-like OS=Homo sapiens GN=HNRNPDL;>sp|O14979|HNRDL_HUMAN Heterogen	3	7	6	6	0	2	0	5	0	1	4	2	0	0	0	1	0	2	0	4	0	1	4	2	0	0	0	1	0	2	0	4	0	1	4	2	0	0	0	1	33.2
O14980;H7BZC5;C9IZS4;C9JQ02;C9JV99;C9J673;C9JKM9	O14980	4;1;1;1;1;1;1	4;1;1;1;1;1;1	4;1;1;1;1;1;1	Exportin-1	XPO1		>sp|O14980|XPO1_HUMAN Exportin-1 OS=Homo sapiens GN=XPO1 PE=1 SV=1	7	4	4	4	0	1	0	1	0	0	2	0	0	0	0	0	0	1	0	1	0	0	2	0	0	0	0	0	0	1	0	1	0	0	2	0	0	0	0	0	4.5
O15020-2;O15020	O15020-2;O15020	12;12	9;9	9;9	Spectrin beta chain, non-erythrocytic 2	SPTBN2		>sp|O15020-2|SPTN2_HUMAN Isoform 2 of Spectrin beta chain, non-erythrocytic 2 OS=Homo sapiens GN=SPTBN2;>sp|O15020|SPTN2_HUMAN Spectrin beta chain, non-erythrocytic 2 OS=Homo sapiens GN=SPTBN2 PE=1 SV=3	2	12	9	9	0	6	0	4	0	0	3	6	0	0	0	0	0	5	0	4	0	0	2	3	0	0	0	0	0	5	0	4	0	0	2	3	0	0	0	0	6.6
O15050	O15050	1	1	1	TPR and ankyrin repeat-containing protein 1	TRANK1		>sp|O15050|TRNK1_HUMAN TPR and ankyrin repeat-containing protein 1 OS=Homo sapiens GN=TRANK1 PE=2 SV=4	1	1	1	1	0	0	0	1	0	0	0	0	0	0	0	0	0	0	0	1	0	0	0	0	0	0	0	0	0	0	0	1	0	0	0	0	0	0	0	0	0.4
O15067;F5GWT9;H0YGH1	O15067;F5GWT9	6;3;2	6;3;2	6;3;2	Phosphoribosylformylglycinamidine synthase	PFAS		>sp|O15067|PUR4_HUMAN Phosphoribosylformylglycinamidine synthase OS=Homo sapiens GN=PFAS PE=1 SV=4;>tr|F5GWT9|F5GWT9_HUMAN Phosphoribosylformylglycinamidine synthase OS=Homo sapiens GN=PFAS PE=1 SV=1	3	6	6	6	0	0	0	0	0	2	2	2	0	0	0	0	0	0	0	0	0	2	2	2	0	0	0	0	0	0	0	0	0	2	2	2	0	0	0	0	5.5
O15143;C9J4Z7;F8VXW2;C9JEY1;C9JQM8;C9JFG9;C9J6C8;C9JBJ7;C9K057;C9JM51;F8WEB3;C9JTT6	O15143	12;3;3;3;3;3;3;2;2;1;1;1	12;3;3;3;3;3;3;2;2;1;1;1	11;3;3;3;3;3;3;2;2;1;1;1	Actin-related protein 2/3 complex subunit 1B	ARPC1B		>sp|O15143|ARC1B_HUMAN Actin-related protein 2/3 complex subunit 1B OS=Homo sapiens GN=ARPC1B PE=1 SV=3	12	12	12	11	0	2	0	7	0	2	4	4	0	3	0	0	0	2	0	7	0	2	4	4	0	3	0	0	0	2	0	6	0	2	4	4	0	3	0	0	35.8
O15144;C9JTV5;G5E9J0;G5E9S7;H7C3F9	O15144	18;7;7;2;2	18;7;7;2;2	18;7;7;2;2	Actin-related protein 2/3 complex subunit 2	ARPC2		>sp|O15144|ARPC2_HUMAN Actin-related protein 2/3 complex subunit 2 OS=Homo sapiens GN=ARPC2 PE=1 SV=1	5	18	18	18	0	5	0	14	0	1	7	11	0	3	0	0	0	5	0	14	0	1	7	11	0	3	0	0	0	5	0	14	0	1	7	11	0	3	0	0	44.7
O15145;F8VR50;C9JZD1	O15145;F8VR50;C9JZD1	4;2;2	4;2;2	4;2;2	Actin-related protein 2/3 complex subunit 3	ARPC3		>sp|O15145|ARPC3_HUMAN Actin-related protein 2/3 complex subunit 3 OS=Homo sapiens GN=ARPC3 PE=1 SV=3;>tr|F8VR50|F8VR50_HUMAN Actin-related protein 2/3 complex subunit 3 (Fragment) OS=Homo sapiens GN=ARPC3 PE=1 SV=1;>tr|C9JZD1|C9JZD1_HUMAN Actin-related pr	3	4	4	4	0	1	0	2	0	1	2	2	0	0	0	1	0	1	0	2	0	1	2	2	0	0	0	1	0	1	0	2	0	1	2	2	0	0	0	1	25.8
O15160-2;O15160;D6RDJ3;H0Y723;E7EQB9	O15160-2;O15160;D6RDJ3;H0Y723;E7EQB9	2;2;1;1;1	2;2;1;1;1	2;2;1;1;1	DNA-directed RNA polymerases I and III subunit RPAC1	POLR1C		>sp|O15160-2|RPAC1_HUMAN Isoform 2 of DNA-directed RNA polymerases I and III subunit RPAC1 OS=Homo sapiens GN=POLR1C;>sp|O15160|RPAC1_HUMAN DNA-directed RNA polymerases I and III subunit RPAC1 OS=Homo sapiens GN=POLR1C PE=1 SV=1;>tr|D6RDJ3|D6RDJ3_HUMAN DNA	5	2	2	2	0	0	0	0	0	0	2	1	0	0	0	0	0	0	0	0	0	0	2	1	0	0	0	0	0	0	0	0	0	0	2	1	0	0	0	0	6.7
O15212;A2AB88	O15212	3;1	3;1	3;1	Prefoldin subunit 6	PFDN6		>sp|O15212|PFD6_HUMAN Prefoldin subunit 6 OS=Homo sapiens GN=PFDN6 PE=1 SV=1	2	3	3	3	0	1	0	0	0	0	0	3	0	0	0	0	0	1	0	0	0	0	0	3	0	0	0	0	0	1	0	0	0	0	0	3	0	0	0	0	18.6
O15234;J3KSY7	O15234	5;1	5;1	5;1	Protein CASC3	CASC3		>sp|O15234|CASC3_HUMAN Protein CASC3 OS=Homo sapiens GN=CASC3 PE=1 SV=2	2	5	5	5	0	0	2	0	1	0	2	3	0	0	0	0	0	0	2	0	1	0	2	3	0	0	0	0	0	0	2	0	1	0	2	3	0	0	0	0	8.8
O15294	O15294	1	1	1	UDP-N-acetylglucosamine--peptide N-acetylglucosaminyltransferase 110 kDa subunit	OGT		>sp|O15294|OGT1_HUMAN UDP-N-acetylglucosamine--peptide N-acetylglucosaminyltransferase 110 kDa subunit OS=Homo sapiens GN=OGT PE=1 SV=3	1	1	1	1	0	0	0	0	0	0	0	1	0	0	0	0	0	0	0	0	0	0	0	1	0	0	0	0	0	0	0	0	0	0	0	1	0	0	0	0	1.5
O15355	O15355	5	5	5	Protein phosphatase 1G	PPM1G		>sp|O15355|PPM1G_HUMAN Protein phosphatase 1G OS=Homo sapiens GN=PPM1G PE=1 SV=1	1	5	5	5	0	1	0	2	0	0	0	2	0	0	0	0	0	1	0	2	0	0	0	2	0	0	0	0	0	1	0	2	0	0	0	2	0	0	0	0	10.4
O15357;O15357-2	O15357	4;1	4;1	4;1	Phosphatidylinositol 3,4,5-trisphosphate 5-phosphatase 2	INPPL1		>sp|O15357|SHIP2_HUMAN Phosphatidylinositol 3,4,5-trisphosphate 5-phosphatase 2 OS=Homo sapiens GN=INPPL1 PE=1 SV=2	2	4	4	4	0	0	0	0	0	0	2	3	0	0	0	0	0	0	0	0	0	0	2	3	0	0	0	0	0	0	0	0	0	0	2	3	0	0	0	0	3.2
O15511;O15511-2	O15511;O15511-2	1;1	1;1	1;1	Actin-related protein 2/3 complex subunit 5	ARPC5		>sp|O15511|ARPC5_HUMAN Actin-related protein 2/3 complex subunit 5 OS=Homo sapiens GN=ARPC5 PE=1 SV=3;>sp|O15511-2|ARPC5_HUMAN Isoform 2 of Actin-related protein 2/3 complex subunit 5 OS=Homo sapiens GN=ARPC5	2	1	1	1	0	0	0	1	0	1	1	1	0	0	0	0	0	0	0	1	0	1	1	1	0	0	0	0	0	0	0	1	0	1	1	1	0	0	0	0	7.9
O43143	O43143	15	15	15	Putative pre-mRNA-splicing factor ATP-dependent RNA helicase DHX15	DHX15		>sp|O43143|DHX15_HUMAN Putative pre-mRNA-splicing factor ATP-dependent RNA helicase DHX15 OS=Homo sapiens GN=DHX15 PE=1 SV=2	1	15	15	15	0	4	1	3	0	1	6	10	0	0	0	1	0	4	1	3	0	1	6	10	0	0	0	1	0	4	1	3	0	1	6	10	0	0	0	1	18.5
O43156	O43156	1	1	1	TELO2-interacting protein 1 homolog	TTI1		>sp|O43156|TTI1_HUMAN TELO2-interacting protein 1 homolog OS=Homo sapiens GN=TTI1 PE=1 SV=3	1	1	1	1	0	0	0	0	0	0	0	1	0	0	0	0	0	0	0	0	0	0	0	1	0	0	0	0	0	0	0	0	0	0	0	1	0	0	0	0	1.3
O43175;Q5SZU1	O43175;Q5SZU1	17;15	17;15	17;15	D-3-phosphoglycerate dehydrogenase	PHGDH		>sp|O43175|SERA_HUMAN D-3-phosphoglycerate dehydrogenase OS=Homo sapiens GN=PHGDH PE=1 SV=4;>tr|Q5SZU1|Q5SZU1_HUMAN D-3-phosphoglycerate dehydrogenase OS=Homo sapiens GN=PHGDH PE=1 SV=1	2	17	17	17	0	5	0	8	0	8	11	7	0	4	0	2	0	5	0	8	0	8	11	7	0	4	0	2	0	5	0	8	0	8	11	7	0	4	0	2	36.6
O43242;B4DT72;H0YGV8	O43242;B4DT72	6;5;1	6;5;1	6;5;1	26S proteasome non-ATPase regulatory subunit 3	PSMD3		>sp|O43242|PSMD3_HUMAN 26S proteasome non-ATPase regulatory subunit 3 OS=Homo sapiens GN=PSMD3 PE=1 SV=2;>tr|B4DT72|B4DT72_HUMAN 26S proteasome non-ATPase regulatory subunit 3 OS=Homo sapiens GN=PSMD3 PE=1 SV=1	3	6	6	6	0	2	0	1	0	1	5	1	0	0	0	0	0	2	0	1	0	1	5	1	0	0	0	0	0	2	0	1	0	1	5	1	0	0	0	0	12.2
O43324;D6RCQ0;H0YAL7;D6RBD7;C9J1V9;O43324-2	O43324;D6RCQ0;H0YAL7;D6RBD7;C9J1V9;O43324-2	4;2;2;2;2;2	4;2;2;2;2;2	4;2;2;2;2;2	Eukaryotic translation elongation factor 1 epsilon-1	EEF1E1;EEF1E1-BLOC1S5		>sp|O43324|MCA3_HUMAN Eukaryotic translation elongation factor 1 epsilon-1 OS=Homo sapiens GN=EEF1E1 PE=1 SV=1;>tr|D6RCQ0|D6RCQ0_HUMAN Eukaryotic translation elongation factor 1 epsilon-1 (Fragment) OS=Homo sapiens GN=EEF1E1 PE=4 SV=1;>tr|H0YAL7|H0YAL7_HUM	6	4	4	4	0	0	0	2	0	0	1	2	0	0	0	0	0	0	0	2	0	0	1	2	0	0	0	0	0	0	0	2	0	0	1	2	0	0	0	0	23.6
O43390-4;O43390;O43390-2;B4DT28;O43390-3;E7ETM7	O43390-4;O43390;O43390-2;B4DT28;O43390-3;E7ETM7	13;13;13;10;10;9	7;7;7;6;6;4	7;7;7;6;6;4	Heterogeneous nuclear ribonucleoprotein R	HNRNPR		>sp|O43390-4|HNRPR_HUMAN Isoform 4 of Heterogeneous nuclear ribonucleoprotein R OS=Homo sapiens GN=HNRNPR;>sp|O43390|HNRPR_HUMAN Heterogeneous nuclear ribonucleoprotein R OS=Homo sapiens GN=HNRNPR PE=1 SV=1;>sp|O43390-2|HNRPR_HUMAN Isoform 2 of Heterogeneo	6	13	7	7	0	2	3	5	1	4	5	6	0	1	0	2	0	0	1	3	0	3	2	2	0	0	0	1	0	0	1	3	0	3	2	2	0	0	0	1	28.2
O43541-2	O43541-2	1	1	1				>sp|O43541-2|SMAD6_HUMAN Isoform B of Mothers against decapentaplegic homolog 6 OS=Homo sapiens GN=SMAD6	1	1	1	1	0	0	0	0	0	0	0	1	0	0	0	0	0	0	0	0	0	0	0	1	0	0	0	0	0	0	0	0	0	0	0	1	0	0	0	0	5.1
O43592;F5GYW6;F8WDU6	O43592	3;1;1	3;1;1	3;1;1	Exportin-T	XPOT		>sp|O43592|XPOT_HUMAN Exportin-T OS=Homo sapiens GN=XPOT PE=1 SV=2	3	3	3	3	0	2	0	0	0	0	1	2	0	0	0	0	0	2	0	0	0	0	1	2	0	0	0	0	0	2	0	0	0	0	1	2	0	0	0	0	3.1
O43617-2;O43617;A6NKE1	O43617-2;O43617;A6NKE1	2;2;1	2;2;1	2;2;1	Trafficking protein particle complex subunit 3	TRAPPC3		>sp|O43617-2|TPPC3_HUMAN Isoform 2 of Trafficking protein particle complex subunit 3 OS=Homo sapiens GN=TRAPPC3;>sp|O43617|TPPC3_HUMAN Trafficking protein particle complex subunit 3 OS=Homo sapiens GN=TRAPPC3 PE=1 SV=1;>tr|A6NKE1|A6NKE1_HUMAN Trafficking p	3	2	2	2	0	0	0	0	0	0	2	1	0	0	0	0	0	0	0	0	0	0	2	1	0	0	0	0	0	0	0	0	0	0	2	1	0	0	0	0	14.2
O43707;O43707-2;F5GXS2;O43707-3;H7C144;K7EJH8;K7EP19;G3V2E8;B7Z4P8;C9JRP8;M0QZQ3;Q9H254-2;Q9H254-4;Q9H254	O43707;O43707-2	49;35;23;23;17;12;3;2;1;1;1;1;1;1	49;35;23;23;17;12;3;2;1;1;1;1;1;1	34;23;19;19;13;8;3;0;0;1;1;1;1;1	Alpha-actinin-4	ACTN4		>sp|O43707|ACTN4_HUMAN Alpha-actinin-4 OS=Homo sapiens GN=ACTN4 PE=1 SV=2;>sp|O43707-2|ACTN4_HUMAN Isoform ACTN4ISO of Alpha-actinin-4 OS=Homo sapiens GN=ACTN4	14	49	49	34	0	26	0	20	0	5	26	40	0	2	0	0	0	26	0	20	0	5	26	40	0	2	0	0	0	20	0	13	0	2	21	30	0	1	0	0	51.4
O43709;O43709-3;F2Z3D9;H7C0G4;F8WD87;H7C170;F8WD67;E9PCQ7;O43709-2	O43709;O43709-3	4;3;1;1;1;1;1;1;1	4;3;1;1;1;1;1;1;1	4;3;1;1;1;1;1;1;1	Probable 18S rRNA (guanine-N(7))-methyltransferase	WBSCR22		>sp|O43709|WBS22_HUMAN Williams-Beuren syndrome chromosomal region 22 protein OS=Homo sapiens GN=WBSCR22 PE=1 SV=2;>sp|O43709-3|WBS22_HUMAN Isoform 3 of Williams-Beuren syndrome chromosomal region 22 protein OS=Homo sapiens GN=WBSCR22	9	4	4	4	0	1	0	2	0	0	0	1	0	0	0	0	0	1	0	2	0	0	0	1	0	0	0	0	0	1	0	2	0	0	0	1	0	0	0	0	23.1
O43776;B4DN60	O43776;B4DN60	2;1	2;1	2;1	Asparagine--tRNA ligase, cytoplasmic	NARS		>sp|O43776|SYNC_HUMAN Asparagine--tRNA ligase, cytoplasmic OS=Homo sapiens GN=NARS PE=1 SV=1;>tr|B4DN60|B4DN60_HUMAN Asparagine--tRNA ligase, cytoplasmic OS=Homo sapiens GN=NARS PE=1 SV=1	2	2	2	2	0	1	0	0	0	0	0	1	0	0	0	0	0	1	0	0	0	0	0	1	0	0	0	0	0	1	0	0	0	0	0	1	0	0	0	0	3.8
O43854-2;O43854	O43854-2;O43854	2;2	2;2	2;2	EGF-like repeat and discoidin I-like domain-containing protein 3	EDIL3		>sp|O43854-2|EDIL3_HUMAN Isoform 2 of EGF-like repeat and discoidin I-like domain-containing protein 3 OS=Homo sapiens GN=EDIL3;>sp|O43854|EDIL3_HUMAN EGF-like repeat and discoidin I-like domain-containing protein 3 OS=Homo sapiens GN=EDIL3 PE=1 SV=1	2	2	2	2	0	0	0	0	0	0	2	0	0	0	0	0	0	0	0	0	0	0	2	0	0	0	0	0	0	0	0	0	0	0	2	0	0	0	0	0	4.9
O43896;H7C0K6;E7ERX9;F8W8V9;O60333-3;Q12756;O60333-2;Q12756-3;Q12756-2;O60333;O60333-4;Q9NQT8	O43896;H7C0K6;E7ERX9;F8W8V9;O60333-3;Q12756;O60333-2;Q12756-3;Q12756-2;O60333;O60333-4;Q9NQT8	2;1;1;1;1;1;1;1;1;1;1;1	2;1;1;1;1;1;1;1;1;1;1;1	2;1;1;1;1;1;1;1;1;1;1;1	Kinesin-like protein KIF1C;Kinesin-like protein KIF1B;Kinesin-like protein KIF1A;Kinesin-like protein KIF13B	KIF1C;KIF1A;KIF13B;KIF1B		>sp|O43896|KIF1C_HUMAN Kinesin-like protein KIF1C OS=Homo sapiens GN=KIF1C PE=1 SV=3;>tr|H7C0K6|H7C0K6_HUMAN Kinesin-like protein KIF1A (Fragment) OS=Homo sapiens GN=KIF1A PE=3 SV=1;>tr|E7ERX9|E7ERX9_HUMAN Kinesin-like protein KIF13B OS=Homo sapiens GN=KIF	12	2	2	2	0	0	0	0	0	0	0	2	0	0	0	0	0	0	0	0	0	0	0	2	0	0	0	0	0	0	0	0	0	0	0	2	0	0	0	0	1.8
O60264;P28370-2;P28370	O60264	5;2;2	5;2;2	5;2;2	SWI/SNF-related matrix-associated actin-dependent regulator of chromatin subfamily A member 5	SMARCA5		>sp|O60264|SMCA5_HUMAN SWI/SNF-related matrix-associated actin-dependent regulator of chromatin subfamily A member 5 OS=Homo sapiens GN=SMARCA5 PE=1 SV=1	3	5	5	5	0	0	0	0	0	1	4	0	0	0	0	0	0	0	0	0	0	1	4	0	0	0	0	0	0	0	0	0	0	1	4	0	0	0	0	0	5
O60299-2;O60299	O60299-2;O60299	1;1	1;1	1;1	Leucine zipper putative tumor suppressor 3	LZTS3		>sp|O60299-2|LZTS3_HUMAN Isoform 2 of Leucine zipper putative tumor suppressor 3 OS=Homo sapiens GN=LZTS3;>sp|O60299|LZTS3_HUMAN Leucine zipper putative tumor suppressor 3 OS=Homo sapiens GN=LZTS3 PE=2 SV=1	2	1	1	1	0	0	0	0	0	0	0	1	0	0	0	0	0	0	0	0	0	0	0	1	0	0	0	0	0	0	0	0	0	0	0	1	0	0	0	0	1.9
O60488-2;O60488;H7BYZ7;O95573	O60488-2;O60488	3;3;1;1	3;3;1;1	3;3;1;1	Long-chain-fatty-acid--CoA ligase 4	ACSL4		>sp|O60488-2|ACSL4_HUMAN Isoform Short of Long-chain-fatty-acid--CoA ligase 4 OS=Homo sapiens GN=ACSL4;>sp|O60488|ACSL4_HUMAN Long-chain-fatty-acid--CoA ligase 4 OS=Homo sapiens GN=ACSL4 PE=1 SV=2	4	3	3	3	0	1	0	0	0	0	0	3	0	0	0	0	0	1	0	0	0	0	0	3	0	0	0	0	0	1	0	0	0	0	0	3	0	0	0	0	5.1
O60493-3;O60493-2;O60493;O60493-4	O60493-3;O60493-2;O60493;O60493-4	2;2;2;1	2;2;2;1	2;2;2;1	Sorting nexin-3	SNX3		>sp|O60493-3|SNX3_HUMAN Isoform 3 of Sorting nexin-3 OS=Homo sapiens GN=SNX3;>sp|O60493-2|SNX3_HUMAN Isoform 2 of Sorting nexin-3 OS=Homo sapiens GN=SNX3;>sp|O60493|SNX3_HUMAN Sorting nexin-3 OS=Homo sapiens GN=SNX3 PE=1 SV=3;>sp|O60493-4|SNX3_HUMAN Isofor	4	2	2	2	0	0	0	0	0	0	2	2	0	0	0	0	0	0	0	0	0	0	2	2	0	0	0	0	0	0	0	0	0	0	2	2	0	0	0	0	14.2
O60506-3;O60506;O60506-4;O60506-2;O60506-5;F6UXX1	O60506-3;O60506;O60506-4;O60506-2;O60506-5	19;19;18;18;13;7	19;19;18;18;13;7	13;13;13;13;9;5	Heterogeneous nuclear ribonucleoprotein Q	SYNCRIP		>sp|O60506-3|HNRPQ_HUMAN Isoform 3 of Heterogeneous nuclear ribonucleoprotein Q OS=Homo sapiens GN=SYNCRIP;>sp|O60506|HNRPQ_HUMAN Heterogeneous nuclear ribonucleoprotein Q OS=Homo sapiens GN=SYNCRIP PE=1 SV=2;>sp|O60506-4|HNRPQ_HUMAN Isoform 4 of Heterogen	6	19	19	13	0	3	3	8	1	6	8	12	0	1	0	2	0	3	3	8	1	6	8	12	0	1	0	2	0	1	1	6	0	5	5	8	0	0	0	1	40.4
O60566;O60566-3;O60566-2	O60566;O60566-3;O60566-2	4;4;2	4;4;2	4;4;2	Mitotic checkpoint serine/threonine-protein kinase BUB1 beta	BUB1B		>sp|O60566|BUB1B_HUMAN Mitotic checkpoint serine/threonine-protein kinase BUB1 beta OS=Homo sapiens GN=BUB1B PE=1 SV=3;>sp|O60566-3|BUB1B_HUMAN Isoform 3 of Mitotic checkpoint serine/threonine-protein kinase BUB1 beta OS=Homo sapiens GN=BUB1B;>sp|O60566-2|	3	4	4	4	0	0	0	0	0	0	1	3	0	0	0	0	0	0	0	0	0	0	1	3	0	0	0	0	0	0	0	0	0	0	1	3	0	0	0	0	3.7
O60568;H7C2S8;H7C2A8;C9JU11;H7C2V1	O60568;H7C2S8	6;3;2;2;1	6;3;2;2;1	6;3;2;2;1	Procollagen-lysine,2-oxoglutarate 5-dioxygenase 3	PLOD3		>sp|O60568|PLOD3_HUMAN Procollagen-lysine,2-oxoglutarate 5-dioxygenase 3 OS=Homo sapiens GN=PLOD3 PE=1 SV=1;>tr|H7C2S8|H7C2S8_HUMAN Procollagen-lysine,2-oxoglutarate 5-dioxygenase 3 (Fragment) OS=Homo sapiens GN=PLOD3 PE=1 SV=1	5	6	6	6	0	0	1	2	0	3	2	1	0	0	0	0	0	0	1	2	0	3	2	1	0	0	0	0	0	0	1	2	0	3	2	1	0	0	0	0	8.9
O60671-2;O60671	O60671-2;O60671	1;1	1;1	1;1	Cell cycle checkpoint protein RAD1	RAD1		>sp|O60671-2|RAD1_HUMAN Isoform 2 of Cell cycle checkpoint protein RAD1 OS=Homo sapiens GN=RAD1;>sp|O60671|RAD1_HUMAN Cell cycle checkpoint protein RAD1 OS=Homo sapiens GN=RAD1 PE=1 SV=1	2	1	1	1	0	0	0	0	0	0	0	1	0	0	0	0	0	0	0	0	0	0	0	1	0	0	0	0	0	0	0	0	0	0	0	1	0	0	0	0	3.7
O60701-3;O60701-2;O60701	O60701-3;O60701-2;O60701	5;5;5	5;5;5	5;5;5	UDP-glucose 6-dehydrogenase	UGDH		>sp|O60701-3|UGDH_HUMAN Isoform 3 of UDP-glucose 6-dehydrogenase OS=Homo sapiens GN=UGDH;>sp|O60701-2|UGDH_HUMAN Isoform 2 of UDP-glucose 6-dehydrogenase OS=Homo sapiens GN=UGDH;>sp|O60701|UGDH_HUMAN UDP-glucose 6-dehydrogenase OS=Homo sapiens GN=UGDH PE=1	3	5	5	5	0	1	0	0	0	1	4	3	0	0	0	0	0	1	0	0	0	1	4	3	0	0	0	0	0	1	0	0	0	1	4	3	0	0	0	0	17.9
O60814;U3KQK0;B4DR52;P57053;Q99880;Q99879;Q99877;Q93079;Q5QNW6;P62807;P58876;Q5QNW6-2	O60814;U3KQK0;B4DR52;P57053;Q99880;Q99879;Q99877;Q93079;Q5QNW6;P62807;P58876;Q5QNW6-2	15;14;14;14;14;14;14;14;14;14;14;14	15;14;14;14;14;14;14;14;14;14;14;14	5;5;5;5;5;5;5;5;5;5;5;5	Histone H2B type 1-K;Histone H2B;Histone H2B type F-S;Histone H2B type 1-L;Histone H2B type 1-M;Histone H2B type 1-N;Histone H2B type 1-H;Histone H2B type 2-F;Histone H2B type 1-C/E/F/G/I;Histone H2B type 1-D	HIST1H2BK;HIST1H2BN;H2BFS;HIST1H2BL;HIST1H2BM;HIST1H2BH;HIST2H2BF;HIST1H2BC;HIST1H2BD		>sp|O60814|H2B1K_HUMAN Histone H2B type 1-K OS=Homo sapiens GN=HIST1H2BK PE=1 SV=3;>tr|U3KQK0|U3KQK0_HUMAN Histone H2B OS=Homo sapiens GN=HIST1H2BN PE=1 SV=1;>tr|B4DR52|B4DR52_HUMAN Histone H2B OS=Homo sapiens GN=HIST2H2BF PE=1 SV=1;>sp|P57053|H2BFS_HUMAN	12	15	15	5	0	5	1	3	1	4	14	9	1	0	0	3	0	5	1	3	1	4	14	9	1	0	0	3	0	3	0	1	0	2	5	3	0	0	0	1	69
O60841	O60841	5	5	5	Eukaryotic translation initiation factor 5B	EIF5B		>sp|O60841|IF2P_HUMAN Eukaryotic translation initiation factor 5B OS=Homo sapiens GN=EIF5B PE=1 SV=4	1	5	5	5	0	1	0	2	0	1	0	3	0	0	0	0	0	1	0	2	0	1	0	3	0	0	0	0	0	1	0	2	0	1	0	3	0	0	0	0	5.7
O75083;D6RD66;O75083-3	O75083;D6RD66;O75083-3	18;10;9	18;10;9	18;10;9	WD repeat-containing protein 1	WDR1		>sp|O75083|WDR1_HUMAN WD repeat-containing protein 1 OS=Homo sapiens GN=WDR1 PE=1 SV=4;>tr|D6RD66|D6RD66_HUMAN WD repeat-containing protein 1 (Fragment) OS=Homo sapiens GN=WDR1 PE=1 SV=1;>sp|O75083-3|WDR1_HUMAN Isoform 2 of WD repeat-containing protein 1 O	3	18	18	18	0	8	0	7	0	6	3	12	0	3	0	0	0	8	0	7	0	6	3	12	0	3	0	0	0	8	0	7	0	6	3	12	0	3	0	0	26.6
O75131;E5RHZ0;E5RG68;H0YB26;E7ENV7;Q86VY2;Q7Z6C8;Q719H8;Q96FN4;Q8IYJ1;Q96A23;O95741;Q9UBL6-2;Q86YQ8;Q96A23-2;Q9HCH3;O95741-2;Q9UBL6	O75131	5;1;1;1;1;1;1;1;1;1;1;1;1;1;1;1;1;1	5;1;1;1;1;1;1;1;1;1;1;1;1;1;1;1;1;1	5;1;1;1;1;1;1;1;1;1;1;1;1;1;1;1;1;1	Copine-3	CPNE3		>sp|O75131|CPNE3_HUMAN Copine-3 OS=Homo sapiens GN=CPNE3 PE=1 SV=1	18	5	5	5	0	0	0	2	0	1	2	0	0	0	0	0	0	0	0	2	0	1	2	0	0	0	0	0	0	0	0	2	0	1	2	0	0	0	0	0	12.3
O75165	O75165	2	2	2	DnaJ homolog subfamily C member 13	DNAJC13		>sp|O75165|DJC13_HUMAN DnaJ homolog subfamily C member 13 OS=Homo sapiens GN=DNAJC13 PE=1 SV=5	1	2	2	2	0	0	0	2	0	0	0	0	1	0	0	0	0	0	0	2	0	0	0	0	1	0	0	0	0	0	0	2	0	0	0	0	1	0	0	0	1.2
O75323;C9J7B1;C9K068;H7C333;F8WBI5;O75323-2	O75323;C9J7B1;C9K068;H7C333;F8WBI5;O75323-2	2;1;1;1;1;1	2;1;1;1;1;1	2;1;1;1;1;1	Protein NipSnap homolog 2	GBAS		>sp|O75323|NIPS2_HUMAN Protein NipSnap homolog 2 OS=Homo sapiens GN=GBAS PE=1 SV=1;>tr|C9J7B1|C9J7B1_HUMAN Protein NipSnap homolog 2 (Fragment) OS=Homo sapiens GN=GBAS PE=1 SV=1;>tr|C9K068|C9K068_HUMAN Protein NipSnap homolog 2 (Fragment) OS=Homo sapiens G	6	2	2	2	0	0	0	2	0	0	0	0	0	0	0	0	0	0	0	2	0	0	0	0	0	0	0	0	0	0	0	2	0	0	0	0	0	0	0	0	8.7
O75340;O75340-2;H0Y9X3;E7EPW6;O75340-3	O75340;O75340-2	9;8;4;1;1	9;8;4;1;1	9;8;4;1;1	Programmed cell death protein 6	PDCD6		>sp|O75340|PDCD6_HUMAN Programmed cell death protein 6 OS=Homo sapiens GN=PDCD6 PE=1 SV=1;>sp|O75340-2|PDCD6_HUMAN Isoform 2 of Programmed cell death protein 6 OS=Homo sapiens GN=PDCD6	5	9	9	9	0	1	4	8	2	2	4	5	0	0	0	0	0	1	4	8	2	2	4	5	0	0	0	0	0	1	4	8	2	2	4	5	0	0	0	0	60.2
O75367-3;O75367;O75367-2;B4DJC3;D6RCF2;Q9P0M6	O75367-3;O75367;O75367-2	8;8;7;3;2;1	8;8;7;3;2;1	8;8;7;3;2;1	Core histone macro-H2A.1	H2AFY		>sp|O75367-3|H2AY_HUMAN Isoform 3 of Core histone macro-H2A.1 OS=Homo sapiens GN=H2AFY;>sp|O75367|H2AY_HUMAN Core histone macro-H2A.1 OS=Homo sapiens GN=H2AFY PE=1 SV=4;>sp|O75367-2|H2AY_HUMAN Isoform 1 of Core histone macro-H2A.1 OS=Homo sapiens GN=H2AFY	6	8	8	8	0	0	0	2	0	2	7	2	0	0	0	1	0	0	0	2	0	2	7	2	0	0	0	1	0	0	0	2	0	2	7	2	0	0	0	1	29.6
O75369-2;O75369-9;O75369;O75369-8;O75369-6;O75369-3;O75369-5;O75369-4;E7EN95;O75369-7;H7C5L4;Q8WXT3	O75369-2;O75369-9;O75369;O75369-8;O75369-6;O75369-3;O75369-5;O75369-4;E7EN95;O75369-7	57;57;57;57;56;56;51;51;47;47;2;1	48;48;48;48;47;47;42;42;47;47;2;1	46;46;46;46;45;45;41;41;46;46;2;1	Filamin-B	FLNB		>sp|O75369-2|FLNB_HUMAN Isoform 2 of Filamin-B OS=Homo sapiens GN=FLNB;>sp|O75369-9|FLNB_HUMAN Isoform 9 of Filamin-B OS=Homo sapiens GN=FLNB;>sp|O75369|FLNB_HUMAN Filamin-B OS=Homo sapiens GN=FLNB PE=1 SV=2;>sp|O75369-8|FLNB_HUMAN Isoform 8 of Filamin-B O	12	57	48	46	0	23	0	15	0	6	31	33	0	3	0	0	0	17	0	13	0	5	24	26	0	2	0	0	0	16	0	12	0	4	23	26	0	1	0	0	25.7
O75396	O75396	3	3	3	Vesicle-trafficking protein SEC22b	SEC22B		>sp|O75396|SC22B_HUMAN Vesicle-trafficking protein SEC22b OS=Homo sapiens GN=SEC22B PE=1 SV=4	1	3	3	3	0	0	0	0	0	0	3	0	0	0	0	0	0	0	0	0	0	0	3	0	0	0	0	0	0	0	0	0	0	0	3	0	0	0	0	0	14.9
O75400-2;O75400-3;O75400	O75400-2;O75400-3;O75400	2;2;2	2;2;2	2;2;2	Pre-mRNA-processing factor 40 homolog A	PRPF40A		>sp|O75400-2|PR40A_HUMAN Isoform 2 of Pre-mRNA-processing factor 40 homolog A OS=Homo sapiens GN=PRPF40A;>sp|O75400-3|PR40A_HUMAN Isoform 3 of Pre-mRNA-processing factor 40 homolog A OS=Homo sapiens GN=PRPF40A;>sp|O75400|PR40A_HUMAN Pre-mRNA-processing fac	3	2	2	2	0	0	0	0	0	0	0	2	0	0	0	0	0	0	0	0	0	0	0	2	0	0	0	0	0	0	0	0	0	0	0	2	0	0	0	0	2.7
Q5JRI1;O75494-5;O75494-4;O75494-6;O75494-3;O75494-2;O75494;Q6IQ42;Q8WXF0;R4GMP8	Q5JRI1;O75494-5;O75494-4;O75494-6;O75494-3;O75494-2;O75494	8;8;8;8;8;8;8;3;2;1	8;8;8;8;8;8;8;3;2;1	8;8;8;8;8;8;8;3;2;1	Serine/arginine-rich splicing factor 10	SRSF10		>tr|Q5JRI1|Q5JRI1_HUMAN Serine/arginine-rich-splicing factor 10 OS=Homo sapiens GN=SRSF10 PE=1 SV=1;>sp|O75494-5|SRS10_HUMAN Isoform 5 of Serine/arginine-rich splicing factor 10 OS=Homo sapiens GN=SRSF10;>sp|O75494-4|SRS10_HUMAN Isoform 4 of Serine/arginin	10	8	8	8	0	1	3	4	2	0	3	6	0	0	0	0	0	1	3	4	2	0	3	6	0	0	0	0	0	1	3	4	2	0	3	6	0	0	0	0	39
O75525-2;O75525;E5RG12;E5RJZ9;E5RHD3;H0YAQ1;H0YAQ3	O75525-2;O75525;E5RG12;E5RJZ9	3;3;2;2;1;1;1	2;2;2;2;1;1;1	2;2;2;2;1;1;1	KH domain-containing, RNA-binding, signal transduction-associated protein 3	KHDRBS3		>sp|O75525-2|KHDR3_HUMAN Isoform 2 of KH domain-containing, RNA-binding, signal transduction-associated protein 3 OS=Homo sapiens GN=KHDRBS3;>sp|O75525|KHDR3_HUMAN KH domain-containing, RNA-binding, signal transduction-associated protein 3 OS=Homo sapiens	7	3	2	2	0	0	0	0	0	0	2	2	0	0	0	0	0	0	0	0	0	0	1	2	0	0	0	0	0	0	0	0	0	0	1	2	0	0	0	0	11.1
O75531	O75531	8	8	8	Barrier-to-autointegration factor;Barrier-to-autointegration factor, N-terminally processed	BANF1		>sp|O75531|BAF_HUMAN Barrier-to-autointegration factor OS=Homo sapiens GN=BANF1 PE=1 SV=1	1	8	8	8	0	1	0	7	0	1	0	3	0	0	0	1	0	1	0	7	0	1	0	3	0	0	0	1	0	1	0	7	0	1	0	3	0	0	0	1	56.2
O75533	O75533	3	3	3	Splicing factor 3B subunit 1	SF3B1		>sp|O75533|SF3B1_HUMAN Splicing factor 3B subunit 1 OS=Homo sapiens GN=SF3B1 PE=1 SV=3	1	3	3	3	0	0	0	0	0	1	1	1	0	0	0	0	0	0	0	0	0	1	1	1	0	0	0	0	0	0	0	0	0	1	1	1	0	0	0	0	2.8
O75534-2;O75534;O75534-3;O75534-4;E9PLT0;E9PLD4	O75534-2;O75534;O75534-3;O75534-4;E9PLT0	7;7;7;7;6;1	7;7;7;7;6;1	7;7;7;7;6;1	Cold shock domain-containing protein E1	CSDE1		>sp|O75534-2|CSDE1_HUMAN Isoform 2 of Cold shock domain-containing protein E1 OS=Homo sapiens GN=CSDE1;>sp|O75534|CSDE1_HUMAN Cold shock domain-containing protein E1 OS=Homo sapiens GN=CSDE1 PE=1 SV=2;>sp|O75534-3|CSDE1_HUMAN Isoform 3 of Cold shock domain	6	7	7	7	0	2	0	0	0	1	2	6	0	0	0	0	0	2	0	0	0	1	2	6	0	0	0	0	0	2	0	0	0	1	2	6	0	0	0	0	8.9
O75569;O75569-3;O75569-2;G5E9Q4;F8WEG8;C9JMM3;B4DJC7	O75569;O75569-3;O75569-2;G5E9Q4;F8WEG8;C9JMM3	7;6;6;5;4;4;2	7;6;6;5;4;4;2	7;6;6;5;4;4;2	Interferon-inducible double-stranded RNA-dependent protein kinase activator A	PRKRA		>sp|O75569|PRKRA_HUMAN Interferon-inducible double-stranded RNA-dependent protein kinase activator A OS=Homo sapiens GN=PRKRA PE=1 SV=1;>sp|O75569-3|PRKRA_HUMAN Isoform 3 of Interferon-inducible double-stranded RNA-dependent protein kinase activator A OS=H	7	7	7	7	0	1	0	6	0	0	2	3	0	1	0	0	0	1	0	6	0	0	2	3	0	1	0	0	0	1	0	6	0	0	2	3	0	1	0	0	26.5
O75607	O75607	3	3	3	Nucleoplasmin-3	NPM3		>sp|O75607|NPM3_HUMAN Nucleoplasmin-3 OS=Homo sapiens GN=NPM3 PE=1 SV=3	1	3	3	3	0	1	0	2	0	1	1	2	0	0	0	0	0	1	0	2	0	1	1	2	0	0	0	0	0	1	0	2	0	1	1	2	0	0	0	0	21.9
O75643;C9JAQ9;O75643-2;B4E0P5	O75643	7;2;2;1	7;2;2;1	7;2;2;1	U5 small nuclear ribonucleoprotein 200 kDa helicase	SNRNP200		>sp|O75643|U520_HUMAN U5 small nuclear ribonucleoprotein 200 kDa helicase OS=Homo sapiens GN=SNRNP200 PE=1 SV=2	4	7	7	7	0	1	0	0	0	0	4	6	0	0	0	0	0	1	0	0	0	0	4	6	0	0	0	0	0	1	0	0	0	0	4	6	0	0	0	0	3.6
O75691	O75691	2	2	2	Small subunit processome component 20 homolog	UTP20		>sp|O75691|UTP20_HUMAN Small subunit processome component 20 homolog OS=Homo sapiens GN=UTP20 PE=1 SV=3	1	2	2	2	0	0	0	0	0	0	0	2	0	0	0	0	0	0	0	0	0	0	0	2	0	0	0	0	0	0	0	0	0	0	0	2	0	0	0	0	0.6
O75794;X6RKY7;X6RF82;X6RA30;H7BZW7	O75794;X6RKY7;X6RF82;X6RA30	3;2;2;2;1	3;2;2;2;1	3;2;2;2;1	Cell division cycle protein 123 homolog	CDC123		>sp|O75794|CD123_HUMAN Cell division cycle protein 123 homolog OS=Homo sapiens GN=CDC123 PE=1 SV=1;>tr|X6RKY7|X6RKY7_HUMAN Cell division cycle protein 123 homolog (Fragment) OS=Homo sapiens GN=CDC123 PE=4 SV=1;>tr|X6RF82|X6RF82_HUMAN Cell division cycle pr	5	3	3	3	0	0	0	0	0	0	2	2	0	0	0	0	0	0	0	0	0	0	2	2	0	0	0	0	0	0	0	0	0	0	2	2	0	0	0	0	7.4
O75821;K7ER90;K7EL20;K7ENA8;K7EP16;K7EL60	O75821;K7ER90;K7EL20;K7ENA8	4;3;3;3;1;1	4;3;3;3;1;1	4;3;3;3;1;1	Eukaryotic translation initiation factor 3 subunit G	EIF3G		>sp|O75821|EIF3G_HUMAN Eukaryotic translation initiation factor 3 subunit G OS=Homo sapiens GN=EIF3G PE=1 SV=2;>tr|K7ER90|K7ER90_HUMAN Eukaryotic translation initiation factor 3 subunit G (Fragment) OS=Homo sapiens GN=EIF3G PE=1 SV=1;>tr|K7EL20|K7EL20_HUMA	6	4	4	4	0	0	0	0	0	1	2	2	0	0	0	0	0	0	0	0	0	1	2	2	0	0	0	0	0	0	0	0	0	1	2	2	0	0	0	0	15.9
O75822-2;O75822-3;O75822	O75822-2;O75822-3;O75822	2;2;2	2;2;2	2;2;2	Eukaryotic translation initiation factor 3 subunit J	EIF3J		>sp|O75822-2|EIF3J_HUMAN Isoform 2 of Eukaryotic translation initiation factor 3 subunit J OS=Homo sapiens GN=EIF3J;>sp|O75822-3|EIF3J_HUMAN Isoform 3 of Eukaryotic translation initiation factor 3 subunit J OS=Homo sapiens GN=EIF3J;>sp|O75822|EIF3J_HUMAN E	3	2	2	2	0	0	0	1	0	0	1	1	0	0	0	0	0	0	0	1	0	0	1	1	0	0	0	0	0	0	0	1	0	0	1	1	0	0	0	0	11.8
O75934	O75934	2	2	2	Pre-mRNA-splicing factor SPF27	BCAS2		>sp|O75934|SPF27_HUMAN Pre-mRNA-splicing factor SPF27 OS=Homo sapiens GN=BCAS2 PE=1 SV=1	1	2	2	2	0	1	0	0	0	0	0	2	0	0	0	0	0	1	0	0	0	0	0	2	0	0	0	0	0	1	0	0	0	0	0	2	0	0	0	0	5.8
X6RA56;Q8NB28;X6RLR1;O75935-3;O75935-2;O75935;X6RCK5	X6RA56;Q8NB28;X6RLR1;O75935-3;O75935-2;O75935;X6RCK5	3;3;3;3;3;3;2	3;3;3;3;3;3;2	3;3;3;3;3;3;2	Dynactin subunit 3	DCTN3		>tr|X6RA56|X6RA56_HUMAN Dynactin subunit 3 OS=Homo sapiens GN=DCTN3 PE=4 SV=1;>tr|Q8NB28|Q8NB28_HUMAN Dynactin 3 (P22), isoform CRA_a OS=Homo sapiens GN=DCTN3 PE=1 SV=1;>tr|X6RLR1|X6RLR1_HUMAN Dynactin subunit 3 OS=Homo sapiens GN=DCTN3 PE=4 SV=1;>sp|O7593	7	3	3	3	0	0	0	0	0	0	0	3	0	0	0	0	0	0	0	0	0	0	0	3	0	0	0	0	0	0	0	0	0	0	0	3	0	0	0	0	20.4
O75940	O75940	2	2	2	Survival of motor neuron-related-splicing factor 30	SMNDC1		>sp|O75940|SPF30_HUMAN Survival of motor neuron-related-splicing factor 30 OS=Homo sapiens GN=SMNDC1 PE=1 SV=1	1	2	2	2	0	0	0	1	0	0	0	2	0	0	0	0	0	0	0	1	0	0	0	2	0	0	0	0	0	0	0	1	0	0	0	2	0	0	0	0	8
O76003	O76003	2	2	2	Glutaredoxin-3	GLRX3		>sp|O76003|GLRX3_HUMAN Glutaredoxin-3 OS=Homo sapiens GN=GLRX3 PE=1 SV=2	1	2	2	2	0	1	0	0	0	1	1	2	0	0	0	0	0	1	0	0	0	1	1	2	0	0	0	0	0	1	0	0	0	1	1	2	0	0	0	0	10.4
O76021;J3QSV6;I3L3U9;I3L3C4;B4DJ58;I3L234;I3L1A3	O76021;J3QSV6;I3L3U9;I3L3C4	14;13;9;8;5;3;1	14;13;9;8;5;3;1	14;13;9;8;5;3;1	Ribosomal L1 domain-containing protein 1	RSL1D1		>sp|O76021|RL1D1_HUMAN Ribosomal L1 domain-containing protein 1 OS=Homo sapiens GN=RSL1D1 PE=1 SV=3;>tr|J3QSV6|J3QSV6_HUMAN Ribosomal L1 domain-containing protein 1 (Fragment) OS=Homo sapiens GN=RSL1D1 PE=1 SV=1;>tr|I3L3U9|I3L3U9_HUMAN Ribosomal L1 domain-	7	14	14	14	0	2	0	3	0	3	9	12	0	0	0	0	0	2	0	3	0	3	9	12	0	0	0	0	0	2	0	3	0	3	9	12	0	0	0	0	22.4
O76071	O76071	1	1	1	Probable cytosolic iron-sulfur protein assembly protein CIAO1	CIAO1		>sp|O76071|CIAO1_HUMAN Probable cytosolic iron-sulfur protein assembly protein CIAO1 OS=Homo sapiens GN=CIAO1 PE=1 SV=1	1	1	1	1	0	0	0	0	0	0	1	1	0	0	0	0	0	0	0	0	0	0	1	1	0	0	0	0	0	0	0	0	0	0	1	1	0	0	0	0	2.7
O94804	O94804	1	1	1	Serine/threonine-protein kinase 10	STK10		>sp|O94804|STK10_HUMAN Serine/threonine-protein kinase 10 OS=Homo sapiens GN=STK10 PE=1 SV=1	1	1	1	1	0	0	0	0	0	0	0	1	0	0	0	0	0	0	0	0	0	0	0	1	0	0	0	0	0	0	0	0	0	0	0	1	0	0	0	0	2.3
O94973;O94973-2;O94973-3;M0R2D9;E9PR62	O94973;O94973-2;O94973-3	8;8;7;1;1	2;2;1;0;0	2;2;1;0;0	AP-2 complex subunit alpha-2	AP2A2		>sp|O94973|AP2A2_HUMAN AP-2 complex subunit alpha-2 OS=Homo sapiens GN=AP2A2 PE=1 SV=2;>sp|O94973-2|AP2A2_HUMAN Isoform 2 of AP-2 complex subunit alpha-2 OS=Homo sapiens GN=AP2A2;>sp|O94973-3|AP2A2_HUMAN Isoform 3 of AP-2 complex subunit alpha-2 OS=Homo sa	5	8	2	2	0	1	0	6	0	0	0	3	0	1	0	0	0	0	0	2	0	0	0	0	0	0	0	0	0	0	0	2	0	0	0	0	0	0	0	0	12.4
O94986-1;O94986-2;O94986-3;O94986	O94986-1;O94986-2;O94986-3;O94986	1;1;1;1	1;1;1;1	1;1;1;1	Centrosomal protein of 152 kDa	CEP152		>sp|O94986-1|CE152_HUMAN Isoform 1 of Centrosomal protein of 152 kDa OS=Homo sapiens GN=CEP152;>sp|O94986-2|CE152_HUMAN Isoform 2 of Centrosomal protein of 152 kDa OS=Homo sapiens GN=CEP152;>sp|O94986-3|CE152_HUMAN Isoform 3 of Centrosomal protein of 152 k	4	1	1	1	0	0	0	0	0	1	0	1	0	0	0	0	0	0	0	0	0	1	0	1	0	0	0	0	0	0	0	0	0	1	0	1	0	0	0	0	0.8
O95168-2;O95168	O95168-2;O95168	1;1	1;1	1;1	NADH dehydrogenase [ubiquinone] 1 beta subcomplex subunit 4	NDUFB4		>sp|O95168-2|NDUB4_HUMAN Isoform 2 of NADH dehydrogenase [ubiquinone] 1 beta subcomplex subunit 4 OS=Homo sapiens GN=NDUFB4;>sp|O95168|NDUB4_HUMAN NADH dehydrogenase [ubiquinone] 1 beta subcomplex subunit 4 OS=Homo sapiens GN=NDUFB4 PE=1 SV=3	2	1	1	1	0	0	0	0	0	0	1	0	0	0	0	0	0	0	0	0	0	0	1	0	0	0	0	0	0	0	0	0	0	0	1	0	0	0	0	0	8.3
O95239-2;O95239;Q2VIQ3	O95239-2;O95239;Q2VIQ3	3;3;2	3;3;2	3;3;2	Chromosome-associated kinesin KIF4A;Chromosome-associated kinesin KIF4B	KIF4A;KIF4B		>sp|O95239-2|KIF4A_HUMAN Isoform 2 of Chromosome-associated kinesin KIF4A OS=Homo sapiens GN=KIF4A;>sp|O95239|KIF4A_HUMAN Chromosome-associated kinesin KIF4A OS=Homo sapiens GN=KIF4A PE=1 SV=3;>sp|Q2VIQ3|KIF4B_HUMAN Chromosome-associated kinesin KIF4B OS=H	3	3	3	3	0	0	0	0	0	0	3	2	0	0	0	0	0	0	0	0	0	0	3	2	0	0	0	0	0	0	0	0	0	0	3	2	0	0	0	0	2.3
O95292;E5RK64;O95292-2	O95292;E5RK64;O95292-2	5;3;3	4;2;2	4;2;2	Vesicle-associated membrane protein-associated protein B/C	VAPB		>sp|O95292|VAPB_HUMAN Vesicle-associated membrane protein-associated protein B/C OS=Homo sapiens GN=VAPB PE=1 SV=3;>tr|E5RK64|E5RK64_HUMAN Vesicle-associated membrane protein-associated protein B/C OS=Homo sapiens GN=VAPB PE=1 SV=1;>sp|O95292-2|VAPB_HUMAN	3	5	4	4	0	0	0	2	0	0	0	5	0	0	0	0	0	0	0	1	0	0	0	4	0	0	0	0	0	0	0	1	0	0	0	4	0	0	0	0	18.1
O95295	O95295	1	1	1	SNARE-associated protein Snapin	SNAPIN		>sp|O95295|SNAPN_HUMAN SNARE-associated protein Snapin OS=Homo sapiens GN=SNAPIN PE=1 SV=1	1	1	1	1	0	0	0	1	0	0	0	0	0	0	0	0	0	0	0	1	0	0	0	0	0	0	0	0	0	0	0	1	0	0	0	0	0	0	0	0	15.4
O95347-2;O95347;Q5T821	O95347-2;O95347	8;8;1	8;8;1	8;8;1	Structural maintenance of chromosomes protein 2	SMC2		>sp|O95347-2|SMC2_HUMAN Isoform 2 of Structural maintenance of chromosomes protein 2 OS=Homo sapiens GN=SMC2;>sp|O95347|SMC2_HUMAN Structural maintenance of chromosomes protein 2 OS=Homo sapiens GN=SMC2 PE=1 SV=2	3	8	8	8	0	1	0	0	0	0	7	4	0	0	0	0	0	1	0	0	0	0	7	4	0	0	0	0	0	1	0	0	0	0	7	4	0	0	0	0	9.9
O95373;E9PLB2;O15397-2;O15397	O95373	14;2;1;1	14;2;1;1	14;2;1;1	Importin-7	IPO7		>sp|O95373|IPO7_HUMAN Importin-7 OS=Homo sapiens GN=IPO7 PE=1 SV=1	4	14	14	14	0	3	1	3	0	4	3	8	0	0	0	0	0	3	1	3	0	4	3	8	0	0	0	0	0	3	1	3	0	4	3	8	0	0	0	0	14.8
O95425-2;O95425-4;O95425-3;O95425;F5H2Q5;F5GXV0	O95425-2;O95425-4;O95425-3;O95425;F5H2Q5	31;31;30;30;20;13	31;31;30;30;20;13	31;31;30;30;20;13	Supervillin	SVIL		>sp|O95425-2|SVIL_HUMAN Isoform 2 of Supervillin OS=Homo sapiens GN=SVIL;>sp|O95425-4|SVIL_HUMAN Isoform SV4 of Supervillin OS=Homo sapiens GN=SVIL;>sp|O95425-3|SVIL_HUMAN Isoform SV3 of Supervillin OS=Homo sapiens GN=SVIL;>sp|O95425|SVIL_HUMAN Supervillin	6	31	31	31	0	9	0	10	0	2	3	22	0	2	0	0	0	9	0	10	0	2	3	22	0	2	0	0	0	9	0	10	0	2	3	22	0	2	0	0	22.5
O95644-8;O95644-11;O95644-3;O95644-10;O95644-2;O95644-5;O95644-4;O95644-6;O95644;F5H4S8;O95644-17;K7ER53;I3L3K7;H3BR83;H3BRS1;Q14934-21;Q14934-20;Q14934-19;Q12968-5;Q14934-18;Q12968-6;Q14934-17;Q14934-16;Q14934-15;Q14934-14;Q14934-13;Q14934-12;Q14934-11;Q14934-10;Q14934-9;Q14934-8;Q14934;Q14934-7;Q14934-6;Q14934-5;Q14934-4;Q14934-3;Q14934-2;Q12968-4;Q12968-3;Q12968-2;Q12968	O95644-8;O95644-11;O95644-3;O95644-10;O95644-2;O95644-5;O95644-4;O95644-6;O95644;F5H4S8;O95644-17;K7ER53	8;8;8;8;8;8;8;8;8;6;6;5;1;1;1;1;1;1;1;1;1;1;1;1;1;1;1;1;1;1;1;1;1;1;1;1;1;1;1;1;1;1	8;8;8;8;8;8;8;8;8;6;6;5;1;1;1;1;1;1;1;1;1;1;1;1;1;1;1;1;1;1;1;1;1;1;1;1;1;1;1;1;1;1	8;8;8;8;8;8;8;8;8;6;6;5;1;1;1;1;1;1;1;1;1;1;1;1;1;1;1;1;1;1;1;1;1;1;1;1;1;1;1;1;1;1	Nuclear factor of activated T-cells, cytoplasmic 1	NFATC1		>sp|O95644-8|NFAC1_HUMAN Isoform A-alpha of Nuclear factor of activated T-cells, cytoplasmic 1 OS=Homo sapiens GN=NFATC1;>sp|O95644-11|NFAC1_HUMAN Isoform IB-deltaIX of Nuclear factor of activated T-cells, cytoplasmic 1 OS=Homo sapiens GN=NFATC1;>sp|O9564	42	8	8	8	0	0	3	1	4	0	1	2	0	0	0	0	0	0	3	1	4	0	1	2	0	0	0	0	0	0	3	1	4	0	1	2	0	0	0	0	15.3
O95782-2;O95782	O95782-2;O95782	14;14	14;14	8;8	AP-2 complex subunit alpha-1	AP2A1		>sp|O95782-2|AP2A1_HUMAN Isoform B of AP-2 complex subunit alpha-1 OS=Homo sapiens GN=AP2A1;>sp|O95782|AP2A1_HUMAN AP-2 complex subunit alpha-1 OS=Homo sapiens GN=AP2A1 PE=1 SV=3	2	14	14	8	0	2	0	10	0	0	0	5	0	1	0	0	0	2	0	10	0	0	0	5	0	1	0	0	0	1	0	6	0	0	0	2	0	0	0	0	18.6
O95785	O95785	1	1	1	Protein Wiz	WIZ		>sp|O95785|WIZ_HUMAN Protein Wiz OS=Homo sapiens GN=WIZ PE=1 SV=2	1	1	1	1	0	0	0	1	0	0	0	0	0	0	0	0	0	0	0	1	0	0	0	0	0	0	0	0	0	0	0	1	0	0	0	0	0	0	0	0	0.7
O95816;B4DXE2;A2A296	O95816;B4DXE2	5;4;2	5;4;2	5;4;2	BAG family molecular chaperone regulator 2	BAG2		>sp|O95816|BAG2_HUMAN BAG family molecular chaperone regulator 2 OS=Homo sapiens GN=BAG2 PE=1 SV=1;>tr|B4DXE2|B4DXE2_HUMAN BAG family molecular chaperone regulator 2 OS=Homo sapiens GN=BAG2 PE=1 SV=1	3	5	5	5	0	0	0	2	0	0	3	3	0	0	0	0	0	0	0	2	0	0	3	3	0	0	0	0	0	0	0	2	0	0	3	3	0	0	0	0	24.2
O95817;C9JFK9	O95817;C9JFK9	7;5	7;5	7;5	BAG family molecular chaperone regulator 3	BAG3		>sp|O95817|BAG3_HUMAN BAG family molecular chaperone regulator 3 OS=Homo sapiens GN=BAG3 PE=1 SV=3;>tr|C9JFK9|C9JFK9_HUMAN BAG family molecular chaperone regulator 3 (Fragment) OS=Homo sapiens GN=BAG3 PE=1 SV=1	2	7	7	7	0	1	0	1	0	1	2	6	0	0	0	0	0	1	0	1	0	1	2	6	0	0	0	0	0	1	0	1	0	1	2	6	0	0	0	0	16.9
O95831-6;O95831-4;O95831-3;O95831	O95831-6;O95831-4;O95831-3;O95831	1;1;1;1	1;1;1;1	1;1;1;1	Apoptosis-inducing factor 1, mitochondrial	AIFM1		>sp|O95831-6|AIFM1_HUMAN Isoform 6 of Apoptosis-inducing factor 1, mitochondrial OS=Homo sapiens GN=AIFM1;>sp|O95831-4|AIFM1_HUMAN Isoform 4 of Apoptosis-inducing factor 1, mitochondrial OS=Homo sapiens GN=AIFM1;>sp|O95831-3|AIFM1_HUMAN Isoform 3 of Apopto	4	1	1	1	1	0	0	0	0	0	0	0	0	0	0	0	1	0	0	0	0	0	0	0	0	0	0	0	1	0	0	0	0	0	0	0	0	0	0	0	9.7
O95864-3;O95864;O95864-4;O95864-2	O95864-3;O95864;O95864-4;O95864-2	2;2;1;1	2;2;1;1	2;2;1;1	Fatty acid desaturase 2	FADS2		>sp|O95864-3|FADS2_HUMAN Isoform 3 of Fatty acid desaturase 2 OS=Homo sapiens GN=FADS2;>sp|O95864|FADS2_HUMAN Fatty acid desaturase 2 OS=Homo sapiens GN=FADS2 PE=1 SV=1;>sp|O95864-4|FADS2_HUMAN Isoform 4 of Fatty acid desaturase 2 OS=Homo sapiens GN=FADS2;	4	2	2	2	0	1	0	0	0	0	0	2	0	0	0	0	0	1	0	0	0	0	0	2	0	0	0	0	0	1	0	0	0	0	0	2	0	0	0	0	6.7
O95905-2;O95905;O95905-3;C9J316;C9JGV1;F2Z2R1	O95905-2;O95905;O95905-3;C9J316;C9JGV1	4;4;4;3;2;1	4;4;4;3;2;1	4;4;4;3;2;1	Protein SGT1	ECD		>sp|O95905-2|SGT1_HUMAN Isoform 2 of Protein SGT1 OS=Homo sapiens GN=ECD;>sp|O95905|SGT1_HUMAN Protein SGT1 OS=Homo sapiens GN=ECD PE=1 SV=1;>sp|O95905-3|SGT1_HUMAN Isoform 3 of Protein SGT1 OS=Homo sapiens GN=ECD;>tr|C9J316|C9J316_HUMAN Protein SGT1 (Frag	6	4	4	4	0	0	0	3	0	1	0	1	0	0	0	0	0	0	0	3	0	1	0	1	0	0	0	0	0	0	0	3	0	1	0	1	0	0	0	0	9.7
O95926-2;O95926	O95926-2;O95926	1;1	1;1	1;1	Pre-mRNA-splicing factor SYF2	SYF2		>sp|O95926-2|SYF2_HUMAN Isoform 2 of Pre-mRNA-splicing factor SYF2 OS=Homo sapiens GN=SYF2;>sp|O95926|SYF2_HUMAN Pre-mRNA-splicing factor SYF2 OS=Homo sapiens GN=SYF2 PE=1 SV=1	2	1	1	1	0	0	0	0	0	0	0	1	0	0	0	0	0	0	0	0	0	0	0	1	0	0	0	0	0	0	0	0	0	0	0	1	0	0	0	0	14.4
P00338;P00338-3;P00338-5;P00338-4;P00338-2;F5GXY2;F5GYU2;F5GXH2;F5H5J4;F5H6W8;F5H8H6;F5GXC7;F5GWW2;F5GXU1;F5GZQ4;F5H5G7;F5H155;G3XAP5;F5H245;Q6ZMR3;P07864	P00338;P00338-3;P00338-5;P00338-4;P00338-2;F5GXY2	14;13;9;9;9;7;6;5;2;2;1;1;1;1;1;1;1;1;1;1;1	14;13;9;9;9;7;6;5;2;2;1;1;1;1;1;1;1;1;1;1;1	12;11;7;8;7;6;6;5;2;2;1;1;1;1;1;0;0;0;0;0;0	L-lactate dehydrogenase A chain	LDHA		>sp|P00338|LDHA_HUMAN L-lactate dehydrogenase A chain OS=Homo sapiens GN=LDHA PE=1 SV=2;>sp|P00338-3|LDHA_HUMAN Isoform 3 of L-lactate dehydrogenase A chain OS=Homo sapiens GN=LDHA;>sp|P00338-5|LDHA_HUMAN Isoform 5 of L-lactate dehydrogenase A chain OS=Hom	21	14	14	12	1	6	1	2	0	6	6	6	0	2	0	9	1	6	1	2	0	6	6	6	0	2	0	9	1	6	1	2	0	5	5	6	0	2	0	7	46.1
P00387-2;P00387;P00387-3;B1AHF3	P00387-2;P00387;P00387-3;B1AHF3	5;5;5;4	5;5;5;4	5;5;5;4	NADH-cytochrome b5 reductase 3;NADH-cytochrome b5 reductase 3 membrane-bound form;NADH-cytochrome b5 reductase 3 soluble form	CYB5R3		>sp|P00387-2|NB5R3_HUMAN Isoform 2 of NADH-cytochrome b5 reductase 3 OS=Homo sapiens GN=CYB5R3;>sp|P00387|NB5R3_HUMAN NADH-cytochrome b5 reductase 3 OS=Homo sapiens GN=CYB5R3 PE=1 SV=3;>sp|P00387-3|NB5R3_HUMAN Isoform 3 of NADH-cytochrome b5 reductase 3 OS	4	5	5	5	0	2	0	2	0	1	3	2	0	0	0	0	0	2	0	2	0	1	3	2	0	0	0	0	0	2	0	2	0	1	3	2	0	0	0	0	23.7
P00390-5;P00390-4;P00390-2;P00390-3;P00390	P00390-5;P00390-4;P00390-2;P00390-3;P00390	1;1;1;1;1	1;1;1;1;1	1;1;1;1;1	Glutathione reductase, mitochondrial	GSR		>sp|P00390-5|GSHR_HUMAN Isoform 4 of Glutathione reductase, mitochondrial OS=Homo sapiens GN=GSR;>sp|P00390-4|GSHR_HUMAN Isoform 3 of Glutathione reductase, mitochondrial OS=Homo sapiens GN=GSR;>sp|P00390-2|GSHR_HUMAN Isoform Cytoplasmic of Glutathione red	5	1	1	1	0	0	0	1	0	0	1	0	0	0	0	0	0	0	0	1	0	0	1	0	0	0	0	0	0	0	0	1	0	0	1	0	0	0	0	0	2.7
P00441;H7BYH4	P00441;H7BYH4	2;1	2;1	2;1	Superoxide dismutase [Cu-Zn]	SOD1		>sp|P00441|SODC_HUMAN Superoxide dismutase [Cu-Zn] OS=Homo sapiens GN=SOD1 PE=1 SV=2;>tr|H7BYH4|H7BYH4_HUMAN Superoxide dismutase [Cu-Zn] OS=Homo sapiens GN=SOD1 PE=1 SV=1	2	2	2	2	0	0	0	0	0	1	0	0	0	0	0	1	0	0	0	0	0	1	0	0	0	0	0	1	0	0	0	0	0	1	0	0	0	0	0	1	34.4
P00505;P00505-2	P00505;P00505-2	5;4	5;4	5;4	Aspartate aminotransferase, mitochondrial	GOT2		>sp|P00505|AATM_HUMAN Aspartate aminotransferase, mitochondrial OS=Homo sapiens GN=GOT2 PE=1 SV=3;>sp|P00505-2|AATM_HUMAN Isoform 2 of Aspartate aminotransferase, mitochondrial OS=Homo sapiens GN=GOT2	2	5	5	5	0	0	0	0	0	1	3	1	0	0	0	3	0	0	0	0	0	1	3	1	0	0	0	3	0	0	0	0	0	1	3	1	0	0	0	3	14.2
P00558;B7Z7A9;E7ERH5	P00558;B7Z7A9	15;13;6	15;13;6	13;11;5	Phosphoglycerate kinase 1	PGK1		>sp|P00558|PGK1_HUMAN Phosphoglycerate kinase 1 OS=Homo sapiens GN=PGK1 PE=1 SV=3;>tr|B7Z7A9|B7Z7A9_HUMAN Phosphoglycerate kinase OS=Homo sapiens GN=PGK1 PE=1 SV=1	3	15	15	13	0	0	0	2	0	5	11	1	0	0	1	5	0	0	0	2	0	5	11	1	0	0	1	5	0	0	0	2	0	4	9	0	0	0	0	5	38.1
P01023;H0YGH6;CON__ENSEMBL:ENSBTAP00000024146;P20742-2;P20742	P01023;H0YGH6;CON__ENSEMBL:ENSBTAP00000024146;P20742-2;P20742	2;1;1;1;1	2;1;1;1;1	2;1;1;1;1	Alpha-2-macroglobulin;Pregnancy zone protein	A2M;PZP		>sp|P01023|A2MG_HUMAN Alpha-2-macroglobulin OS=Homo sapiens GN=A2M PE=1 SV=3;>tr|H0YGH6|H0YGH6_HUMAN Alpha-2-macroglobulin (Fragment) OS=Homo sapiens GN=A2M PE=1 SV=1;>ENSEMBL:ENSBTAP00000024146 (Bos taurus) similar to alpha-2-macroglobulin isoform 1;>sp|P	5	2	2	2	0	0	0	0	0	0	1	2	0	0	0	0	0	0	0	0	0	0	1	2	0	0	0	0	0	0	0	0	0	0	1	2	0	0	0	0	1
P01031	P01031	1	1	1	Complement C5;Complement C5 beta chain;Complement C5 alpha chain;C5a anaphylatoxin;Complement C5 alpha chain	C5		>sp|P01031|CO5_HUMAN Complement C5 OS=Homo sapiens GN=C5 PE=1 SV=4	1	1	1	1	0	1	0	1	0	0	0	1	0	0	0	0	0	1	0	1	0	0	0	1	0	0	0	0	0	1	0	1	0	0	0	1	0	0	0	0	0.9
P01617;P01614;P06309;P06310	P01617;P01614;P06309;P06310	2;2;2;2	2;2;2;2	2;2;2;2	Ig kappa chain V-II region TEW;Ig kappa chain V-II region Cum;Ig kappa chain V-II region GM607;Ig kappa chain V-II region RPMI 6410			>sp|P01617|KV204_HUMAN Ig kappa chain V-II region TEW OS=Homo sapiens PE=1 SV=1;>sp|P01614|KV201_HUMAN Ig kappa chain V-II region Cum OS=Homo sapiens PE=1 SV=1;>sp|P06309|KV205_HUMAN Ig kappa chain V-II region GM607 (Fragment) OS=Homo sapiens PE=4 SV=1;>sp	4	2	2	2	0	0	1	1	1	1	2	1	0	0	0	0	0	0	1	1	1	1	2	1	0	0	0	0	0	0	1	1	1	1	2	1	0	0	0	0	14.2
P01818	P01818	2	2	2	Ig heavy chain V-II region HE			>sp|P01818|HV205_HUMAN Ig heavy chain V-II region HE OS=Homo sapiens PE=1 SV=1	1	2	2	2	0	0	0	0	0	1	2	2	0	0	0	0	0	0	0	0	0	1	2	2	0	0	0	0	0	0	0	0	0	1	2	2	0	0	0	0	9.1
P01834	P01834	1	1	1	Ig kappa chain C region	IGKC		>sp|P01834|IGKC_HUMAN Ig kappa chain C region OS=Homo sapiens GN=IGKC PE=1 SV=1	1	1	1	1	0	0	0	0	0	0	0	0	0	0	1	0	0	0	0	0	0	0	0	0	0	0	1	0	0	0	0	0	0	0	0	0	0	0	1	0	16
P01857	P01857	1	1	1	Ig gamma-1 chain C region	IGHG1		>sp|P01857|IGHG1_HUMAN Ig gamma-1 chain C region OS=Homo sapiens GN=IGHG1 PE=1 SV=1	1	1	1	1	0	1	0	0	0	0	0	0	0	0	0	0	0	1	0	0	0	0	0	0	0	0	0	0	0	1	0	0	0	0	0	0	0	0	0	0	3.6
P01859	P01859	1	1	1	Ig gamma-2 chain C region	IGHG2		>sp|P01859|IGHG2_HUMAN Ig gamma-2 chain C region OS=Homo sapiens GN=IGHG2 PE=1 SV=2	1	1	1	1	1	1	0	0	0	0	0	0	0	0	0	0	1	1	0	0	0	0	0	0	0	0	0	0	1	1	0	0	0	0	0	0	0	0	0	0	2.8
P30453;P10316;P01891;P16190;P30457;P30450;P18462;P30512;P30459;P16189;P10314;P01892;P16188;Q5SRN7;Q5SRN5;A2BF26;Q29960-2;P30456;P13746;P04439;Q9TNN7;Q29960;P13746-2;Q29940;P30493;P30492;P30466;P30462;P18463;P01893;Q09160;P30455;P30447;P30443;P05534;Q95604	P30453;P10316;P01891;P16190;P30457;P30450;P18462;P30512;P30459;P16189;P10314;P01892;P16188	5;5;5;4;4;3;3;3;3;3;3;3;3;2;2;2;2;2;2;2;2;2;2;1;1;1;1;1;1;1;1;1;1;1;1;1	5;5;5;4;4;3;3;3;3;3;3;3;3;2;2;2;2;2;2;2;2;2;2;1;1;1;1;1;1;1;1;1;1;1;1;1	3;3;3;2;3;2;2;1;1;1;1;1;1;1;1;0;0;1;1;1;0;0;1;0;0;0;0;0;0;0;0;0;0;0;0;0	HLA class I histocompatibility antigen, A-34 alpha chain;HLA class I histocompatibility antigen, A-69 alpha chain;HLA class I histocompatibility antigen, A-68 alpha chain;HLA class I histocompatibility antigen, A-33 alpha chain;HLA class I histocompatibility antigen, A-66 alpha chain;HLA class I histocompatibility antigen, A-26 alpha chain;HLA class I histocompatibility antigen, A-25 alpha chain;…	HLA-A		>sp|P30453|1A34_HUMAN HLA class I histocompatibility antigen, A-34 alpha chain OS=Homo sapiens GN=HLA-A PE=1 SV=1;>sp|P10316|1A69_HUMAN HLA class I histocompatibility antigen, A-69 alpha chain OS=Homo sapiens GN=HLA-A PE=1 SV=2;>sp|P01891|1A68_HUMAN HLA cl	36	5	5	3	0	0	0	3	0	2	2	2	0	0	0	0	0	0	0	3	0	2	2	2	0	0	0	0	0	0	0	1	0	2	1	1	0	0	0	0	22.7
P02452	P02452	1	1	1	Collagen alpha-1(I) chain	COL1A1		>sp|P02452|CO1A1_HUMAN Collagen alpha-1(I) chain OS=Homo sapiens GN=COL1A1 PE=1 SV=5	1	1	1	1	0	0	0	0	0	0	1	0	0	0	0	0	0	0	0	0	0	0	1	0	0	0	0	0	0	0	0	0	0	0	1	0	0	0	0	0	0.7
P02545;P02545-3;P02545-2;P02545-6;P02545-5;P02545-4;Q5TCI8;H0YAB0;E9PBF6;P20700	P02545;P02545-3;P02545-2;P02545-6;P02545-5;P02545-4;Q5TCI8	44;43;42;42;30;30;28;12;2;2	44;43;42;42;30;30;28;12;2;2	42;41;40;40;28;28;26;12;0;0	Prelamin-A/C;Lamin-A/C	LMNA		>sp|P02545|LMNA_HUMAN Prelamin-A/C OS=Homo sapiens GN=LMNA PE=1 SV=1;>sp|P02545-3|LMNA_HUMAN Isoform ADelta10 of Prelamin-A/C OS=Homo sapiens GN=LMNA;>sp|P02545-2|LMNA_HUMAN Isoform C of Prelamin-A/C OS=Homo sapiens GN=LMNA;>sp|P02545-6|LMNA_HUMAN Isoform	10	44	44	42	1	19	9	11	4	12	20	36	0	4	2	0	1	19	9	11	4	12	20	36	0	4	2	0	1	19	9	11	4	12	18	34	0	4	2	0	59.3
P02794;G3V192;E9PRK8;G3V1D1;E9PKY7;E9PQR3;E9PPQ4;E9PKM5;E9PK45	P02794;G3V192;E9PRK8;G3V1D1;E9PKY7	7;5;4;4;4;2;2;2;2	7;5;4;4;4;2;2;2;2	7;5;4;4;4;2;2;2;2	Ferritin heavy chain;Ferritin heavy chain, N-terminally processed;Ferritin	FTH1		>sp|P02794|FRIH_HUMAN Ferritin heavy chain OS=Homo sapiens GN=FTH1 PE=1 SV=2;>tr|G3V192|G3V192_HUMAN Ferritin OS=Homo sapiens GN=FTH1 PE=1 SV=1;>tr|E9PRK8|E9PRK8_HUMAN Ferritin OS=Homo sapiens GN=FTH1 PE=1 SV=1;>tr|G3V1D1|G3V1D1_HUMAN Ferritin OS=Homo sapi	9	7	7	7	0	2	1	1	1	2	6	4	0	0	0	0	0	2	1	1	1	2	6	4	0	0	0	0	0	2	1	1	1	2	6	4	0	0	0	0	34.4
P04080	P04080	2	2	2	Cystatin-B	CSTB		>sp|P04080|CYTB_HUMAN Cystatin-B OS=Homo sapiens GN=CSTB PE=1 SV=2	1	2	2	2	0	1	0	1	0	1	2	0	0	0	0	0	0	1	0	1	0	1	2	0	0	0	0	0	0	1	0	1	0	1	2	0	0	0	0	0	24.5
P04083;Q5T3N1;Q5T3N0	P04083;Q5T3N1	14;10;6	14;10;6	14;10;6	Annexin A1;Annexin	ANXA1		>sp|P04083|ANXA1_HUMAN Annexin A1 OS=Homo sapiens GN=ANXA1 PE=1 SV=2;>tr|Q5T3N1|Q5T3N1_HUMAN Annexin (Fragment) OS=Homo sapiens GN=ANXA1 PE=1 SV=1	3	14	14	14	0	1	2	4	0	2	9	1	3	3	3	0	0	1	2	4	0	2	9	1	3	3	3	0	0	1	2	4	0	2	9	1	3	3	3	0	51.2
P04259	P04259	53	2	2	Keratin, type II cytoskeletal 6B	KRT6B		>sp|P04259|K2C6B_HUMAN Keratin, type II cytoskeletal 6B OS=Homo sapiens GN=KRT6B PE=1 SV=5	1	53	2	2	21	23	10	13	9	8	20	46	14	8	13	12	0	0	0	0	0	0	0	2	0	0	0	0	0	0	0	0	0	0	0	2	0	0	0	0	70.4
P04264;CON__P04264	P04264;CON__P04264	66;63	66;63	48;45	Keratin, type II cytoskeletal 1	KRT1		>sp|P04264|K2C1_HUMAN Keratin, type II cytoskeletal 1 OS=Homo sapiens GN=KRT1 PE=1 SV=6;>P04264 SWISS-PROT:P04264 Tax_Id=9606 Gene_Symbol=KRT1 Keratin, type II cytoskeletal 1	2	66	66	48	46	43	27	28	27	19	52	48	32	29	29	28	46	43	27	28	27	19	52	48	32	29	29	28	30	28	18	19	19	12	34	33	22	20	20	17	72.7
P04350;M0R278;M0R1I1	P04350	22;5;2	1;1;1	0;0;0	Tubulin beta-4A chain	TUBB4A		>sp|P04350|TBB4A_HUMAN Tubulin beta-4A chain OS=Homo sapiens GN=TUBB4A PE=1 SV=2	3	22	1	0	0	9	2	18	2	16	11	11	0	8	1	10	0	0	0	1	0	0	0	0	0	0	0	0	0	0	0	0	0	0	0	0	0	0	0	0	62.4
P04406-2;P04406;E7EUT5;O14556	P04406-2;P04406;E7EUT5	15;15;13;1	15;15;13;1	15;15;13;1	Glyceraldehyde-3-phosphate dehydrogenase	GAPDH		>sp|P04406-2|G3P_HUMAN Isoform 2 of Glyceraldehyde-3-phosphate dehydrogenase OS=Homo sapiens GN=GAPDH;>sp|P04406|G3P_HUMAN Glyceraldehyde-3-phosphate dehydrogenase OS=Homo sapiens GN=GAPDH PE=1 SV=3;>tr|E7EUT5|E7EUT5_HUMAN Glyceraldehyde-3-phosphate dehydr	4	15	15	15	1	4	3	9	2	9	10	7	3	3	3	11	1	4	3	9	2	9	10	7	3	3	3	11	1	4	3	9	2	9	10	7	3	3	3	11	59
P04792;F8WE04;C9J3N8	P04792	18;8;2	18;8;2	18;8;2	Heat shock protein beta-1	HSPB1		>sp|P04792|HSPB1_HUMAN Heat shock protein beta-1 OS=Homo sapiens GN=HSPB1 PE=1 SV=2	3	18	18	18	0	9	1	6	1	2	6	15	0	2	1	0	0	9	1	6	1	2	6	15	0	2	1	0	0	9	1	6	1	2	6	15	0	2	1	0	90.7
P04843;B7Z4L4;F8WF32	P04843;B7Z4L4	6;4;2	6;4;2	6;4;2	Dolichyl-diphosphooligosaccharide--protein glycosyltransferase subunit 1	RPN1		>sp|P04843|RPN1_HUMAN Dolichyl-diphosphooligosaccharide--protein glycosyltransferase subunit 1 OS=Homo sapiens GN=RPN1 PE=1 SV=1;>tr|B7Z4L4|B7Z4L4_HUMAN Dolichyl-diphosphooligosaccharide--protein glycosyltransferase subunit 1 OS=Homo sapiens GN=RPN1 PE=1 S	3	6	6	6	0	0	0	1	0	2	5	1	0	0	0	0	0	0	0	1	0	2	5	1	0	0	0	0	0	0	0	1	0	2	5	1	0	0	0	0	11.7
P04899;P04899-4;P04899-6;P04899-3;P04899-5;P04899-2;F5GZL8;P11488;P09471-2;P09471;P19087;A8MTJ3;A2A2R6;Q5JWD1;H0Y7E8;H3BTM2;F8WE78;Q5JWE9;H0Y7F4;P38405-3;Q14344;P63092-3;P63092-2;Q03113;P38405;P63092;P63092-4;P38405-2;Q5JWF2-2;Q5JWF2	P04899;P04899-4;P04899-6;P04899-3;P04899-5;P04899-2;F5GZL8	10;10;8;8;8;8;7;2;2;2;2;2;1;1;1;1;1;1;1;1;1;1;1;1;1;1;1;1;1;1	10;10;8;8;8;8;7;2;2;2;2;2;1;1;1;1;1;1;1;1;1;1;1;1;1;1;1;1;1;1	5;5;5;5;5;5;4;0;0;0;0;0;0;0;0;0;0;0;0;0;0;0;0;0;0;0;0;0;0;0	Guanine nucleotide-binding protein G(i) subunit alpha-2	GNAI2		>sp|P04899|GNAI2_HUMAN Guanine nucleotide-binding protein G(i) subunit alpha-2 OS=Homo sapiens GN=GNAI2 PE=1 SV=3;>sp|P04899-4|GNAI2_HUMAN Isoform sGi2 of Guanine nucleotide-binding protein G(i) subunit alpha-2 OS=Homo sapiens GN=GNAI2;>sp|P04899-6|GNAI2_H	30	10	10	5	0	2	0	6	0	0	6	4	0	2	0	0	0	2	0	6	0	0	6	4	0	2	0	0	0	1	0	4	0	0	1	2	0	0	0	0	38.9
Q93077;Q7L7L0;P04908;Q96QV6	Q93077;Q7L7L0;P04908;Q96QV6	8;8;8;4	2;2;2;0	2;2;2;0	Histone H2A type 1-C;Histone H2A type 3;Histone H2A type 1-B/E;Histone H2A type 1-A	HIST1H2AC;HIST3H2A;HIST1H2AB;HIST1H2AA		>sp|Q93077|H2A1C_HUMAN Histone H2A type 1-C OS=Homo sapiens GN=HIST1H2AC PE=1 SV=3;>sp|Q7L7L0|H2A3_HUMAN Histone H2A type 3 OS=Homo sapiens GN=HIST3H2A PE=1 SV=3;>sp|P04908|H2A1B_HUMAN Histone H2A type 1-B/E OS=Homo sapiens GN=HIST1H2AB PE=1 SV=2;>sp|Q96QV	4	8	2	2	2	4	3	3	2	4	7	7	1	0	2	3	0	0	1	1	0	2	1	1	0	0	0	2	0	0	1	1	0	2	1	1	0	0	0	2	40
P05089-3;P05089;P05089-2	P05089-3;P05089;P05089-2	2;2;2	2;2;2	2;2;2	Arginase-1	ARG1		>sp|P05089-3|ARGI1_HUMAN Isoform 3 of Arginase-1 OS=Homo sapiens GN=ARG1;>sp|P05089|ARGI1_HUMAN Arginase-1 OS=Homo sapiens GN=ARG1 PE=1 SV=2;>sp|P05089-2|ARGI1_HUMAN Isoform 2 of Arginase-1 OS=Homo sapiens GN=ARG1	3	2	2	2	0	0	0	0	0	0	0	1	0	0	1	0	0	0	0	0	0	0	0	1	0	0	1	0	0	0	0	0	0	0	0	1	0	0	1	0	13.6
P05109	P05109	5	5	5	Protein S100-A8;Protein S100-A8, N-terminally processed	S100A8		>sp|P05109|S10A8_HUMAN Protein S100-A8 OS=Homo sapiens GN=S100A8 PE=1 SV=1	1	5	5	5	2	0	2	1	1	0	0	0	1	0	1	1	2	0	2	1	1	0	0	0	1	0	1	1	2	0	2	1	1	0	0	0	1	0	1	1	54.8
P05141;Q9H0C2	P05141	16;6	5;0	5;0	ADP/ATP translocase 2;ADP/ATP translocase 2, N-terminally processed	SLC25A5		>sp|P05141|ADT2_HUMAN ADP/ATP translocase 2 OS=Homo sapiens GN=SLC25A5 PE=1 SV=7	2	16	5	5	0	7	1	7	0	5	7	12	0	0	0	5	0	2	0	3	0	2	2	4	0	0	0	2	0	2	0	3	0	2	2	4	0	0	0	2	37.9
P05161	P05161	3	3	3	Ubiquitin-like protein ISG15	ISG15		>sp|P05161|ISG15_HUMAN Ubiquitin-like protein ISG15 OS=Homo sapiens GN=ISG15 PE=1 SV=5	1	3	3	3	0	2	0	1	0	2	3	2	0	0	0	0	0	2	0	1	0	2	3	2	0	0	0	0	0	2	0	1	0	2	3	2	0	0	0	0	18.8
P05164;P05164-3;P05164-2;P11678	P05164;P05164-3;P05164-2	3;3;2;1	3;3;2;1	3;3;2;1	Myeloperoxidase;Myeloperoxidase;89 kDa myeloperoxidase;84 kDa myeloperoxidase;Myeloperoxidase light chain;Myeloperoxidase heavy chain	MPO		>sp|P05164|PERM_HUMAN Myeloperoxidase OS=Homo sapiens GN=MPO PE=1 SV=1;>sp|P05164-3|PERM_HUMAN Isoform H7 of Myeloperoxidase OS=Homo sapiens GN=MPO;>sp|P05164-2|PERM_HUMAN Isoform H14 of Myeloperoxidase OS=Homo sapiens GN=MPO	4	3	3	3	0	0	0	1	0	1	0	0	0	0	0	2	0	0	0	1	0	1	0	0	0	0	0	2	0	0	0	1	0	1	0	0	0	0	0	2	5.9
P05186;P05186-2;P05186-3	P05186;P05186-2;P05186-3	8;6;6	8;6;6	8;6;6	Alkaline phosphatase, tissue-nonspecific isozyme	ALPL		>sp|P05186|PPBT_HUMAN Alkaline phosphatase, tissue-nonspecific isozyme OS=Homo sapiens GN=ALPL PE=1 SV=4;>sp|P05186-2|PPBT_HUMAN Isoform 2 of Alkaline phosphatase, tissue-nonspecific isozyme OS=Homo sapiens GN=ALPL;>sp|P05186-3|PPBT_HUMAN Isoform 3 of Alka	3	8	8	8	0	2	0	4	0	1	3	3	0	0	0	0	0	2	0	4	0	1	3	3	0	0	0	0	0	2	0	4	0	1	3	3	0	0	0	0	13.7
P05198;G3V4T5;H0YJS4	P05198;G3V4T5;H0YJS4	19;16;15	19;16;15	19;16;15	Eukaryotic translation initiation factor 2 subunit 1	EIF2S1		>sp|P05198|IF2A_HUMAN Eukaryotic translation initiation factor 2 subunit 1 OS=Homo sapiens GN=EIF2S1 PE=1 SV=3;>tr|G3V4T5|G3V4T5_HUMAN Eukaryotic translation initiation factor 2 subunit 1 (Fragment) OS=Homo sapiens GN=EIF2S1 PE=1 SV=1;>tr|H0YJS4|H0YJS4_HUM	3	19	19	19	0	4	0	9	0	1	8	9	0	2	0	0	0	4	0	9	0	1	8	9	0	2	0	0	0	4	0	9	0	1	8	9	0	2	0	0	63.8
P05386	P05386	3	2	2	60S acidic ribosomal protein P1	RPLP1		>sp|P05386|RLA1_HUMAN 60S acidic ribosomal protein P1 OS=Homo sapiens GN=RPLP1 PE=1 SV=1	1	3	2	2	0	0	1	2	0	2	1	1	0	0	0	1	0	0	1	2	0	2	0	0	0	0	0	1	0	0	1	2	0	2	0	0	0	0	0	1	66.7
P05387;H0YDD8;P05386-2	P05387;H0YDD8	10;5;1	10;5;1	9;4;0	60S acidic ribosomal protein P2	RPLP2		>sp|P05387|RLA2_HUMAN 60S acidic ribosomal protein P2 OS=Homo sapiens GN=RPLP2 PE=1 SV=1;>tr|H0YDD8|H0YDD8_HUMAN 60S acidic ribosomal protein P2 (Fragment) OS=Homo sapiens GN=RPLP2 PE=1 SV=1	3	10	10	9	0	4	4	9	3	5	5	9	1	0	0	2	0	4	4	9	3	5	5	9	1	0	0	2	0	4	4	9	3	5	4	8	1	0	0	2	88.7
P05388;F8VWS0;Q3B7A4;F8VU65;G3V210;F8VW21;F8VQY6;F8VRK7;F8VZS0;F8VPE8;Q8NHW5;F8VS58;F8VWV4;F8W1K8;F8VYN4	P05388;F8VWS0;Q3B7A4;F8VU65;G3V210;F8VW21;F8VQY6;F8VRK7;F8VZS0;F8VPE8;Q8NHW5	19;18;18;14;13;13;12;12;12;11;11;9;8;5;1	19;18;18;14;13;13;12;12;12;11;11;9;8;5;1	19;18;18;14;13;13;12;12;12;11;11;9;8;5;1	60S acidic ribosomal protein P0;60S acidic ribosomal protein P0-like	RPLP0;RPLP0P6		>sp|P05388|RLA0_HUMAN 60S acidic ribosomal protein P0 OS=Homo sapiens GN=RPLP0 PE=1 SV=1;>tr|F8VWS0|F8VWS0_HUMAN 60S acidic ribosomal protein P0 OS=Homo sapiens GN=RPLP0 PE=1 SV=1;>tr|Q3B7A4|Q3B7A4_HUMAN 60S acidic ribosomal protein P0 OS=Homo sapiens GN=R	15	19	19	19	0	6	4	12	4	10	13	14	0	7	0	1	0	6	4	12	4	10	13	14	0	7	0	1	0	6	4	12	4	10	13	14	0	7	0	1	57.7
P05451;H7BZ24;P48304	P05451;H7BZ24;P48304	2;1;1	2;1;1	2;1;1	Lithostathine-1-alpha;Lithostathine-1-beta	REG1A;REG1B		>sp|P05451|REG1A_HUMAN Lithostathine-1-alpha OS=Homo sapiens GN=REG1A PE=1 SV=3;>tr|H7BZ24|H7BZ24_HUMAN Lithostathine-1-beta (Fragment) OS=Homo sapiens GN=REG1B PE=4 SV=1;>sp|P48304|REG1B_HUMAN Lithostathine-1-beta OS=Homo sapiens GN=REG1B PE=1 SV=1	3	2	2	2	0	0	0	0	0	1	0	0	0	0	0	2	0	0	0	0	0	1	0	0	0	0	0	2	0	0	0	0	0	1	0	0	0	0	0	2	16.9
P05976	P05976	2	1	1	Myosin light chain 1/3, skeletal muscle isoform	MYL1		>sp|P05976|MYL1_HUMAN Myosin light chain 1/3, skeletal muscle isoform OS=Homo sapiens GN=MYL1 PE=1 SV=3	1	2	1	1	0	1	0	1	0	0	1	2	0	0	0	0	0	0	0	0	0	0	0	1	0	0	0	0	0	0	0	0	0	0	0	1	0	0	0	0	11.9
P06396-2;P06396-4;P06396-3;P06396;CON__Q3SX14;Q5T0H8;Q5T0H7;Q5T0H9;Q5T0I1;Q5T0I0	P06396-2;P06396-4;P06396-3;P06396;CON__Q3SX14;Q5T0H8	16;16;16;16;12;8;7;6;5;5	16;16;16;16;12;8;7;6;5;5	16;16;16;16;12;8;7;6;5;5	Gelsolin	GSN		>sp|P06396-2|GELS_HUMAN Isoform 2 of Gelsolin OS=Homo sapiens GN=GSN;>sp|P06396-4|GELS_HUMAN Isoform 4 of Gelsolin OS=Homo sapiens GN=GSN;>sp|P06396-3|GELS_HUMAN Isoform 3 of Gelsolin OS=Homo sapiens GN=GSN;>sp|P06396|GELS_HUMAN Gelsolin OS=Homo sapiens GN	10	16	16	16	0	6	0	8	0	2	7	13	0	6	0	0	0	6	0	8	0	2	7	13	0	6	0	0	0	6	0	8	0	2	7	13	0	6	0	0	28.2
P06493;E5RIU6;P06493-2;K7ELV5;E7ESI2;G3V5T9;P24941-2;P24941;Q00526;G3V317	P06493;E5RIU6;P06493-2	11;8;8;2;2;2;2;2;2;1	11;8;8;2;2;2;2;2;2;1	10;7;8;1;1;1;1;1;1;1	Cyclin-dependent kinase 1	CDK1		>sp|P06493|CDK1_HUMAN Cyclin-dependent kinase 1 OS=Homo sapiens GN=CDK1 PE=1 SV=3;>tr|E5RIU6|E5RIU6_HUMAN Cyclin-dependent kinase 1 (Fragment) OS=Homo sapiens GN=CDK1 PE=1 SV=2;>sp|P06493-2|CDK1_HUMAN Isoform 2 of Cyclin-dependent kinase 1 OS=Homo sapiens	10	11	11	10	0	3	0	1	0	1	5	11	0	0	0	0	0	3	0	1	0	1	5	11	0	0	0	0	0	2	0	0	0	1	5	10	0	0	0	0	38
P06576;F8VPV9;H0YH81;F8W079;F8W0P7;H0YI37;F8VQY0	P06576;F8VPV9;H0YH81;F8W079	14;13;12;7;4;3;3	14;13;12;7;4;3;3	14;13;12;7;4;3;3	ATP synthase subunit beta, mitochondrial;ATP synthase subunit beta	ATP5B		>sp|P06576|ATPB_HUMAN ATP synthase subunit beta, mitochondrial OS=Homo sapiens GN=ATP5B PE=1 SV=3;>tr|F8VPV9|F8VPV9_HUMAN ATP synthase subunit beta OS=Homo sapiens GN=ATP5B PE=1 SV=1;>tr|H0YH81|H0YH81_HUMAN ATP synthase subunit beta (Fragment) OS=Homo sapi	7	14	14	14	0	5	0	3	0	7	7	4	0	5	0	6	0	5	0	3	0	7	7	4	0	5	0	6	0	5	0	3	0	7	7	4	0	5	0	6	42.5
P06702	P06702	3	3	3	Protein S100-A9	S100A9		>sp|P06702|S10A9_HUMAN Protein S100-A9 OS=Homo sapiens GN=S100A9 PE=1 SV=1	1	3	3	3	1	1	1	0	0	0	1	1	0	0	2	1	1	1	1	0	0	0	1	1	0	0	2	1	1	1	1	0	0	0	1	1	0	0	2	1	36
R4GN98;P06703	R4GN98;P06703	4;4	4;4	4;4	Protein S100;Protein S100-A6	S100A6		>tr|R4GN98|R4GN98_HUMAN Protein S100-A6 (Fragment) OS=Homo sapiens GN=S100A6 PE=1 SV=1;>sp|P06703|S10A6_HUMAN Protein S100-A6 OS=Homo sapiens GN=S100A6 PE=1 SV=1	2	4	4	4	0	1	0	0	0	0	2	2	0	0	0	0	0	1	0	0	0	0	2	2	0	0	0	0	0	1	0	0	0	0	2	2	0	0	0	0	23.5
P06733;P06733-2;K7EM90;P13929-3;P13929-2;P13929;F5H1C3;E5RI09;E5RG95;K7EPM1;K7EKN2;E5RGZ4;F5H0C8;B7Z2X9;P09104	P06733;P06733-2	14;11;5;2;2;2;1;1;1;1;1;1;1;1;1	14;11;5;2;2;2;1;1;1;1;1;1;1;1;1	14;11;5;2;2;2;1;1;1;1;1;1;1;1;1	Alpha-enolase	ENO1		>sp|P06733|ENOA_HUMAN Alpha-enolase OS=Homo sapiens GN=ENO1 PE=1 SV=2;>sp|P06733-2|ENOA_HUMAN Isoform MBP-1 of Alpha-enolase OS=Homo sapiens GN=ENO1	15	14	14	14	0	0	1	1	2	5	4	1	2	4	1	10	0	0	1	1	2	5	4	1	2	4	1	10	0	0	1	1	2	5	4	1	2	4	1	10	46.1
P06744;K7EQ48;CON__Q3ZBD7;P06744-2;K7EP41;K7ERC6;K7ENA0;K7EPY4	P06744;K7EQ48;CON__Q3ZBD7;P06744-2	3;2;2;2;1;1;1;1	3;2;2;2;1;1;1;1	3;2;2;2;1;1;1;1	Glucose-6-phosphate isomerase	GPI		>sp|P06744|G6PI_HUMAN Glucose-6-phosphate isomerase OS=Homo sapiens GN=GPI PE=1 SV=4;>tr|K7EQ48|K7EQ48_HUMAN Glucose-6-phosphate isomerase OS=Homo sapiens GN=GPI PE=1 SV=2;>Q3ZBD7 SWISS-PROT:Q3ZBD7 (Bos taurus) Glucose-6-phosphate isomerase;>sp|P06744-2|G6	8	3	3	3	0	0	0	0	0	0	1	0	0	1	0	2	0	0	0	0	0	0	1	0	0	1	0	2	0	0	0	0	0	0	1	0	0	1	0	2	7.3
P06748;P06748-2	P06748;P06748-2	25;24	25;24	5;5	Nucleophosmin	NPM1		>sp|P06748|NPM_HUMAN Nucleophosmin OS=Homo sapiens GN=NPM1 PE=1 SV=2;>sp|P06748-2|NPM_HUMAN Isoform 2 of Nucleophosmin OS=Homo sapiens GN=NPM1	2	25	25	5	0	14	0	5	0	10	17	21	0	0	0	5	0	14	0	5	0	10	17	21	0	0	0	5	0	2	0	2	0	3	3	3	0	0	0	2	53.1
P06748-3;E5RI98;E5RGW4;F5H107;E9PDN6;Q9C0A0-2;Q9C0A0	P06748-3	21;7;2;1;1;1;1	1;0;0;0;0;0;0	1;0;0;0;0;0;0	Nucleophosmin	NPM1		>sp|P06748-3|NPM_HUMAN Isoform 3 of Nucleophosmin OS=Homo sapiens GN=NPM1	7	21	1	1	0	13	0	3	0	7	15	19	0	0	0	3	0	1	0	0	0	0	1	1	0	0	0	0	0	1	0	0	0	0	1	1	0	0	0	0	51.4
P06753-2;Q5VU59;Q5VU61	P06753-2;Q5VU59;Q5VU61	52;45;42	3;3;3	0;0;0		TPM3		>sp|P06753-2|TPM3_HUMAN Isoform 2 of Tropomyosin alpha-3 chain OS=Homo sapiens GN=TPM3;>tr|Q5VU59|Q5VU59_HUMAN Uncharacterized protein OS=Homo sapiens GN=TPM3 PE=1 SV=1;>tr|Q5VU61|Q5VU61_HUMAN Tropomyosin alpha-3 chain OS=Homo sapiens GN=TPM3 PE=1 SV=2	3	52	3	0	1	42	8	28	4	13	36	50	0	21	0	0	0	1	1	2	0	1	1	2	0	1	0	0	0	0	0	0	0	0	0	0	0	0	0	0	90.3
P06753-3	P06753-3	50	1	0				>sp|P06753-3|TPM3_HUMAN Isoform 3 of Tropomyosin alpha-3 chain OS=Homo sapiens GN=TPM3	1	50	1	0	1	41	7	26	4	12	35	49	0	20	0	0	0	0	0	0	0	0	0	1	0	0	0	0	0	0	0	0	0	0	0	0	0	0	0	0	85
P06753-6	P06753-6	52	28	0				>sp|P06753-6|TPM3_HUMAN Isoform 6 of Tropomyosin alpha-3 chain OS=Homo sapiens GN=TPM3	1	52	28	0	1	41	7	27	4	12	35	51	0	20	0	0	1	22	5	18	1	6	21	27	0	13	0	0	0	0	0	0	0	0	0	0	0	0	0	0	94.4
P06899;Q16778;P33778;P23527;Q8N257;Q96A08;Q6DRA6;Q6DN03	P06899;Q16778;P33778;P23527;Q8N257	13;12;12;12;9;6;4;4	3;3;3;3;2;0;3;3	3;3;3;3;2;0;3;3	Histone H2B type 1-J;Histone H2B type 2-E;Histone H2B type 1-B;Histone H2B type 1-O;Histone H2B type 3-B	HIST1H2BJ;HIST2H2BE;HIST1H2BB;HIST1H2BO;HIST3H2BB		>sp|P06899|H2B1J_HUMAN Histone H2B type 1-J OS=Homo sapiens GN=HIST1H2BJ PE=1 SV=3;>sp|Q16778|H2B2E_HUMAN Histone H2B type 2-E OS=Homo sapiens GN=HIST2H2BE PE=1 SV=3;>sp|P33778|H2B1B_HUMAN Histone H2B type 1-B OS=Homo sapiens GN=HIST1H2BB PE=1 SV=2;>sp|P23	8	13	3	3	0	5	1	3	1	3	11	8	1	0	0	3	0	3	0	1	0	1	2	2	0	0	0	1	0	3	0	1	0	1	2	2	0	0	0	1	69
P07195;A8MW50;F5H793;C9J7H8	P07195	10;4;3;3	9;3;3;3	9;3;3;3	L-lactate dehydrogenase B chain	LDHB		>sp|P07195|LDHB_HUMAN L-lactate dehydrogenase B chain OS=Homo sapiens GN=LDHB PE=1 SV=2	4	10	9	9	1	3	0	2	0	3	7	4	0	2	0	7	1	3	0	2	0	2	6	4	0	2	0	6	1	3	0	2	0	2	6	4	0	2	0	6	36.2
P07205	P07205	3	1	1	Phosphoglycerate kinase 2	PGK2		>sp|P07205|PGK2_HUMAN Phosphoglycerate kinase 2 OS=Homo sapiens GN=PGK2 PE=1 SV=3	1	3	1	1	0	0	0	0	0	1	3	1	0	0	1	0	0	0	0	0	0	0	1	0	0	0	0	0	0	0	0	0	0	0	1	0	0	0	0	0	9.8
P07305;P07305-2	P07305;P07305-2	2;1	2;1	2;1	Histone H1.0;Histone H1.0, N-terminally processed	H1F0		>sp|P07305|H10_HUMAN Histone H1.0 OS=Homo sapiens GN=H1F0 PE=1 SV=3;>sp|P07305-2|H10_HUMAN Isoform 2 of Histone H1.0 OS=Homo sapiens GN=H1F0	2	2	2	2	0	0	0	0	0	0	0	2	0	0	0	0	0	0	0	0	0	0	0	2	0	0	0	0	0	0	0	0	0	0	0	2	0	0	0	0	11.9
P07355;P07355-2;H0YN42;H0YMD0;H0YMU9;A6NMY6;H0YM50;H0YKS4;H0YNP5;H0YN28;H0YL33;H0YMM1;H0YKZ7;H0YLV6;H0YMT9;H0YKX9;H0YKL9;H0YMW4;H0YNA0;H0YKV8;H0YN52;H0YMD9;H0YKN4;H0YNB8;H0YLE2	P07355;P07355-2;H0YN42;H0YMD0;H0YMU9;A6NMY6;H0YM50;H0YKS4;H0YNP5	48;47;40;38;38;37;31;29;24;22;22;21;18;18;18;18;16;16;13;12;11;9;7;5;4	48;47;40;38;38;37;31;29;24;22;22;21;18;18;18;18;16;16;13;12;11;9;7;5;4	48;47;40;38;38;37;31;29;24;22;22;21;18;18;18;18;16;16;13;12;11;9;7;5;4	Annexin A2;Annexin;Putative annexin A2-like protein	ANXA2;ANXA2P2		>sp|P07355|ANXA2_HUMAN Annexin A2 OS=Homo sapiens GN=ANXA2 PE=1 SV=2;>sp|P07355-2|ANXA2_HUMAN Isoform 2 of Annexin A2 OS=Homo sapiens GN=ANXA2;>tr|H0YN42|H0YN42_HUMAN Annexin (Fragment) OS=Homo sapiens GN=ANXA2 PE=1 SV=1;>tr|H0YMD0|H0YMD0_HUMAN Annexin (Fr	25	48	48	48	1	29	3	24	3	16	39	41	4	9	5	3	1	29	3	24	3	16	39	41	4	9	5	3	1	29	3	24	3	16	39	41	4	9	5	3	85.5
P07437;Q5JP53;Q5ST81;E9PBJ4;F5H0I4;Q5SQY0;I3L2F9;A6NNZ2;G3V2A3;CON__ENSEMBL:ENSBTAP00000025008;Q9H4B7;M0R042;G3V5W4;G3V2R8;G3V3R4;G3V2N6;G3V4U2;G3V3J6;G3V3W7;M0R2T4	P07437;Q5JP53;Q5ST81;E9PBJ4	30;28;24;16;9;9;9;9;5;5;5;4;3;3;3;3;2;2;2;2	30;28;24;16;9;9;9;9;5;5;5;4;3;3;3;3;2;2;2;2	6;6;3;5;0;0;0;0;0;0;0;0;0;0;0;0;0;0;0;0	Tubulin beta chain	TUBB		>sp|P07437|TBB5_HUMAN Tubulin beta chain OS=Homo sapiens GN=TUBB PE=1 SV=2;>tr|Q5JP53|Q5JP53_HUMAN Tubulin beta chain OS=Homo sapiens GN=TUBB PE=1 SV=1;>tr|Q5ST81|Q5ST81_HUMAN Tubulin beta chain OS=Homo sapiens GN=TUBB PE=1 SV=1;>tr|E9PBJ4|E9PBJ4_HUMAN Tub	20	30	30	6	0	13	2	23	3	24	17	17	0	12	1	16	0	13	2	23	3	24	17	17	0	12	1	16	0	2	0	5	1	5	3	3	0	2	0	2	75.5
P07737;K7EJ44;CON__P02584;I3L3D5	P07737;K7EJ44	9;7;3;2	9;7;3;2	9;7;3;2	Profilin-1	PFN1		>sp|P07737|PROF1_HUMAN Profilin-1 OS=Homo sapiens GN=PFN1 PE=1 SV=2;>tr|K7EJ44|K7EJ44_HUMAN Profilin 1, isoform CRA_b OS=Homo sapiens GN=PFN1 PE=1 SV=1	4	9	9	9	0	1	0	4	1	4	4	3	0	0	1	1	0	1	0	4	1	4	4	3	0	0	1	1	0	1	0	4	1	4	4	3	0	0	1	1	57.9
P07741;H3BQF1;H3BQZ9;P07741-2;H3BSW3;H3BQB1	P07741;H3BQF1;H3BQZ9;P07741-2;H3BSW3;H3BQB1	5;4;4;4;3;3	5;4;4;4;3;3	5;4;4;4;3;3	Adenine phosphoribosyltransferase	APRT		>sp|P07741|APT_HUMAN Adenine phosphoribosyltransferase OS=Homo sapiens GN=APRT PE=1 SV=2;>tr|H3BQF1|H3BQF1_HUMAN Adenine phosphoribosyltransferase (Fragment) OS=Homo sapiens GN=APRT PE=1 SV=2;>tr|H3BQZ9|H3BQZ9_HUMAN Adenine phosphoribosyltransferase OS=Hom	6	5	5	5	0	2	0	0	0	0	4	4	0	0	0	1	0	2	0	0	0	0	4	4	0	0	0	1	0	2	0	0	0	0	4	4	0	0	0	1	30.6
P07814;V9GYZ6	P07814;V9GYZ6	26;19	26;19	26;19	Bifunctional glutamate/proline--tRNA ligase;Glutamate--tRNA ligase;Proline--tRNA ligase	EPRS		>sp|P07814|SYEP_HUMAN Bifunctional glutamate/proline--tRNA ligase OS=Homo sapiens GN=EPRS PE=1 SV=5;>tr|V9GYZ6|V9GYZ6_HUMAN Bifunctional glutamate/proline--tRNA ligase (Fragment) OS=Homo sapiens GN=EPRS PE=1 SV=1	2	26	26	26	0	8	0	2	0	3	17	19	0	0	0	0	0	8	0	2	0	3	17	19	0	0	0	0	0	8	0	2	0	3	17	19	0	0	0	0	18.8
P07900;P07900-2;Q86U12;G3V2J8;Q14568;Q58FG0;Q58FG1;Q9NQH7-3;Q9NQH7-5;Q9NQH7-2;Q9NQH7-4;Q9NQH7	P07900;P07900-2;Q86U12	43;43;30;13;8;7;4;1;1;1;1;1	23;23;17;6;2;3;1;1;1;1;1;1	23;23;17;6;2;3;1;1;1;1;1;1	Heat shock protein HSP 90-alpha	HSP90AA1		>sp|P07900|HS90A_HUMAN Heat shock protein HSP 90-alpha OS=Homo sapiens GN=HSP90AA1 PE=1 SV=5;>sp|P07900-2|HS90A_HUMAN Isoform 2 of Heat shock protein HSP 90-alpha OS=Homo sapiens GN=HSP90AA1;>tr|Q86U12|Q86U12_HUMAN Full-length cDNA clone CS0CAP007YF18 of T	12	43	23	23	4	22	3	12	2	23	28	28	0	11	1	16	1	9	0	4	1	13	11	14	0	4	0	9	1	9	0	4	1	13	11	14	0	4	0	9	51.1
P07951;Q5TCU8;U3KQK2;H0Y774;O75330-4;Q86VW0;O75330-2;O75330;O75330-3	P07951;Q5TCU8	58;57;19;1;1;1;1;1;1	5;4;4;0;0;0;0;0;0	0;0;0;0;0;0;0;0;0	Tropomyosin beta chain	TPM2		>sp|P07951|TPM2_HUMAN Tropomyosin beta chain OS=Homo sapiens GN=TPM2 PE=1 SV=1;>tr|Q5TCU8|Q5TCU8_HUMAN Tropomyosin beta chain OS=Homo sapiens GN=TPM2 PE=1 SV=1	9	58	5	0	0	44	3	21	4	10	28	56	0	13	0	0	0	1	0	1	0	0	0	4	0	0	0	0	0	0	0	0	0	0	0	0	0	0	0	0	91.9
P07951-2	P07951-2	61	61	0	Tropomyosin beta chain	TPM2		>sp|P07951-2|TPM2_HUMAN Isoform 2 of Tropomyosin beta chain OS=Homo sapiens GN=TPM2	1	61	61	0	0	48	3	23	4	11	33	60	0	13	0	0	0	48	3	23	4	11	33	60	0	13	0	0	0	0	0	0	0	0	0	0	0	0	0	0	91.9
P08107;P08107-2;E7EP94;V9GZ37;P48741	P08107;P08107-2;E7EP94;V9GZ37	48;43;36;30;5	48;43;36;30;5	26;22;19;16;0	Heat shock 70 kDa protein 1A/1B	HSPA1A		>sp|P08107|HSP71_HUMAN Heat shock 70 kDa protein 1A/1B OS=Homo sapiens GN=HSPA1A PE=1 SV=5;>sp|P08107-2|HSP71_HUMAN Isoform 2 of Heat shock 70 kDa protein 1A/1B OS=Homo sapiens GN=HSPA1A;>tr|E7EP94|E7EP94_HUMAN Heat shock 70 kDa protein 1A/1B OS=Homo sapie	5	48	48	26	3	24	5	24	5	26	32	32	0	5	0	18	3	24	5	24	5	26	32	32	0	5	0	18	0	14	3	17	3	16	16	17	0	3	0	12	66.1
Q5JR08;P08134;E9PQH6	Q5JR08;P08134;E9PQH6	3;3;2	3;3;2	1;1;1	Rho-related GTP-binding protein RhoC	RHOC		>tr|Q5JR08|Q5JR08_HUMAN Rho-related GTP-binding protein RhoC (Fragment) OS=Homo sapiens GN=RHOC PE=1 SV=2;>sp|P08134|RHOC_HUMAN Rho-related GTP-binding protein RhoC OS=Homo sapiens GN=RHOC PE=1 SV=1;>tr|E9PQH6|E9PQH6_HUMAN Rho-related GTP-binding protein R	3	3	3	1	0	0	0	2	0	0	1	0	0	0	0	0	0	0	0	2	0	0	1	0	0	0	0	0	0	0	0	1	0	0	0	0	0	0	0	0	18.1
P08237;P08237-3;P08237-2;P17858-2;F8VP00	P08237;P08237-3;P08237-2;P17858-2	6;6;4;3;1	3;3;2;1;1	2;2;2;0;1	ATP-dependent 6-phosphofructokinase, muscle type;ATP-dependent 6-phosphofructokinase, liver type	PFKM;PFKL		>sp|P08237|PFKAM_HUMAN ATP-dependent 6-phosphofructokinase, muscle type OS=Homo sapiens GN=PFKM PE=1 SV=2;>sp|P08237-3|PFKAM_HUMAN Isoform 3 of ATP-dependent 6-phosphofructokinase, muscle type OS=Homo sapiens GN=PFKM;>sp|P08237-2|PFKAM_HUMAN Isoform 2 of A	5	6	3	2	0	2	0	0	0	0	3	4	0	0	0	0	0	1	0	0	0	0	2	2	0	0	0	0	0	0	0	0	0	0	2	1	0	0	0	0	7.8
P08238;Q58FF7;Q58FF8;Q5T9W8	P08238	49;20;12;11	49;20;12;11	27;10;6;2	Heat shock protein HSP 90-beta	HSP90AB1		>sp|P08238|HS90B_HUMAN Heat shock protein HSP 90-beta OS=Homo sapiens GN=HSP90AB1 PE=1 SV=4	4	49	49	27	8	29	5	20	2	26	39	34	0	11	2	17	8	29	5	20	2	26	39	34	0	11	2	17	4	14	2	10	1	14	20	18	0	2	1	9	51.5
P08243-3;P08243-2;P08243;C9JT45;C9J057;F8WEJ5	P08243-3;P08243-2;P08243	4;4;4;1;1;1	4;4;4;1;1;1	4;4;4;1;1;1	Asparagine synthetase [glutamine-hydrolyzing]	ASNS		>sp|P08243-3|ASNS_HUMAN Isoform 3 of Asparagine synthetase [glutamine-hydrolyzing] OS=Homo sapiens GN=ASNS;>sp|P08243-2|ASNS_HUMAN Isoform 2 of Asparagine synthetase [glutamine-hydrolyzing] OS=Homo sapiens GN=ASNS;>sp|P08243|ASNS_HUMAN Asparagine synthetas	6	4	4	4	0	0	0	2	0	1	1	0	0	0	0	0	0	0	0	2	0	1	1	0	0	0	0	0	0	0	0	2	0	1	1	0	0	0	0	0	6.7
P08559-3;P08559;P08559-2;P08559-4;Q5JPU3;P29803	P08559-3;P08559;P08559-2;P08559-4;Q5JPU3;P29803	2;2;2;2;1;1	2;2;2;2;1;1	2;2;2;2;1;1	Pyruvate dehydrogenase E1 component subunit alpha, somatic form, mitochondrial;Pyruvate dehydrogenase E1 component subunit alpha, testis-specific form, mitochondrial	PDHA1;PDHA2		>sp|P08559-3|ODPA_HUMAN Isoform 3 of Pyruvate dehydrogenase E1 component subunit alpha, somatic form, mitochondrial OS=Homo sapiens GN=PDHA1;>sp|P08559|ODPA_HUMAN Pyruvate dehydrogenase E1 component subunit alpha, somatic form, mitochondrial OS=Homo sapien	6	2	2	2	0	0	0	0	0	0	2	1	0	0	0	0	0	0	0	0	0	0	2	1	0	0	0	0	0	0	0	0	0	0	2	1	0	0	0	0	5
P08572	P08572	2	2	2	Collagen alpha-2(IV) chain;Canstatin	COL4A2		>sp|P08572|CO4A2_HUMAN Collagen alpha-2(IV) chain OS=Homo sapiens GN=COL4A2 PE=1 SV=4	1	2	2	2	0	0	0	0	0	0	1	2	0	0	0	0	0	0	0	0	0	0	1	2	0	0	0	0	0	0	0	0	0	0	1	2	0	0	0	0	1.3
P08579	P08579	4	2	2	U2 small nuclear ribonucleoprotein B	SNRPB2		>sp|P08579|RU2B_HUMAN U2 small nuclear ribonucleoprotein B OS=Homo sapiens GN=SNRPB2 PE=1 SV=1	1	4	2	2	0	1	0	0	0	0	1	4	0	0	0	0	0	1	0	0	0	0	0	2	0	0	0	0	0	1	0	0	0	0	0	2	0	0	0	0	16
P08621-2;P08621;P08621-3;M0QYR1;P08621-4;M0QX04	P08621-2;P08621;P08621-3	5;5;3;2;2;1	5;5;3;2;2;1	5;5;3;2;2;1	U1 small nuclear ribonucleoprotein 70 kDa	SNRNP70		>sp|P08621-2|RU17_HUMAN Isoform 2 of U1 small nuclear ribonucleoprotein 70 kDa OS=Homo sapiens GN=SNRNP70;>sp|P08621|RU17_HUMAN U1 small nuclear ribonucleoprotein 70 kDa OS=Homo sapiens GN=SNRNP70 PE=1 SV=2;>sp|P08621-3|RU17_HUMAN Isoform 3 of U1 small nuc	6	5	5	5	0	0	0	1	0	0	2	3	0	0	0	0	0	0	0	1	0	0	2	3	0	0	0	0	0	0	0	1	0	0	2	3	0	0	0	0	12.1
P08670;B0YJC4;B0YJC5;Q5JVS8;H7C5W5;F8W835;E7EMV2;E7ESP9;Q16352;P07197-2;P07197;P07196	P08670;B0YJC4	34;32;16;9;4;2;2;2;2;2;2;1	32;30;14;9;2;2;2;2;2;2;2;1	27;25;10;7;0;0;0;0;0;0;0;0	Vimentin	VIM		>sp|P08670|VIME_HUMAN Vimentin OS=Homo sapiens GN=VIM PE=1 SV=4;>tr|B0YJC4|B0YJC4_HUMAN Vimentin OS=Homo sapiens GN=VIM PE=1 SV=1	12	34	32	27	0	15	0	7	3	20	25	21	0	2	0	6	0	13	0	7	3	20	24	20	0	2	0	6	0	12	0	7	2	17	21	16	0	1	0	6	78.5
P0CW22;P08708;H0YN88;H0YK46;H0YN73;H3BNC9	P0CW22;P08708;H0YN88;H0YK46;H0YN73	11;11;10;10;6;3	11;11;10;10;6;3	11;11;10;10;6;3	40S ribosomal protein S17-like;40S ribosomal protein S17	RPS17L;RPS17		>sp|P0CW22|RS17L_HUMAN 40S ribosomal protein S17-like OS=Homo sapiens GN=RPS17L PE=1 SV=1;>sp|P08708|RS17_HUMAN 40S ribosomal protein S17 OS=Homo sapiens GN=RPS17 PE=1 SV=2;>tr|H0YN88|H0YN88_HUMAN 40S ribosomal protein S17 OS=Homo sapiens GN=RPS17L PE=1 SV	6	11	11	11	0	3	1	6	1	1	7	9	0	0	0	1	0	3	1	6	1	1	7	9	0	0	0	1	0	3	1	6	1	1	7	9	0	0	0	1	65.2
P08754	P08754	8	4	4	Guanine nucleotide-binding protein G(k) subunit alpha	GNAI3		>sp|P08754|GNAI3_HUMAN Guanine nucleotide-binding protein G(k) subunit alpha OS=Homo sapiens GN=GNAI3 PE=1 SV=3	1	8	4	4	0	3	0	5	0	0	7	4	0	2	0	0	0	2	0	3	0	0	3	2	0	0	0	0	0	2	0	3	0	0	3	2	0	0	0	0	26.3
P08758;E9PHT9;D6RBE9;D6RBL5;D6RCN3	P08758;E9PHT9;D6RBE9;D6RBL5	12;9;6;6;3	12;9;6;6;3	12;9;6;6;3	Annexin A5;Annexin	ANXA5		>sp|P08758|ANXA5_HUMAN Annexin A5 OS=Homo sapiens GN=ANXA5 PE=1 SV=2;>tr|E9PHT9|E9PHT9_HUMAN Annexin OS=Homo sapiens GN=ANXA5 PE=1 SV=1;>tr|D6RBE9|D6RBE9_HUMAN Annexin OS=Homo sapiens GN=ANXA5 PE=1 SV=1;>tr|D6RBL5|D6RBL5_HUMAN Annexin OS=Homo sapiens GN=AN	5	12	12	12	0	5	1	2	0	1	11	8	0	0	0	1	0	5	1	2	0	1	11	8	0	0	0	1	0	5	1	2	0	1	11	8	0	0	0	1	32.8
P09012;M0QXK2;M0R221;M0R2B8;M0R268;M0R0G9;M0QZG7	P09012;M0QXK2;M0R221;M0R2B8;M0R268;M0R0G9;M0QZG7	5;4;4;4;4;3;3	5;4;4;4;4;3;3	3;3;3;3;2;2;2	U1 small nuclear ribonucleoprotein A	SNRPA		>sp|P09012|SNRPA_HUMAN U1 small nuclear ribonucleoprotein A OS=Homo sapiens GN=SNRPA PE=1 SV=3;>tr|M0QXK2|M0QXK2_HUMAN U1 small nuclear ribonucleoprotein A (Fragment) OS=Homo sapiens GN=SNRPA PE=1 SV=2;>tr|M0R221|M0R221_HUMAN U1 small nuclear ribonucleopro	7	5	5	3	0	1	0	1	0	0	4	5	0	0	0	0	0	1	0	1	0	0	4	5	0	0	0	0	0	1	0	1	0	0	3	3	0	0	0	0	18.4
P09038-2;P09038-3;P09038-1;P09038	P09038-2;P09038-3;P09038-1;P09038	2;2;2;2	2;2;2;2	2;2;2;2	Fibroblast growth factor 2	FGF2		>sp|P09038-2|FGF2_HUMAN Isoform 3 of Fibroblast growth factor 2 OS=Homo sapiens GN=FGF2;>sp|P09038-3|FGF2_HUMAN Isoform 4 of Fibroblast growth factor 2 OS=Homo sapiens GN=FGF2;>sp|P09038-1|FGF2_HUMAN Isoform 2 of Fibroblast growth factor 2 OS=Homo sapiens	4	2	2	2	0	1	0	0	0	0	1	2	0	0	0	0	0	1	0	0	0	0	1	2	0	0	0	0	0	1	0	0	0	0	1	2	0	0	0	0	12.3
P09093;P08861	P09093;P08861	2;1	2;1	2;1	Chymotrypsin-like elastase family member 3A;Chymotrypsin-like elastase family member 3B	CELA3A;CELA3B		>sp|P09093|CEL3A_HUMAN Chymotrypsin-like elastase family member 3A OS=Homo sapiens GN=CELA3A PE=1 SV=3;>sp|P08861|CEL3B_HUMAN Chymotrypsin-like elastase family member 3B OS=Homo sapiens GN=CELA3B PE=1 SV=3	2	2	2	2	0	0	0	0	0	1	0	0	0	0	0	2	0	0	0	0	0	1	0	0	0	0	0	2	0	0	0	0	0	1	0	0	0	0	0	2	9.3
P09211;A8MX94	P09211;A8MX94	5;4	5;4	5;4	Glutathione S-transferase P	GSTP1		>sp|P09211|GSTP1_HUMAN Glutathione S-transferase P OS=Homo sapiens GN=GSTP1 PE=1 SV=2;>tr|A8MX94|A8MX94_HUMAN Glutathione S-transferase P OS=Homo sapiens GN=GSTP1 PE=1 SV=1	2	5	5	5	0	0	0	1	0	3	1	0	0	0	0	2	0	0	0	1	0	3	1	0	0	0	0	2	0	0	0	1	0	3	1	0	0	0	0	2	39.5
P09382;F8WEI7	P09382	7;2	7;2	7;2	Galectin-1	LGALS1		>sp|P09382|LEG1_HUMAN Galectin-1 OS=Homo sapiens GN=LGALS1 PE=1 SV=2	2	7	7	7	0	2	0	3	0	2	6	3	0	0	0	0	0	2	0	3	0	2	6	3	0	0	0	0	0	2	0	3	0	2	6	3	0	0	0	0	51.9
Q5T7C4;Q5T7C6;P09429;Q5T7C0;B2RPK0;P23497	Q5T7C4;Q5T7C6;P09429;Q5T7C0;B2RPK0	9;9;9;5;5;2	9;9;9;5;5;2	9;9;9;5;5;2	High mobility group protein B1;Putative high mobility group protein B1-like 1	HMGB1;HMGB1P1		>tr|Q5T7C4|Q5T7C4_HUMAN High mobility group protein B1 OS=Homo sapiens GN=HMGB1 PE=1 SV=1;>tr|Q5T7C6|Q5T7C6_HUMAN High mobility group protein B1 (Fragment) OS=Homo sapiens GN=HMGB1 PE=1 SV=1;>sp|P09429|HMGB1_HUMAN High mobility group protein B1 OS=Homo sap	6	9	9	9	0	1	0	3	0	3	0	4	0	2	0	3	0	1	0	3	0	3	0	4	0	2	0	3	0	1	0	3	0	3	0	4	0	2	0	3	39.9
P09493-3;P09493-9;Q6ZN40	P09493-3;P09493-9;Q6ZN40	60;52;48	36;28;24	0;0;0	Tropomyosin alpha-1 chain	TPM1		>sp|P09493-3|TPM1_HUMAN Isoform 3 of Tropomyosin alpha-1 chain OS=Homo sapiens GN=TPM1;>sp|P09493-9|TPM1_HUMAN Isoform 9 of Tropomyosin alpha-1 chain OS=Homo sapiens GN=TPM1;>tr|Q6ZN40|Q6ZN40_HUMAN Tropomyosin 1 (Alpha), isoform CRA_f OS=Homo sapiens GN=TP	3	60	36	0	0	46	3	27	4	12	36	58	0	18	0	0	0	25	0	14	0	5	18	34	0	8	0	0	0	0	0	0	0	0	0	0	0	0	0	0	95.8
P09493-4;P09493-10;P09493;H0YL52;H0YKX5;H0YKP3;H0YL42;H0YK20;H0YL80;H0YKZ6;H0YLS7	P09493-4;P09493-10;P09493;H0YL52;H0YKX5;H0YKP3	59;58;51;43;31;30;23;18;12;12;8	2;1;2;1;0;0;0;0;0;0;0	0;0;0;0;0;0;0;0;0;0;0	Tropomyosin alpha-1 chain	TPM1		>sp|P09493-4|TPM1_HUMAN Isoform 4 of Tropomyosin alpha-1 chain OS=Homo sapiens GN=TPM1;>sp|P09493-10|TPM1_HUMAN Isoform 10 of Tropomyosin alpha-1 chain OS=Homo sapiens GN=TPM1;>sp|P09493|TPM1_HUMAN Tropomyosin alpha-1 chain OS=Homo sapiens GN=TPM1 PE=1 SV=	11	59	2	0	0	43	3	27	4	12	34	58	0	18	0	0	0	0	0	1	0	0	0	2	0	0	0	0	0	0	0	0	0	0	0	0	0	0	0	0	95.1
P09493-8;P09493-7	P09493-8;P09493-7	48;40	2;2	0;0	Tropomyosin alpha-1 chain	TPM1		>sp|P09493-8|TPM1_HUMAN Isoform 8 of Tropomyosin alpha-1 chain OS=Homo sapiens GN=TPM1;>sp|P09493-7|TPM1_HUMAN Isoform 7 of Tropomyosin alpha-1 chain OS=Homo sapiens GN=TPM1	2	48	2	0	0	36	2	19	3	7	29	46	0	11	0	0	0	0	0	0	0	0	0	2	0	0	0	0	0	0	0	0	0	0	0	0	0	0	0	0	79.9
P09496-2;P09496-4;P09496-3;P09496;F8WF69;P09496-5;C9J8P9;D6RFZ2;J3KN75;Q0IIM8-2;Q0IIM8-3;Q0IIM8	P09496-2;P09496-4;P09496-3;P09496;F8WF69;P09496-5	9;8;8;8;6;5;4;1;1;1;1;1	9;8;8;8;6;5;4;1;1;1;1;1	9;8;8;8;6;5;4;1;1;1;1;1	Clathrin light chain A	CLTA		>sp|P09496-2|CLCA_HUMAN Isoform Non-brain of Clathrin light chain A OS=Homo sapiens GN=CLTA;>sp|P09496-4|CLCA_HUMAN Isoform 4 of Clathrin light chain A OS=Homo sapiens GN=CLTA;>sp|P09496-3|CLCA_HUMAN Isoform 3 of Clathrin light chain A OS=Homo sapiens GN=C	12	9	9	9	0	5	0	3	0	0	2	8	0	0	0	0	0	5	0	3	0	0	2	8	0	0	0	0	0	5	0	3	0	0	2	8	0	0	0	0	33.5
P09497-2;P09497;D6RJD1;H0Y9Q6	P09497-2;P09497	6;5;2;1	6;5;2;1	6;5;2;1	Clathrin light chain B	CLTB		>sp|P09497-2|CLCB_HUMAN Isoform Non-brain of Clathrin light chain B OS=Homo sapiens GN=CLTB;>sp|P09497|CLCB_HUMAN Clathrin light chain B OS=Homo sapiens GN=CLTB PE=1 SV=1	4	6	6	6	0	2	0	1	0	0	3	5	0	0	0	0	0	2	0	1	0	0	3	5	0	0	0	0	0	2	0	1	0	0	3	5	0	0	0	0	23.2
P09651-2;P09651;F8W6I7;P09651-3;F8VZ49;Q32P51;F8VTQ5;H0YH80;F8W646;F8VYN5	P09651-2;P09651;F8W6I7;P09651-3;F8VZ49;Q32P51;F8VTQ5	26;26;25;24;18;14;13;12;11;10	24;24;23;22;16;12;11;12;11;8	24;24;23;22;16;12;11;12;11;8	Heterogeneous nuclear ribonucleoprotein A1;Heterogeneous nuclear ribonucleoprotein A1, N-terminally processed;Heterogeneous nuclear ribonucleoprotein A1-like 2	HNRNPA1;HNRNPA1L2	194;196;206	>sp|P09651-2|ROA1_HUMAN Isoform A1-A of Heterogeneous nuclear ribonucleoprotein A1 OS=Homo sapiens GN=HNRNPA1;>sp|P09651|ROA1_HUMAN Heterogeneous nuclear ribonucleoprotein A1 OS=Homo sapiens GN=HNRNPA1 PE=1 SV=5;>tr|F8W6I7|F8W6I7_HUMAN Heterogeneous nuclea	10	26	24	24	0	9	4	13	2	13	15	16	0	1	1	13	0	9	3	11	2	12	14	15	0	1	1	12	0	9	3	11	2	12	14	15	0	1	1	12	79.7
P09661;H0YLR3;H0YMA0;H0YKK0	P09661;H0YLR3;H0YMA0	5;3;3;2	5;3;3;2	5;3;3;2	U2 small nuclear ribonucleoprotein A	SNRPA1		>sp|P09661|RU2A_HUMAN U2 small nuclear ribonucleoprotein A OS=Homo sapiens GN=SNRPA1 PE=1 SV=2;>tr|H0YLR3|H0YLR3_HUMAN U2 small nuclear ribonucleoprotein A (Fragment) OS=Homo sapiens GN=SNRPA1 PE=1 SV=1;>tr|H0YMA0|H0YMA0_HUMAN U2 small nuclear ribonucleo	4	5	5	5	0	1	0	3	0	0	0	2	0	0	0	0	0	1	0	3	0	0	0	2	0	0	0	0	0	1	0	3	0	0	0	2	0	0	0	0	20.4
P09874;Q5VX84;Q5VX85	P09874	22;1;1	22;1;1	22;1;1	Poly [ADP-ribose] polymerase 1	PARP1		>sp|P09874|PARP1_HUMAN Poly [ADP-ribose] polymerase 1 OS=Homo sapiens GN=PARP1 PE=1 SV=4	3	22	22	22	0	3	0	5	0	9	3	11	0	1	0	9	0	3	0	5	0	9	3	11	0	1	0	9	0	3	0	5	0	9	3	11	0	1	0	9	28.2
Q71UI9;P0C0S5;C9J0D1;Q71UI9-4;Q71UI9-2;Q71UI9-3;C9J386	Q71UI9;P0C0S5;C9J0D1;Q71UI9-4;Q71UI9-2;Q71UI9-3	4;4;3;3;3;2;1	2;2;1;2;1;1;0	2;2;1;2;1;1;0	Histone H2A.V;Histone H2A.Z;Histone H2A	H2AFV;H2AFZ		>sp|Q71UI9|H2AV_HUMAN Histone H2A.V OS=Homo sapiens GN=H2AFV PE=1 SV=3;>sp|P0C0S5|H2AZ_HUMAN Histone H2A.Z OS=Homo sapiens GN=H2AFZ PE=1 SV=2;>tr|C9J0D1|C9J0D1_HUMAN Histone H2A OS=Homo sapiens GN=H2AFV PE=3 SV=1;>sp|Q71UI9-4|H2AV_HUMAN Isoform 4 of Histon	7	4	2	2	1	2	1	2	1	2	3	3	1	0	1	2	0	0	0	1	0	2	1	1	0	0	0	2	0	0	0	1	0	2	1	1	0	0	0	2	46.1
Q01105-3;Q01105-4;Q01105-2;Q01105;P0DME0	Q01105-3;Q01105-4;Q01105-2;Q01105;P0DME0	2;2;2;2;2	2;2;2;2;2	2;2;2;2;2	Protein SET;Protein SETSIP	SET;SETSIP		>sp|Q01105-3|SET_HUMAN Isoform 3 of Protein SET OS=Homo sapiens GN=SET;>sp|Q01105-4|SET_HUMAN Isoform 4 of Protein SET OS=Homo sapiens GN=SET;>sp|Q01105-2|SET_HUMAN Isoform 2 of Protein SET OS=Homo sapiens GN=SET;>sp|Q01105|SET_HUMAN Protein SET OS=Homo sa	5	2	2	2	0	1	0	0	0	0	0	0	0	0	0	1	0	1	0	0	0	0	0	0	0	0	0	1	0	1	0	0	0	0	0	0	0	0	0	1	8.6
P10155-2;P10155-3;P10155-5;P10155-4;P10155	P10155-2;P10155-3;P10155-5;P10155-4;P10155	1;1;1;1;1	1;1;1;1;1	1;1;1;1;1	60 kDa SS-A/Ro ribonucleoprotein	TROVE2		>sp|P10155-2|RO60_HUMAN Isoform Short of 60 kDa SS-A/Ro ribonucleoprotein OS=Homo sapiens GN=TROVE2;>sp|P10155-3|RO60_HUMAN Isoform 3 of 60 kDa SS-A/Ro ribonucleoprotein OS=Homo sapiens GN=TROVE2;>sp|P10155-5|RO60_HUMAN Isoform 5 of 60 kDa SS-A/Ro ribonucl	5	1	1	1	0	0	0	0	0	0	0	1	0	0	0	0	0	0	0	0	0	0	0	1	0	0	0	0	0	0	0	0	0	0	0	1	0	0	0	0	5.4
P10412	P10412	17	3	2	Histone H1.4	HIST1H1E		>sp|P10412|H14_HUMAN Histone H1.4 OS=Homo sapiens GN=HIST1H1E PE=1 SV=2	1	17	3	2	1	9	0	2	0	6	16	14	0	2	0	5	0	1	0	1	0	1	3	2	0	0	0	0	0	1	0	1	0	1	2	2	0	0	0	0	39.7
P10599;P10599-2	P10599;P10599-2	6;5	6;5	6;5	Thioredoxin	TXN		>sp|P10599|THIO_HUMAN Thioredoxin OS=Homo sapiens GN=TXN PE=1 SV=3;>sp|P10599-2|THIO_HUMAN Isoform 2 of Thioredoxin OS=Homo sapiens GN=TXN	2	6	6	6	0	1	0	1	0	1	4	4	0	0	0	1	0	1	0	1	0	1	4	4	0	0	0	1	0	1	0	1	0	1	4	4	0	0	0	1	42.9
X6R5C5;X6R8A1;P10619-2;P10619	X6R5C5;X6R8A1;P10619-2;P10619	1;1;1;1	1;1;1;1	1;1;1;1	Carboxypeptidase;Lysosomal protective protein;Lysosomal protective protein 32 kDa chain;Lysosomal protective protein 20 kDa chain	CTSA		>tr|X6R5C5|X6R5C5_HUMAN Lysosomal protective protein OS=Homo sapiens GN=CTSA PE=4 SV=1;>tr|X6R8A1|X6R8A1_HUMAN Lysosomal protective protein OS=Homo sapiens GN=CTSA PE=4 SV=1;>sp|P10619-2|PPGB_HUMAN Isoform 2 of Lysosomal protective protein OS=Homo sapiens	4	1	1	1	0	0	0	0	0	0	1	0	0	0	0	0	0	0	0	0	0	0	1	0	0	0	0	0	0	0	0	0	0	0	1	0	0	0	0	0	2.7
P10644;P10644-2;K7EPB2;K7EM13;K7EIE5;K7EID3;K7EJ40;K7EK41;K7EKR1;K7EQK3;K7EMU2;K7EMZ6;H7BYW5;C9JSK5;P31321;K7EPR5;X6RAV4	P10644;P10644-2;K7EPB2;K7EM13	9;8;6;5;3;3;3;3;2;2;2;2;2;2;2;1;1	9;8;6;5;3;3;3;3;2;2;2;2;2;2;2;1;1	9;8;6;5;3;3;3;3;2;2;2;2;2;2;2;1;1	cAMP-dependent protein kinase type I-alpha regulatory subunit;cAMP-dependent protein kinase type I-alpha regulatory subunit, N-terminally processed	PRKAR1A		>sp|P10644|KAP0_HUMAN cAMP-dependent protein kinase type I-alpha regulatory subunit OS=Homo sapiens GN=PRKAR1A PE=1 SV=1;>sp|P10644-2|KAP0_HUMAN Isoform 2 of cAMP-dependent protein kinase type I-alpha regulatory subunit OS=Homo sapiens GN=PRKAR1A;>tr|K7EPB	17	9	9	9	0	4	0	2	0	0	1	6	0	0	0	0	0	4	0	2	0	0	1	6	0	0	0	0	0	4	0	2	0	0	1	6	0	0	0	0	23.1
P10809;E7EXB4;E7ESH4;B7Z712;C9JL25;C9JCQ4;C9JL19;C9J0S9	P10809	40;17;16;9;7;4;3;1	40;17;16;9;7;4;3;1	40;17;16;9;7;4;3;1	60 kDa heat shock protein, mitochondrial	HSPD1		>sp|P10809|CH60_HUMAN 60 kDa heat shock protein, mitochondrial OS=Homo sapiens GN=HSPD1 PE=1 SV=2	8	40	40	40	6	16	2	16	6	17	24	20	0	7	2	15	6	16	2	16	6	17	24	20	0	7	2	15	6	16	2	16	6	17	24	20	0	7	2	15	57.9
P11021;Q5H8X8;O95399;O95399-2	P11021	42;1;1;1	39;1;1;1	39;1;1;1	78 kDa glucose-regulated protein	HSPA5		>sp|P11021|GRP78_HUMAN 78 kDa glucose-regulated protein OS=Homo sapiens GN=HSPA5 PE=1 SV=2	4	42	39	39	4	17	9	20	5	21	30	33	0	6	1	3	4	15	8	19	5	19	28	31	0	5	1	3	4	15	8	19	5	19	28	31	0	5	1	3	54.1
P11142;E9PKE3;P11142-2;E9PNE6;E9PN89;A8K7Q2;E9PLF4;E9PQQ4;E9PQK7;E9PPY6;E9PN25;P54652;E9PI65;E9PS65;E9PM13	P11142;E9PKE3;P11142-2;E9PNE6;E9PN89;A8K7Q2	43;41;34;31;24;22;19;18;18;15;13;13;12;11;8	36;34;30;24;24;19;15;14;14;11;9;7;8;8;5	20;20;14;16;12;18;0;0;0;0;0;4;1;8;5	Heat shock cognate 71 kDa protein	HSPA8		>sp|P11142|HSP7C_HUMAN Heat shock cognate 71 kDa protein OS=Homo sapiens GN=HSPA8 PE=1 SV=1;>tr|E9PKE3|E9PKE3_HUMAN Heat shock cognate 71 kDa protein OS=Homo sapiens GN=HSPA8 PE=1 SV=1;>sp|P11142-2|HSP7C_HUMAN Isoform 2 of Heat shock cognate 71 kDa protein	15	43	36	20	6	25	9	21	4	26	30	34	0	9	0	16	4	21	9	20	3	23	25	30	0	9	0	14	2	12	4	10	2	11	13	15	0	6	0	8	53.9
P11172-2;P11172-3;P11172	P11172-2;P11172-3;P11172	1;1;1	1;1;1	1;1;1	Uridine 5-monophosphate synthase;Orotate phosphoribosyltransferase;Orotidine 5-phosphate decarboxylase	UMPS		>sp|P11172-2|UMPS_HUMAN Isoform 2 of Uridine 5-monophosphate synthase OS=Homo sapiens GN=UMPS;>sp|P11172-3|UMPS_HUMAN Isoform 3 of Uridine 5-monophosphate synthase OS=Homo sapiens GN=UMPS;>sp|P11172|UMPS_HUMAN Uridine 5-monophosphate synthase OS=Homo sa	3	1	1	1	0	0	0	0	0	1	0	0	0	0	0	0	0	0	0	0	0	1	0	0	0	0	0	0	0	0	0	0	0	1	0	0	0	0	0	0	6.6
P11177-3;P11177-2;P11177;F8WF02;C9J634	P11177-3;P11177-2;P11177	4;4;4;1;1	4;4;4;1;1	4;4;4;1;1	Pyruvate dehydrogenase E1 component subunit beta, mitochondrial	PDHB		>sp|P11177-3|ODPB_HUMAN Isoform 3 of Pyruvate dehydrogenase E1 component subunit beta, mitochondrial OS=Homo sapiens GN=PDHB;>sp|P11177-2|ODPB_HUMAN Isoform 2 of Pyruvate dehydrogenase E1 component subunit beta, mitochondrial OS=Homo sapiens GN=PDHB;>sp|P1	5	4	4	4	0	1	0	2	0	0	2	1	0	0	0	0	0	1	0	2	0	0	2	1	0	0	0	0	0	1	0	2	0	0	2	1	0	0	0	0	13.8
P11182;Q5VVL7	P11182;Q5VVL7	4;3	4;3	4;3	Lipoamide acyltransferase component of branched-chain alpha-keto acid dehydrogenase complex, mitochondrial	DBT		>sp|P11182|ODB2_HUMAN Lipoamide acyltransferase component of branched-chain alpha-keto acid dehydrogenase complex, mitochondrial OS=Homo sapiens GN=DBT PE=1 SV=3;>tr|Q5VVL7|Q5VVL7_HUMAN Lipoamide acyltransferase component of branched-chain alpha-keto acid	2	4	4	4	0	1	0	0	0	0	1	3	0	0	0	0	0	1	0	0	0	0	1	3	0	0	0	0	0	1	0	0	0	0	1	3	0	0	0	0	8.7
P11279	P11279	1	1	1	Lysosome-associated membrane glycoprotein 1	LAMP1		>sp|P11279|LAMP1_HUMAN Lysosome-associated membrane glycoprotein 1 OS=Homo sapiens GN=LAMP1 PE=1 SV=3	1	1	1	1	0	0	0	0	0	0	1	0	0	0	0	0	0	0	0	0	0	0	1	0	0	0	0	0	0	0	0	0	0	0	1	0	0	0	0	0	2.2
P11387;Q969P6-2;Q969P6;E5RIC7;H0YAR3;E5RJ95;E5RFS0	P11387	14;3;3;2;1;1;1	14;3;3;2;1;1;1	14;3;3;2;1;1;1	DNA topoisomerase 1	TOP1		>sp|P11387|TOP1_HUMAN DNA topoisomerase 1 OS=Homo sapiens GN=TOP1 PE=1 SV=2	7	14	14	14	0	3	0	1	0	4	9	11	0	0	0	0	0	3	0	1	0	4	9	11	0	0	0	0	0	3	0	1	0	4	9	11	0	0	0	0	17.9
P11388;P11388-2;P11388-3;P11388-4;J3KTB7	P11388;P11388-2;P11388-3;P11388-4	10;10;10;10;2	10;10;10;10;2	6;6;6;6;0	DNA topoisomerase 2-alpha	TOP2A		>sp|P11388|TOP2A_HUMAN DNA topoisomerase 2-alpha OS=Homo sapiens GN=TOP2A PE=1 SV=3;>sp|P11388-2|TOP2A_HUMAN Isoform 2 of DNA topoisomerase 2-alpha OS=Homo sapiens GN=TOP2A;>sp|P11388-3|TOP2A_HUMAN Isoform 3 of DNA topoisomerase 2-alpha OS=Homo sapiens GN=	5	10	10	6	0	1	0	0	0	0	7	4	0	0	0	0	0	1	0	0	0	0	7	4	0	0	0	0	0	0	0	0	0	0	4	2	0	0	0	0	5.6
P11413;P11413-3;P11413-2;E7EUI8;E9PD92;E7EM57	P11413;P11413-3;P11413-2;E7EUI8;E9PD92;E7EM57	6;6;6;4;3;3	6;6;6;4;3;3	6;6;6;4;3;3	Glucose-6-phosphate 1-dehydrogenase	G6PD		>sp|P11413|G6PD_HUMAN Glucose-6-phosphate 1-dehydrogenase OS=Homo sapiens GN=G6PD PE=1 SV=4;>sp|P11413-3|G6PD_HUMAN Isoform 3 of Glucose-6-phosphate 1-dehydrogenase OS=Homo sapiens GN=G6PD;>sp|P11413-2|G6PD_HUMAN Isoform Long of Glucose-6-phosphate 1-dehyd	6	6	6	6	0	2	0	1	0	0	3	3	0	0	0	0	0	2	0	1	0	0	3	3	0	0	0	0	0	2	0	1	0	0	3	3	0	0	0	0	12
P11802;F8VYH9;F8VTV8;F8VWX7;F8W1L8;F8VXD2;F8VZZ0;F8VZ51;B4DNF9;F8VZ13;F8VYY1;Q96BE9	P11802;F8VYH9;F8VTV8;F8VWX7;F8W1L8;F8VXD2;F8VZZ0;F8VZ51;B4DNF9	4;3;3;3;2;2;2;2;2;1;1;1	3;2;2;2;2;1;1;1;1;1;1;1	3;2;2;2;2;1;1;1;1;1;1;1	Cyclin-dependent kinase 4	CDK4		>sp|P11802|CDK4_HUMAN Cyclin-dependent kinase 4 OS=Homo sapiens GN=CDK4 PE=1 SV=2;>tr|F8VYH9|F8VYH9_HUMAN Cyclin-dependent kinase 4 (Fragment) OS=Homo sapiens GN=CDK4 PE=1 SV=1;>tr|F8VTV8|F8VTV8_HUMAN Cyclin-dependent kinase 4 OS=Homo sapiens GN=CDK4 PE=1	12	4	3	3	0	1	0	2	0	0	2	2	0	0	0	0	0	0	0	1	0	0	2	1	0	0	0	0	0	0	0	1	0	0	2	1	0	0	0	0	15.8
P11908;P11908-2;A6NMS2;D3YTJ7;H7C540	P11908;P11908-2	6;6;2;2;1	1;1;1;1;0	1;1;1;1;0	Ribose-phosphate pyrophosphokinase 2	PRPS2		>sp|P11908|PRPS2_HUMAN Ribose-phosphate pyrophosphokinase 2 OS=Homo sapiens GN=PRPS2 PE=1 SV=2;>sp|P11908-2|PRPS2_HUMAN Isoform 2 of Ribose-phosphate pyrophosphokinase 2 OS=Homo sapiens GN=PRPS2	5	6	1	1	0	0	0	1	0	1	4	2	0	0	0	1	0	0	0	0	0	0	1	0	0	0	0	0	0	0	0	0	0	0	1	0	0	0	0	0	18.2
P11940;E7EQV3;P11940-2;E7ERJ7;Q9H361;H0YAR2;H0YBN4;E5RGH3;E5RJB9;H0YAP2;E5RH24;H0YB86;H0YAS6;H0YB75;Q4VXU2;Q4VY17;H0YAS7;H0YC10;E5RHG7;Q96DU9-2;Q96DU9;H0YAW6	P11940;E7EQV3;P11940-2;E7ERJ7;Q9H361	39;38;38;35;21;19;12;11;11;11;10;7;6;6;6;5;4;3;3;2;2;1	27;26;26;25;17;15;7;4;4;11;4;5;5;5;5;5;3;3;1;2;2;1	26;26;25;24;16;15;6;4;3;11;3;5;5;5;4;4;3;3;0;2;2;1	Polyadenylate-binding protein 1;Polyadenylate-binding protein 3	PABPC1;PABPC3	493	>sp|P11940|PABP1_HUMAN Polyadenylate-binding protein 1 OS=Homo sapiens GN=PABPC1 PE=1 SV=2;>tr|E7EQV3|E7EQV3_HUMAN Polyadenylate-binding protein 1 OS=Homo sapiens GN=PABPC1 PE=1 SV=1;>sp|P11940-2|PABP1_HUMAN Isoform 2 of Polyadenylate-binding protein 1 OS=	22	39	27	26	1	19	15	19	10	15	27	31	0	3	0	2	1	13	9	12	7	9	19	23	0	2	0	2	1	12	8	11	7	9	18	23	0	2	0	2	53.1
P12004	P12004	8	8	8	Proliferating cell nuclear antigen	PCNA		>sp|P12004|PCNA_HUMAN Proliferating cell nuclear antigen OS=Homo sapiens GN=PCNA PE=1 SV=1	1	8	8	8	0	1	0	2	0	0	6	4	0	0	0	0	0	1	0	2	0	0	6	4	0	0	0	0	0	1	0	2	0	0	6	4	0	0	0	0	29.9
P12236;I7HJJ0;P12235;V9GYG0	P12236;I7HJJ0;P12235;V9GYG0	16;13;11;10	16;13;11;10	5;4;2;2	ADP/ATP translocase 3;ADP/ATP translocase 3, N-terminally processed;ADP/ATP translocase 1	SLC25A6;SLC25A4		>sp|P12236|ADT3_HUMAN ADP/ATP translocase 3 OS=Homo sapiens GN=SLC25A6 PE=1 SV=4;>tr|I7HJJ0|I7HJJ0_HUMAN ADP/ATP translocase 3 (Fragment) OS=Homo sapiens GN=SLC25A6 PE=1 SV=1;>sp|P12235|ADT1_HUMAN ADP/ATP translocase 1 OS=Homo sapiens GN=SLC25A4 PE=1 SV=4;	4	16	16	5	0	6	1	7	0	3	5	10	0	0	0	3	0	6	1	7	0	3	5	10	0	0	0	3	0	1	0	3	0	0	0	2	0	0	0	0	48.7
P12270	P12270	2	2	2	Nucleoprotein TPR	TPR	366	>sp|P12270|TPR_HUMAN Nucleoprotein TPR OS=Homo sapiens GN=TPR PE=1 SV=3	1	2	2	2	0	1	0	0	0	0	1	1	0	0	0	0	0	1	0	0	0	0	1	1	0	0	0	0	0	1	0	0	0	0	1	1	0	0	0	0	1.4
P12277;H0YJG0;G3V4N7;H0YJK0;G3V2I1;G3V461	P12277;H0YJG0	9;5;4;3;1;1	9;5;4;3;1;1	9;5;4;3;1;1	Creatine kinase B-type	CKB		>sp|P12277|KCRB_HUMAN Creatine kinase B-type OS=Homo sapiens GN=CKB PE=1 SV=1;>tr|H0YJG0|H0YJG0_HUMAN Creatine kinase B-type (Fragment) OS=Homo sapiens GN=CKB PE=1 SV=1	6	9	9	9	0	0	0	0	0	7	2	1	0	0	0	5	0	0	0	0	0	7	2	1	0	0	0	5	0	0	0	0	0	7	2	1	0	0	0	5	37.8
P12429;D6RFG5;D6RAZ8;D6RCA8;D6RA82	P12429;D6RFG5;D6RAZ8;D6RCA8;D6RA82	4;3;2;2;2	4;3;2;2;2	4;3;2;2;2	Annexin A3;Annexin	ANXA3		>sp|P12429|ANXA3_HUMAN Annexin A3 OS=Homo sapiens GN=ANXA3 PE=1 SV=3;>tr|D6RFG5|D6RFG5_HUMAN Annexin (Fragment) OS=Homo sapiens GN=ANXA3 PE=1 SV=1;>tr|D6RAZ8|D6RAZ8_HUMAN Annexin (Fragment) OS=Homo sapiens GN=ANXA3 PE=1 SV=1;>tr|D6RCA8|D6RCA8_HUMAN Annexin	5	4	4	4	0	0	0	0	0	0	4	0	0	0	0	0	0	0	0	0	0	0	4	0	0	0	0	0	0	0	0	0	0	0	4	0	0	0	0	0	15.2
P12814-2;P12814;P12814-3;H9KV75;P12814-4;H0YJW3;G3V2W4;H7C5W8;H0YJ11;G3V2N5;Q08043;G3V2X9;G3V5M4;G3V380	P12814-2;P12814;P12814-3;H9KV75;P12814-4	30;30;30;29;29;10;9;9;8;8;5;4;3;1	16;16;16;15;15;6;4;5;5;5;1;1;1;1	15;15;15;15;14;6;4;5;5;4;0;1;0;0	Alpha-actinin-1	ACTN1		>sp|P12814-2|ACTN1_HUMAN Isoform 2 of Alpha-actinin-1 OS=Homo sapiens GN=ACTN1;>sp|P12814|ACTN1_HUMAN Alpha-actinin-1 OS=Homo sapiens GN=ACTN1 PE=1 SV=2;>sp|P12814-3|ACTN1_HUMAN Isoform 3 of Alpha-actinin-1 OS=Homo sapiens GN=ACTN1;>tr|H9KV75|H9KV75_HUMAN	14	30	16	15	0	14	0	10	0	4	9	21	0	2	0	0	0	9	0	3	0	1	5	12	0	1	0	0	0	9	0	3	0	1	5	11	0	1	0	0	38
P12956;B1AHC9;B1AHC8;F5H1I8	P12956;B1AHC9;B1AHC8;F5H1I8	24;23;21;17	24;23;21;17	24;23;21;17	X-ray repair cross-complementing protein 6	XRCC6		>sp|P12956|XRCC6_HUMAN X-ray repair cross-complementing protein 6 OS=Homo sapiens GN=XRCC6 PE=1 SV=2;>tr|B1AHC9|B1AHC9_HUMAN X-ray repair cross-complementing protein 6 OS=Homo sapiens GN=XRCC6 PE=1 SV=1;>tr|B1AHC8|B1AHC8_HUMAN X-ray repair complementing de	4	24	24	24	0	7	2	9	3	12	16	12	0	2	0	2	0	7	2	9	3	12	16	12	0	2	0	2	0	7	2	9	3	12	16	12	0	2	0	2	43.2
P13010;C9JZ81;H7C0H9	P13010	36;4;1	36;4;1	36;4;1	X-ray repair cross-complementing protein 5	XRCC5		>sp|P13010|XRCC5_HUMAN X-ray repair cross-complementing protein 5 OS=Homo sapiens GN=XRCC5 PE=1 SV=3	3	36	36	36	0	6	1	11	0	16	18	18	0	1	0	1	0	6	1	11	0	16	18	18	0	1	0	1	0	6	1	11	0	16	18	18	0	1	0	1	52
P13489;E9PMA9;E9PMN0;E9PIK5;E9PMJ3;E9PLZ3;E9PIM9;H0YCR7	P13489	3;1;1;1;1;1;1;1	3;1;1;1;1;1;1;1	3;1;1;1;1;1;1;1	Ribonuclease inhibitor	RNH1		>sp|P13489|RINI_HUMAN Ribonuclease inhibitor OS=Homo sapiens GN=RNH1 PE=1 SV=2	8	3	3	3	0	0	0	0	0	1	3	2	0	0	0	0	0	0	0	0	0	1	3	2	0	0	0	0	0	0	0	0	0	1	3	2	0	0	0	0	8.2
P13639	P13639	48	48	47	Elongation factor 2	EEF2		>sp|P13639|EF2_HUMAN Elongation factor 2 OS=Homo sapiens GN=EEF2 PE=1 SV=4	1	48	48	47	0	14	1	14	2	19	25	25	0	4	0	18	0	14	1	14	2	19	25	25	0	4	0	18	0	13	1	14	2	19	24	24	0	4	0	18	66
P13646;K7ERE3;P13646-3;CON__ENSEMBL:ENSP00000377550;P13646-2;K7EMD9	P13646;K7ERE3;P13646-3;CON__ENSEMBL:ENSP00000377550;P13646-2	16;15;15;14;11;7	9;8;8;7;6;2	0;0;0;0;0;0	Keratin, type I cytoskeletal 13	KRT13		>sp|P13646|K1C13_HUMAN Keratin, type I cytoskeletal 13 OS=Homo sapiens GN=KRT13 PE=1 SV=4;>tr|K7ERE3|K7ERE3_HUMAN Keratin, type I cytoskeletal 13 OS=Homo sapiens GN=KRT13 PE=1 SV=1;>sp|P13646-3|K1C13_HUMAN Isoform 3 of Keratin, type I cytoskeletal 13 OS=Ho	6	16	9	0	10	10	5	6	5	3	10	9	6	5	5	2	5	5	1	2	1	0	3	3	2	1	1	0	0	0	0	0	0	0	0	0	0	0	0	0	31.4
P14324-2;P14324	P14324-2;P14324	4;4	4;4	4;4	Farnesyl pyrophosphate synthase	FDPS		>sp|P14324-2|FPPS_HUMAN Isoform 2 of Farnesyl pyrophosphate synthase OS=Homo sapiens GN=FDPS;>sp|P14324|FPPS_HUMAN Farnesyl pyrophosphate synthase OS=Homo sapiens GN=FDPS PE=1 SV=4	2	4	4	4	0	1	0	2	0	0	3	1	0	0	0	0	0	1	0	2	0	0	3	1	0	0	0	0	0	1	0	2	0	0	3	1	0	0	0	0	13.6
P14550;V9GYG2;V9GYP9;Q5T621;G3V1C1;Q96JD6-4;Q96JD6	P14550;V9GYG2;V9GYP9;Q5T621	6;4;4;4;1;1;1	6;4;4;4;1;1;1	5;3;3;3;1;1;1	Alcohol dehydrogenase [NADP(+)]	AKR1A1		>sp|P14550|AK1A1_HUMAN Alcohol dehydrogenase [NADP(+)] OS=Homo sapiens GN=AKR1A1 PE=1 SV=3;>tr|V9GYG2|V9GYG2_HUMAN Alcohol dehydrogenase [NADP(+)] OS=Homo sapiens GN=AKR1A1 PE=1 SV=1;>tr|V9GYP9|V9GYP9_HUMAN Alcohol dehydrogenase [NADP(+)] (Fragment) OS=Hom	7	6	6	5	0	0	0	1	0	0	5	1	0	0	0	0	0	0	0	1	0	0	5	1	0	0	0	0	0	0	0	1	0	0	4	1	0	0	0	0	17.8
P14618;P14618-2;P14618-3;H3BTN5;H3BQ34;Q504U3;H3BT25;H3BUW1;H3BTJ2;H3BU13;P30613-2;P30613;H3BN34;H3BQZ3	P14618;P14618-2;P14618-3;H3BTN5;H3BQ34	29;26;25;24;17;14;11;11;11;3;2;2;1;1	29;26;25;24;17;14;11;11;11;3;2;2;1;1	29;26;25;24;17;14;11;11;11;3;2;2;1;1	Pyruvate kinase PKM;Pyruvate kinase	PKM		>sp|P14618|KPYM_HUMAN Pyruvate kinase PKM OS=Homo sapiens GN=PKM PE=1 SV=4;>sp|P14618-2|KPYM_HUMAN Isoform M1 of Pyruvate kinase PKM OS=Homo sapiens GN=PKM;>sp|P14618-3|KPYM_HUMAN Isoform 3 of Pyruvate kinase PKM OS=Homo sapiens GN=PKM;>tr|H3BTN5|H3BTN5_HU	14	29	29	29	2	8	2	10	2	17	16	13	2	2	2	11	2	8	2	10	2	17	16	13	2	2	2	11	2	8	2	10	2	17	16	13	2	2	2	11	58.4
P14625;H0YIV0;Q58FF3;F8W026	P14625	18;5;4;3	16;5;4;1	16;5;4;1	Endoplasmin	HSP90B1		>sp|P14625|ENPL_HUMAN Endoplasmin OS=Homo sapiens GN=HSP90B1 PE=1 SV=1	4	18	16	16	2	6	0	7	0	7	15	10	0	3	0	2	1	4	0	5	0	5	13	8	0	1	0	1	1	4	0	5	0	5	13	8	0	1	0	1	24
P14649;F8W1I5	P14649;F8W1I5	9;5	6;2	6;2	Myosin light chain 6B	MYL6B		>sp|P14649|MYL6B_HUMAN Myosin light chain 6B OS=Homo sapiens GN=MYL6B PE=1 SV=1;>tr|F8W1I5|F8W1I5_HUMAN Myosin light chain 6B OS=Homo sapiens GN=MYL6B PE=1 SV=1	2	9	6	6	1	5	1	5	0	2	3	6	0	0	0	0	0	2	0	2	0	0	0	3	0	0	0	0	0	2	0	2	0	0	0	3	0	0	0	0	38
P14866;M0QXS5;P14866-2;M0QYT0;M0R076;M0R1W6;B4DVF8;M0QYL7	P14866;M0QXS5;P14866-2;M0QYT0	8;7;6;4;2;2;1;1	8;7;6;4;2;2;1;1	8;7;6;4;2;2;1;1	Heterogeneous nuclear ribonucleoprotein L	HNRNPL		>sp|P14866|HNRPL_HUMAN Heterogeneous nuclear ribonucleoprotein L OS=Homo sapiens GN=HNRNPL PE=1 SV=2;>tr|M0QXS5|M0QXS5_HUMAN Heterogeneous nuclear ribonucleoprotein L (Fragment) OS=Homo sapiens GN=HNRNPL PE=1 SV=1;>sp|P14866-2|HNRPL_HUMAN Isoform 2 of Hete	8	8	8	8	0	1	0	1	0	3	4	3	0	0	0	0	0	1	0	1	0	3	4	3	0	0	0	0	0	1	0	1	0	3	4	3	0	0	0	0	18.8
P14868;Q68CR9;C9J7S3;C9JLC1;H7BZ35;C9JQM9;H7C278	P14868;Q68CR9;C9J7S3;C9JLC1	14;12;7;7;6;4;4	14;12;7;7;6;4;4	14;12;7;7;6;4;4	Aspartate--tRNA ligase, cytoplasmic	DARS		>sp|P14868|SYDC_HUMAN Aspartate--tRNA ligase, cytoplasmic OS=Homo sapiens GN=DARS PE=1 SV=2;>tr|Q68CR9|Q68CR9_HUMAN Aspartate--tRNA ligase, cytoplasmic OS=Homo sapiens GN=DKFZp781B11202 PE=1 SV=1;>tr|C9J7S3|C9J7S3_HUMAN Aspartate--tRNA ligase, cytoplasmic	7	14	14	14	0	6	0	1	0	2	9	5	0	1	0	0	0	6	0	1	0	2	9	5	0	1	0	0	0	6	0	1	0	2	9	5	0	1	0	0	31.9
P14923	P14923	23	15	15	Junction plakoglobin	JUP		>sp|P14923|PLAK_HUMAN Junction plakoglobin OS=Homo sapiens GN=JUP PE=1 SV=3	1	23	15	15	0	3	4	7	1	3	4	16	5	0	2	1	0	0	2	4	0	2	1	9	3	0	0	1	0	0	2	4	0	2	1	9	3	0	0	1	35.4
P15121;E9PEF9;E9PCX2;C9JRZ8-2;C9JRZ8	P15121	3;1;1;1;1	2;0;0;1;1	2;0;0;1;1	Aldose reductase	AKR1B1		>sp|P15121|ALDR_HUMAN Aldose reductase OS=Homo sapiens GN=AKR1B1 PE=1 SV=3	5	3	2	2	0	0	0	0	0	0	3	1	0	0	0	0	0	0	0	0	0	0	2	1	0	0	0	0	0	0	0	0	0	0	2	1	0	0	0	0	7.3
P15170-2;P15170-3;H3BR35;P15170;Q8IYD1;H3BSV8	P15170-2;P15170-3;H3BR35;P15170;Q8IYD1	6;6;5;5;5;2	6;6;5;5;5;2	6;6;5;5;5;2	Eukaryotic peptide chain release factor GTP-binding subunit ERF3A;Eukaryotic peptide chain release factor GTP-binding subunit ERF3B	GSPT1;GSPT2		>sp|P15170-2|ERF3A_HUMAN Isoform 2 of Eukaryotic peptide chain release factor GTP-binding subunit ERF3A OS=Homo sapiens GN=GSPT1;>sp|P15170-3|ERF3A_HUMAN Isoform 3 of Eukaryotic peptide chain release factor GTP-binding subunit ERF3A OS=Homo sapiens GN=GSPT	6	6	6	6	0	2	0	0	0	0	1	4	0	0	0	1	0	2	0	0	0	0	1	4	0	0	0	1	0	2	0	0	0	0	1	4	0	0	0	1	10.5
P15259;P18669;Q8N0Y7	P15259;P18669;Q8N0Y7	3;3;2	3;3;2	3;3;2	Phosphoglycerate mutase 2;Phosphoglycerate mutase 1;Probable phosphoglycerate mutase 4	PGAM2;PGAM1;PGAM4		>sp|P15259|PGAM2_HUMAN Phosphoglycerate mutase 2 OS=Homo sapiens GN=PGAM2 PE=1 SV=3;>sp|P18669|PGAM1_HUMAN Phosphoglycerate mutase 1 OS=Homo sapiens GN=PGAM1 PE=1 SV=2;>sp|Q8N0Y7|PGAM4_HUMAN Probable phosphoglycerate mutase 4 OS=Homo sapiens GN=PGAM4 PE=2	3	3	3	3	0	1	0	0	0	1	1	2	0	0	0	2	0	1	0	0	0	1	1	2	0	0	0	2	0	1	0	0	0	1	1	2	0	0	0	2	10.7
P15311;E7EQR4	P15311;E7EQR4	7;6	1;1	1;1	Ezrin	EZR		>sp|P15311|EZRI_HUMAN Ezrin OS=Homo sapiens GN=EZR PE=1 SV=4;>tr|E7EQR4|E7EQR4_HUMAN Ezrin OS=Homo sapiens GN=EZR PE=1 SV=2	2	7	1	1	0	3	0	2	0	1	2	4	0	0	0	0	0	0	0	0	0	0	0	1	0	0	0	0	0	0	0	0	0	0	0	1	0	0	0	0	11.3
P15328	P15328	8	8	8	Folate receptor alpha	FOLR1		>sp|P15328|FOLR1_HUMAN Folate receptor alpha OS=Homo sapiens GN=FOLR1 PE=1 SV=3	1	8	8	8	0	1	0	6	0	2	2	1	0	1	0	0	0	1	0	6	0	2	2	1	0	1	0	0	0	1	0	6	0	2	2	1	0	1	0	0	31.5
P15880;H0YEN5;E9PQD7;E9PMM9;I3L404;E9PM36;E9PPT0;H3BNG3;H0YE27	P15880;H0YEN5;E9PQD7;E9PMM9;I3L404;E9PM36	20;18;13;12;11;11;9;1;1	20;18;13;12;11;11;9;1;1	20;18;13;12;11;11;9;1;1	40S ribosomal protein S2	RPS2		>sp|P15880|RS2_HUMAN 40S ribosomal protein S2 OS=Homo sapiens GN=RPS2 PE=1 SV=2;>tr|H0YEN5|H0YEN5_HUMAN 40S ribosomal protein S2 (Fragment) OS=Homo sapiens GN=RPS2 PE=1 SV=1;>tr|E9PQD7|E9PQD7_HUMAN 40S ribosomal protein S2 OS=Homo sapiens GN=RPS2 PE=1 SV=1	9	20	20	20	0	6	0	7	0	6	12	14	0	1	0	2	0	6	0	7	0	6	12	14	0	1	0	2	0	6	0	7	0	6	12	14	0	1	0	2	57.3
P15924;P15924-3;P15924-2	P15924;P15924-3;P15924-2	64;54;52	64;54;52	64;54;52	Desmoplakin	DSP		>sp|P15924|DESP_HUMAN Desmoplakin OS=Homo sapiens GN=DSP PE=1 SV=3;>sp|P15924-3|DESP_HUMAN Isoform DSPIa of Desmoplakin OS=Homo sapiens GN=DSP;>sp|P15924-2|DESP_HUMAN Isoform DPII of Desmoplakin OS=Homo sapiens GN=DSP	3	64	64	64	2	8	2	1	0	6	12	45	7	0	5	1	2	8	2	1	0	6	12	45	7	0	5	1	2	8	2	1	0	6	12	45	7	0	5	1	20.6
P15927;P15927-2;P15927-3;Q5TEJ0;Q5TEJ7	P15927;P15927-2;P15927-3;Q5TEJ0;Q5TEJ7	8;8;8;4;4	8;8;8;4;4	8;8;8;4;4	Replication protein A 32 kDa subunit	RPA2		>sp|P15927|RFA2_HUMAN Replication protein A 32 kDa subunit OS=Homo sapiens GN=RPA2 PE=1 SV=1;>sp|P15927-2|RFA2_HUMAN Isoform 2 of Replication protein A 32 kDa subunit OS=Homo sapiens GN=RPA2;>sp|P15927-3|RFA2_HUMAN Isoform 3 of Replication protein A 32 kDa	5	8	8	8	0	2	0	4	0	1	3	6	0	0	0	0	0	2	0	4	0	1	3	6	0	0	0	0	0	2	0	4	0	1	3	6	0	0	0	0	41.1
P16152;E9PQ63;A8MTM1;P16152-2;O75828	P16152;E9PQ63;A8MTM1;P16152-2	10;6;6;6;3	10;6;6;6;3	10;6;6;6;3	Carbonyl reductase [NADPH] 1	CBR1		>sp|P16152|CBR1_HUMAN Carbonyl reductase [NADPH] 1 OS=Homo sapiens GN=CBR1 PE=1 SV=3;>tr|E9PQ63|E9PQ63_HUMAN Carbonyl reductase [NADPH] 1 OS=Homo sapiens GN=CBR1 PE=1 SV=1;>tr|A8MTM1|A8MTM1_HUMAN Carbonyl reductase [NADPH] 1 OS=Homo sapiens GN=CBR1 PE=1 SV	5	10	10	10	0	2	0	7	0	4	4	5	0	3	0	0	0	2	0	7	0	4	4	5	0	3	0	0	0	2	0	7	0	4	4	5	0	3	0	0	44.8
P16383-2;P16383	P16383-2;P16383	1;1	1;1	1;1	GC-rich sequence DNA-binding factor 2	GCFC2		>sp|P16383-2|GCFC2_HUMAN Isoform 2 of GC-rich sequence DNA-binding factor 2 OS=Homo sapiens GN=GCFC2;>sp|P16383|GCFC2_HUMAN GC-rich sequence DNA-binding factor 2 OS=Homo sapiens GN=GCFC2 PE=1 SV=2	2	1	1	1	0	0	0	0	0	0	0	1	0	0	0	0	0	0	0	0	0	0	0	1	0	0	0	0	0	0	0	0	0	0	0	1	0	0	0	0	3.1
P16401	P16401	12	8	8	Histone H1.5	HIST1H1B		>sp|P16401|H15_HUMAN Histone H1.5 OS=Homo sapiens GN=HIST1H1B PE=1 SV=3	1	12	8	8	0	3	0	3	0	1	12	9	0	1	0	0	0	2	0	3	0	1	8	6	0	1	0	0	0	2	0	3	0	1	8	6	0	1	0	0	33.6
P16402;P22492	P16402	17;4	2;0	2;0	Histone H1.3	HIST1H1D		>sp|P16402|H13_HUMAN Histone H1.3 OS=Homo sapiens GN=HIST1H1D PE=1 SV=2	2	17	2	2	1	8	0	2	0	5	15	14	0	2	0	5	0	0	0	1	0	0	1	2	0	0	0	0	0	0	0	1	0	0	1	2	0	0	0	0	39.4
P16403	P16403	17	17	3	Histone H1.2	HIST1H1C		>sp|P16403|H12_HUMAN Histone H1.2 OS=Homo sapiens GN=HIST1H1C PE=1 SV=2	1	17	17	3	1	10	0	3	0	7	16	15	0	2	0	8	1	10	0	3	0	7	16	15	0	2	0	8	0	2	0	2	0	2	3	3	0	0	0	3	40.4
P16989;P16989-2;P16989-3;H0YG22	P16989;P16989-2;P16989-3	7;6;6;1	2;1;1;1	2;1;1;1	Y-box-binding protein 3	YBX3		>sp|P16989|YBOX3_HUMAN Y-box-binding protein 3 OS=Homo sapiens GN=YBX3 PE=1 SV=4;>sp|P16989-2|YBOX3_HUMAN Isoform 2 of Y-box-binding protein 3 OS=Homo sapiens GN=YBX3;>sp|P16989-3|YBOX3_HUMAN Isoform 3 of Y-box-binding protein 3 OS=Homo sapiens GN=YBX3	4	7	2	2	0	3	1	1	0	4	5	6	0	0	0	1	0	0	0	0	0	2	0	1	0	0	0	1	0	0	0	0	0	2	0	1	0	0	0	1	14.8
P17096;H7BYM6;P17096-3	P17096;H7BYM6;P17096-3	2;1;1	2;1;1	1;1;1	High mobility group protein HMG-I/HMG-Y	HMGA1		>sp|P17096|HMGA1_HUMAN High mobility group protein HMG-I/HMG-Y OS=Homo sapiens GN=HMGA1 PE=1 SV=3;>tr|H7BYM6|H7BYM6_HUMAN High mobility group protein HMG-I/HMG-Y OS=Homo sapiens GN=HMGA1 PE=1 SV=1;>sp|P17096-3|HMGA1_HUMAN Isoform HMG-R of High mobility gro	3	2	2	1	0	0	0	1	0	0	2	2	0	0	0	1	0	0	0	1	0	0	2	2	0	0	0	1	0	0	0	1	0	0	1	1	0	0	0	1	41.1
P17096-2	P17096-2	2	1	1	High mobility group protein HMG-I/HMG-Y	HMGA1		>sp|P17096-2|HMGA1_HUMAN Isoform HMG-Y of High mobility group protein HMG-I/HMG-Y OS=Homo sapiens GN=HMGA1	1	2	1	1	0	0	0	0	0	0	2	2	0	0	0	0	0	0	0	0	0	0	1	1	0	0	0	0	0	0	0	0	0	0	1	1	0	0	0	0	34.4
P17612;P22694-10;P22694-4;P22694-3;P17612-2;P22694-5;P22694-7;P22694-6;P22694-9;P22694-2;K7ENJ5;B1APF6;B1APF7;B1APG1;B1APG0;Q15136;B1APG2;B1APF8;B1APF9;B1APG3;K7ERP6;P22612	P17612;P22694-10;P22694-4;P22694-3;P17612-2;P22694-5;P22694-7;P22694-6;P22694-9;P22694-2	5;4;4;4;4;4;4;4;4;4;2;2;2;2;2;2;2;2;2;2;1;1	5;4;4;4;4;4;4;4;4;4;2;2;2;2;2;2;2;2;2;2;1;1	1;0;0;0;0;0;0;0;0;0;1;0;0;0;0;0;0;0;0;0;0;0	cAMP-dependent protein kinase catalytic subunit alpha;cAMP-dependent protein kinase catalytic subunit beta	PRKACA;PRKACB		>sp|P17612|KAPCA_HUMAN cAMP-dependent protein kinase catalytic subunit alpha OS=Homo sapiens GN=PRKACA PE=1 SV=2;>sp|P22694-10|KAPCB_HUMAN Isoform 10 of cAMP-dependent protein kinase catalytic subunit beta OS=Homo sapiens GN=PRKACB;>sp|P22694-4|KAPCB_HUMAN	22	5	5	1	0	4	0	0	0	0	1	4	0	0	0	0	0	4	0	0	0	0	1	4	0	0	0	0	0	1	0	0	0	0	0	1	0	0	0	0	13.7
P17655-2;P17655	P17655-2;P17655	1;1	1;1	1;1	Calpain-2 catalytic subunit	CAPN2		>sp|P17655-2|CAN2_HUMAN Isoform 2 of Calpain-2 catalytic subunit OS=Homo sapiens GN=CAPN2;>sp|P17655|CAN2_HUMAN Calpain-2 catalytic subunit OS=Homo sapiens GN=CAPN2 PE=1 SV=6	2	1	1	1	0	0	0	0	0	0	1	1	0	0	0	0	0	0	0	0	0	0	1	1	0	0	0	0	0	0	0	0	0	0	1	1	0	0	0	0	1.3
P17812;B4DR64;B7Z9C4	P17812;B4DR64	4;3;1	4;3;1	4;3;1	CTP synthase 1	CTPS1		>sp|P17812|PYRG1_HUMAN CTP synthase 1 OS=Homo sapiens GN=CTPS1 PE=1 SV=2;>tr|B4DR64|B4DR64_HUMAN CTP synthase OS=Homo sapiens GN=CTPS1 PE=1 SV=1	3	4	4	4	0	0	0	0	0	1	3	1	0	0	0	0	0	0	0	0	0	1	3	1	0	0	0	0	0	0	0	0	0	1	3	1	0	0	0	0	6.8
P17858;F8WEU2	P17858	5;1	1;1	1;1	ATP-dependent 6-phosphofructokinase, liver type	PFKL		>sp|P17858|PFKAL_HUMAN ATP-dependent 6-phosphofructokinase, liver type OS=Homo sapiens GN=PFKL PE=1 SV=6	2	5	1	1	0	2	0	0	0	0	3	4	0	0	0	0	0	0	0	0	0	0	1	1	0	0	0	0	0	0	0	0	0	0	1	1	0	0	0	0	7.1
P17931;G3V3R6	P17931;G3V3R6	5;3	5;3	5;3	Galectin-3;Galectin	LGALS3		>sp|P17931|LEG3_HUMAN Galectin-3 OS=Homo sapiens GN=LGALS3 PE=1 SV=5;>tr|G3V3R6|G3V3R6_HUMAN Galectin OS=Homo sapiens GN=LGALS3 PE=1 SV=1	2	5	5	5	0	0	0	4	0	0	1	0	0	1	0	0	0	0	0	4	0	0	1	0	0	1	0	0	0	0	0	4	0	0	1	0	0	1	0	0	23.2
P17987;F5H282;E7EQR6;E7ERF2;F5H726;F5GZI8;F5H676;F5H136;F5GYL4;F5GZ03	P17987;F5H282;E7EQR6;E7ERF2	11;7;7;6;3;3;3;3;2;2	11;7;7;6;3;3;3;3;2;2	11;7;7;6;3;3;3;3;2;2	T-complex protein 1 subunit alpha	TCP1		>sp|P17987|TCPA_HUMAN T-complex protein 1 subunit alpha OS=Homo sapiens GN=TCP1 PE=1 SV=1;>tr|F5H282|F5H282_HUMAN T-complex protein 1 subunit alpha OS=Homo sapiens GN=TCP1 PE=1 SV=1;>tr|E7EQR6|E7EQR6_HUMAN T-complex protein 1 subunit alpha OS=Homo sapiens	10	11	11	11	0	5	0	2	0	4	8	5	0	2	0	2	0	5	0	2	0	4	8	5	0	2	0	2	0	5	0	2	0	4	8	5	0	2	0	2	22.3
P18077;C9K025;F8WBS5;F8WB72	P18077;C9K025;F8WBS5;F8WB72	12;9;7;7	12;9;7;7	12;9;7;7	60S ribosomal protein L35a	RPL35A		>sp|P18077|RL35A_HUMAN 60S ribosomal protein L35a OS=Homo sapiens GN=RPL35A PE=1 SV=2;>tr|C9K025|C9K025_HUMAN 60S ribosomal protein L35a (Fragment) OS=Homo sapiens GN=RPL35A PE=1 SV=1;>tr|F8WBS5|F8WBS5_HUMAN 60S ribosomal protein L35a OS=Homo sapiens GN=RP	4	12	12	12	0	4	1	4	1	1	9	11	0	0	0	0	0	4	1	4	1	1	9	11	0	0	0	0	0	4	1	4	1	1	9	11	0	0	0	0	68.2
P18085;C9JPM4;C9JAK5;U3KQF2;F5H1V1;F5H6T5;F8WDB3;F5H0C7	P18085;C9JPM4;C9JAK5	5;4;4;2;1;1;1;1	5;4;4;2;1;1;1;1	4;3;4;2;0;0;0;0	ADP-ribosylation factor 4	ARF4		>sp|P18085|ARF4_HUMAN ADP-ribosylation factor 4 OS=Homo sapiens GN=ARF4 PE=1 SV=3;>tr|C9JPM4|C9JPM4_HUMAN ADP-ribosylation factor 4 (Fragment) OS=Homo sapiens GN=ARF4 PE=1 SV=1;>tr|C9JAK5|C9JAK5_HUMAN ADP-ribosylation factor 4 OS=Homo sapiens GN=ARF4 PE=1	8	5	5	4	0	2	0	3	0	1	4	3	0	0	0	0	0	2	0	3	0	1	4	3	0	0	0	0	0	1	0	2	0	1	3	2	0	0	0	0	27.8
P18124;A8MUD9;C9JIJ5;C9JZ88	P18124;A8MUD9	28;20;7;5	28;20;7;5	28;20;7;5	60S ribosomal protein L7	RPL7		>sp|P18124|RL7_HUMAN 60S ribosomal protein L7 OS=Homo sapiens GN=RPL7 PE=1 SV=1;>tr|A8MUD9|A8MUD9_HUMAN 60S ribosomal protein L7 OS=Homo sapiens GN=RPL7 PE=1 SV=1	4	28	28	28	0	16	3	10	2	7	15	22	0	6	0	4	0	16	3	10	2	7	15	22	0	6	0	4	0	16	3	10	2	7	15	22	0	6	0	4	64.9
P19338;H7BY16;C9JYW2;C9JLB1;C9J1H7;C9JWL1	P19338;H7BY16	39;20;6;6;6;6	39;20;6;6;6;6	39;20;6;6;6;6	Nucleolin	NCL		>sp|P19338|NUCL_HUMAN Nucleolin OS=Homo sapiens GN=NCL PE=1 SV=3;>tr|H7BY16|H7BY16_HUMAN Nucleolin (Fragment) OS=Homo sapiens GN=NCL PE=1 SV=2	6	39	39	39	0	19	6	21	3	13	16	28	0	4	0	5	0	19	6	21	3	13	16	28	0	4	0	5	0	19	6	21	3	13	16	28	0	4	0	5	38.3
P19474;F5H012;P19474-2;H0YDP8;Q8TDY2-2;Q8TDY2	P19474;F5H012;P19474-2	21;20;13;2;1;1	21;20;13;2;1;1	21;20;13;2;1;1	E3 ubiquitin-protein ligase TRIM21	TRIM21		>sp|P19474|RO52_HUMAN E3 ubiquitin-protein ligase TRIM21 OS=Homo sapiens GN=TRIM21 PE=1 SV=1;>tr|F5H012|F5H012_HUMAN E3 ubiquitin-protein ligase TRIM21 OS=Homo sapiens GN=TRIM21 PE=1 SV=1;>sp|P19474-2|RO52_HUMAN Isoform 2 of E3 ubiquitin-protein ligase TRI	6	21	21	21	1	17	0	1	1	0	0	1	7	7	4	0	1	17	0	1	1	0	0	1	7	7	4	0	1	17	0	1	1	0	0	1	7	7	4	0	47.4
P19525-2;P19525;F8WBH4;C9JZT2	P19525-2;P19525;F8WBH4;C9JZT2	8;8;4;4	8;8;4;4	8;8;4;4	Interferon-induced, double-stranded RNA-activated protein kinase	EIF2AK2		>sp|P19525-2|E2AK2_HUMAN Isoform 2 of Interferon-induced, double-stranded RNA-activated protein kinase OS=Homo sapiens GN=EIF2AK2;>sp|P19525|E2AK2_HUMAN Interferon-induced, double-stranded RNA-activated protein kinase OS=Homo sapiens GN=EIF2AK2 PE=1 SV=2;>	4	8	8	8	0	1	0	3	0	2	3	5	0	0	0	0	0	1	0	3	0	2	3	5	0	0	0	0	0	1	0	3	0	2	3	5	0	0	0	0	12.7
P19532	P19532	1	1	1	Transcription factor E3	TFE3		>sp|P19532|TFE3_HUMAN Transcription factor E3 OS=Homo sapiens GN=TFE3 PE=1 SV=4	1	1	1	1	0	0	1	1	1	0	0	0	0	0	0	0	0	0	1	1	1	0	0	0	0	0	0	0	0	0	1	1	1	0	0	0	0	0	0	0	7
P19623;K7EL89;K7EKM4;K7ESL0;K7EQ47	P19623	8;2;2;2;2	8;2;2;2;2	8;2;2;2;2	Spermidine synthase	SRM		>sp|P19623|SPEE_HUMAN Spermidine synthase OS=Homo sapiens GN=SRM PE=1 SV=1	5	8	8	8	0	1	0	2	0	1	7	3	0	0	0	0	0	1	0	2	0	1	7	3	0	0	0	0	0	1	0	2	0	1	7	3	0	0	0	0	25.8
P20042	P20042	3	3	3	Eukaryotic translation initiation factor 2 subunit 2	EIF2S2		>sp|P20042|IF2B_HUMAN Eukaryotic translation initiation factor 2 subunit 2 OS=Homo sapiens GN=EIF2S2 PE=1 SV=2	1	3	3	3	0	2	0	0	0	0	1	2	0	0	0	0	0	2	0	0	0	0	1	2	0	0	0	0	0	2	0	0	0	0	1	2	0	0	0	0	5.4
P20908;H7BY82	P20908	18;2	18;2	18;2	Collagen alpha-1(V) chain	COL5A1		>sp|P20908|CO5A1_HUMAN Collagen alpha-1(V) chain OS=Homo sapiens GN=COL5A1 PE=1 SV=3	2	18	18	18	0	0	6	10	2	4	8	11	0	0	0	0	0	0	6	10	2	4	8	11	0	0	0	0	0	0	6	10	2	4	8	11	0	0	0	0	12.3
P21266	P21266	2	1	1	Glutathione S-transferase Mu 3	GSTM3		>sp|P21266|GSTM3_HUMAN Glutathione S-transferase Mu 3 OS=Homo sapiens GN=GSTM3 PE=1 SV=3	1	2	1	1	0	1	0	1	0	0	1	1	0	0	0	0	0	0	0	1	0	0	0	0	0	0	0	0	0	0	0	1	0	0	0	0	0	0	0	0	9.3
P21333-2;P21333;Q5HY54;E9PHF0;F8WE98;H0Y5C6;H0Y5F3;H7C2E7	P21333-2;P21333;Q5HY54	138;138;137;36;35;12;9;3	138;138;137;36;35;12;9;3	124;124;123;35;25;11;8;3	Filamin-A	FLNA		>sp|P21333-2|FLNA_HUMAN Isoform 2 of Filamin-A OS=Homo sapiens GN=FLNA;>sp|P21333|FLNA_HUMAN Filamin-A OS=Homo sapiens GN=FLNA PE=1 SV=4;>tr|Q5HY54|Q5HY54_HUMAN Filamin-A OS=Homo sapiens GN=FLNA PE=1 SV=1	8	138	138	124	0	82	6	65	0	49	94	109	0	38	0	1	0	82	6	65	0	49	94	109	0	38	0	1	0	72	6	63	0	47	84	99	0	37	0	1	57
P21796;C9JI87	P21796	3;1	3;1	3;1	Voltage-dependent anion-selective channel protein 1	VDAC1		>sp|P21796|VDAC1_HUMAN Voltage-dependent anion-selective channel protein 1 OS=Homo sapiens GN=VDAC1 PE=1 SV=2	2	3	3	3	0	0	0	2	0	0	1	0	0	0	0	1	0	0	0	2	0	0	1	0	0	0	0	1	0	0	0	2	0	0	1	0	0	0	0	1	15.5
P22087;M0R299;M0QXL5;M0R2Q4;M0R0P1;M0R2U2;M0R1H0;M0R2B0;R4GMW7;A6NHQ2	P22087;M0R299;M0QXL5;M0R2Q4;M0R0P1;M0R2U2;M0R1H0;M0R2B0	11;10;10;10;9;6;6;6;1;1	11;10;10;10;9;6;6;6;1;1	11;10;10;10;9;6;6;6;1;1	rRNA 2-O-methyltransferase fibrillarin	FBL		>sp|P22087|FBRL_HUMAN rRNA 2-O-methyltransferase fibrillarin OS=Homo sapiens GN=FBL PE=1 SV=2;>tr|M0R299|M0R299_HUMAN rRNA 2-O-methyltransferase fibrillarin (Fragment) OS=Homo sapiens GN=FBL PE=1 SV=1;>tr|M0QXL5|M0QXL5_HUMAN rRNA 2-O-methyltransferase f	10	11	11	11	0	4	1	5	0	3	8	7	0	3	0	2	0	4	1	5	0	3	8	7	0	3	0	2	0	4	1	5	0	3	8	7	0	3	0	2	34
P22102;P22102-2;B4DJ93;F8WD69;C9JBJ1;C9JTV6;C9JZG2;C9JKQ7;H7C366	P22102;P22102-2	12;7;5;4;3;3;2;2;1	12;7;5;4;3;3;2;2;1	12;7;5;4;3;3;2;2;1	Trifunctional purine biosynthetic protein adenosine-3;Phosphoribosylamine--glycine ligase;Phosphoribosylformylglycinamidine cyclo-ligase;Phosphoribosylglycinamide formyltransferase	GART		>sp|P22102|PUR2_HUMAN Trifunctional purine biosynthetic protein adenosine-3 OS=Homo sapiens GN=GART PE=1 SV=1;>sp|P22102-2|PUR2_HUMAN Isoform Short of Trifunctional purine biosynthetic protein adenosine-3 OS=Homo sapiens GN=GART	9	12	12	12	0	2	0	2	0	4	6	7	0	0	0	1	0	2	0	2	0	4	6	7	0	0	0	1	0	2	0	2	0	4	6	7	0	0	0	1	15.4
P22234;E9PBS1;P22234-2;D6RF62	P22234;E9PBS1;P22234-2;D6RF62	6;5;5;4	6;5;5;4	6;5;5;4	Multifunctional protein ADE2;Phosphoribosylaminoimidazole-succinocarboxamide synthase;Phosphoribosylaminoimidazole carboxylase	PAICS		>sp|P22234|PUR6_HUMAN Multifunctional protein ADE2 OS=Homo sapiens GN=PAICS PE=1 SV=3;>tr|E9PBS1|E9PBS1_HUMAN Phosphoribosylaminoimidazole carboxylase (Fragment) OS=Homo sapiens GN=PAICS PE=1 SV=1;>sp|P22234-2|PUR6_HUMAN Isoform 2 of Multifunctional protei	4	6	6	6	0	1	0	2	0	5	1	1	0	0	0	5	0	1	0	2	0	5	1	1	0	0	0	5	0	1	0	2	0	5	1	1	0	0	0	5	19.8
P22314;Q5JRR6;Q5JRS1;Q5JRS3;Q5JRS2;Q5JRR9;Q5JRS0	P22314	16;4;3;3;3;3;3	16;4;3;3;3;3;3	16;4;3;3;3;3;3	Ubiquitin-like modifier-activating enzyme 1	UBA1		>sp|P22314|UBA1_HUMAN Ubiquitin-like modifier-activating enzyme 1 OS=Homo sapiens GN=UBA1 PE=1 SV=3	7	16	16	16	0	1	0	8	0	6	7	6	0	1	0	3	0	1	0	8	0	6	7	6	0	1	0	3	0	1	0	8	0	6	7	6	0	1	0	3	19.4
Q32Q12;P22392;P22392-2;E7ERL0;J3KPD9;P15531;P15531-2;F6XY72;O60361;C9K028;E5RHP0	Q32Q12;P22392;P22392-2;E7ERL0;J3KPD9;P15531;P15531-2;F6XY72;O60361	5;5;5;4;4;4;4;3;3;2;2	5;5;5;4;4;4;4;3;3;2;2	5;5;5;4;4;4;4;3;3;2;2	Nucleoside diphosphate kinase;Nucleoside diphosphate kinase B;Nucleoside diphosphate kinase A;Putative nucleoside diphosphate kinase	NME1-NME2;NME2;NME1;NME2P1		>tr|Q32Q12|Q32Q12_HUMAN Nucleoside diphosphate kinase OS=Homo sapiens GN=NME1-NME2 PE=1 SV=1;>sp|P22392|NDKB_HUMAN Nucleoside diphosphate kinase B OS=Homo sapiens GN=NME2 PE=1 SV=1;>sp|P22392-2|NDKB_HUMAN Isoform 3 of Nucleoside diphosphate kinase B OS=Hom	11	5	5	5	0	3	0	4	0	3	5	3	0	0	1	4	0	3	0	4	0	3	5	3	0	0	1	4	0	3	0	4	0	3	5	3	0	0	1	4	35.6
P22626	P22626	31	31	2	Heterogeneous nuclear ribonucleoproteins A2/B1	HNRNPA2B1		>sp|P22626|ROA2_HUMAN Heterogeneous nuclear ribonucleoproteins A2/B1 OS=Homo sapiens GN=HNRNPA2B1 PE=1 SV=2	1	31	31	2	0	9	2	16	1	12	17	19	0	1	1	8	0	9	2	16	1	12	17	19	0	1	1	8	0	0	0	1	0	0	2	2	0	0	0	0	67.7
P22626-2	P22626-2	30	1	1	Heterogeneous nuclear ribonucleoproteins A2/B1	HNRNPA2B1		>sp|P22626-2|ROA2_HUMAN Isoform A2 of Heterogeneous nuclear ribonucleoproteins A2/B1 OS=Homo sapiens GN=HNRNPA2B1	1	30	1	1	0	10	2	15	1	12	16	18	0	1	1	8	0	1	0	0	0	0	1	1	0	0	0	0	0	1	0	0	0	0	1	1	0	0	0	0	69.8
P22694;P22694-8	P22694;P22694-8	5;3	1;1	1;1	cAMP-dependent protein kinase catalytic subunit beta	PRKACB		>sp|P22694|KAPCB_HUMAN cAMP-dependent protein kinase catalytic subunit beta OS=Homo sapiens GN=PRKACB PE=1 SV=2;>sp|P22694-8|KAPCB_HUMAN Isoform 8 of cAMP-dependent protein kinase catalytic subunit beta OS=Homo sapiens GN=PRKACB	2	5	1	1	0	3	0	0	0	0	1	4	0	0	0	0	0	0	0	0	0	0	0	1	0	0	0	0	0	0	0	0	0	0	0	1	0	0	0	0	14
P23193-2;P23193;E5RJ93;E5RIS7	P23193-2;P23193;E5RJ93;E5RIS7	2;2;1;1	2;2;1;1	2;2;1;1	Transcription elongation factor A protein 1	TCEA1		>sp|P23193-2|TCEA1_HUMAN Isoform 2 of Transcription elongation factor A protein 1 OS=Homo sapiens GN=TCEA1;>sp|P23193|TCEA1_HUMAN Transcription elongation factor A protein 1 OS=Homo sapiens GN=TCEA1 PE=1 SV=2;>tr|E5RJ93|E5RJ93_HUMAN Transcription elongatio	4	2	2	2	0	0	0	1	0	0	2	1	0	0	0	0	0	0	0	1	0	0	2	1	0	0	0	0	0	0	0	1	0	0	2	1	0	0	0	0	6.4
P23246;P23246-2;H0Y9K7	P23246;P23246-2	27;24;6	27;24;6	25;22;6	Splicing factor, proline- and glutamine-rich	SFPQ	19;25	>sp|P23246|SFPQ_HUMAN Splicing factor, proline- and glutamine-rich OS=Homo sapiens GN=SFPQ PE=1 SV=2;>sp|P23246-2|SFPQ_HUMAN Isoform Short of Splicing factor, proline- and glutamine-rich OS=Homo sapiens GN=SFPQ	3	27	27	25	0	9	2	3	1	8	13	24	0	0	0	7	0	9	2	3	1	8	13	24	0	0	0	7	0	7	2	3	1	8	11	23	0	0	0	7	36.8
P23284	P23284	3	3	3	Peptidyl-prolyl cis-trans isomerase B	PPIB		>sp|P23284|PPIB_HUMAN Peptidyl-prolyl cis-trans isomerase B OS=Homo sapiens GN=PPIB PE=1 SV=2	1	3	3	3	0	0	0	2	0	0	2	2	0	0	0	1	0	0	0	2	0	0	2	2	0	0	0	1	0	0	0	2	0	0	2	2	0	0	0	1	16.7
P23381-2;P23381;H0YJP3	P23381-2;P23381	3;3;1	3;3;1	3;3;1	Tryptophan--tRNA ligase, cytoplasmic;T1-TrpRS;T2-TrpRS	WARS		>sp|P23381-2|SYWC_HUMAN Isoform 2 of Tryptophan--tRNA ligase, cytoplasmic OS=Homo sapiens GN=WARS;>sp|P23381|SYWC_HUMAN Tryptophan--tRNA ligase, cytoplasmic OS=Homo sapiens GN=WARS PE=1 SV=2	3	3	3	3	0	0	0	0	0	2	1	0	0	0	0	1	0	0	0	0	0	2	1	0	0	0	0	1	0	0	0	0	0	2	1	0	0	0	0	1	10.7
P23396;P23396-2;E9PL09;E9PPU1;F2Z2S8;H0YCJ7;H0YF32;E9PQ96;E9PJH4;E9PK82;H0YEU2;E9PQX2;E9PSF4;H0YES8	P23396;P23396-2;E9PL09;E9PPU1;F2Z2S8;H0YCJ7;H0YF32;E9PQ96;E9PJH4;E9PK82	31;28;27;24;22;21;17;16;16;16;13;6;6;1	31;28;27;24;22;21;17;16;16;16;13;6;6;1	31;28;27;24;22;21;17;16;16;16;13;6;6;1	40S ribosomal protein S3	RPS3		>sp|P23396|RS3_HUMAN 40S ribosomal protein S3 OS=Homo sapiens GN=RPS3 PE=1 SV=2;>sp|P23396-2|RS3_HUMAN Isoform 2 of 40S ribosomal protein S3 OS=Homo sapiens GN=RPS3;>tr|E9PL09|E9PL09_HUMAN 40S ribosomal protein S3 OS=Homo sapiens GN=RPS3 PE=1 SV=1;>tr|E9PP	14	31	31	31	0	13	4	18	5	10	22	18	0	6	0	2	0	13	4	18	5	10	22	18	0	6	0	2	0	13	4	18	5	10	22	18	0	6	0	2	86.8
P23526;P23526-2	P23526;P23526-2	2;1	2;1	2;1	Adenosylhomocysteinase	AHCY		>sp|P23526|SAHH_HUMAN Adenosylhomocysteinase OS=Homo sapiens GN=AHCY PE=1 SV=4;>sp|P23526-2|SAHH_HUMAN Isoform 2 of Adenosylhomocysteinase OS=Homo sapiens GN=AHCY	2	2	2	2	0	0	0	1	0	0	2	0	0	0	0	0	0	0	0	1	0	0	2	0	0	0	0	0	0	0	0	1	0	0	2	0	0	0	0	0	6
P23528;E9PP50;E9PK25;G3V1A4;E9PQB7;E9PS23;E9PLJ3	P23528;E9PP50;E9PK25;G3V1A4;E9PQB7	21;19;18;17;12;10;7	21;19;18;17;12;10;7	14;12;11;11;6;9;6	Cofilin-1	CFL1		>sp|P23528|COF1_HUMAN Cofilin-1 OS=Homo sapiens GN=CFL1 PE=1 SV=3;>tr|E9PP50|E9PP50_HUMAN Cofilin-1 (Fragment) OS=Homo sapiens GN=CFL1 PE=1 SV=2;>tr|E9PK25|E9PK25_HUMAN Cofilin-1 OS=Homo sapiens GN=CFL1 PE=1 SV=1;>tr|G3V1A4|G3V1A4_HUMAN Cofilin 1 (Non-musc	7	21	21	14	1	7	2	9	0	7	12	14	1	1	2	4	1	7	2	9	0	7	12	14	1	1	2	4	1	4	1	7	0	5	7	9	1	1	2	3	86.7
P23921;F5H861;E9PL69;E9PD78	P23921	3;1;1;1	3;1;1;1	3;1;1;1	Ribonucleoside-diphosphate reductase large subunit	RRM1		>sp|P23921|RIR1_HUMAN Ribonucleoside-diphosphate reductase large subunit OS=Homo sapiens GN=RRM1 PE=1 SV=1	4	3	3	3	0	0	0	1	0	1	0	2	0	0	0	0	0	0	0	1	0	1	0	2	0	0	0	0	0	0	0	1	0	1	0	2	0	0	0	0	8.1
P24298	P24298	1	1	1	Alanine aminotransferase 1	GPT		>sp|P24298|ALAT1_HUMAN Alanine aminotransferase 1 OS=Homo sapiens GN=GPT PE=1 SV=3	1	1	1	1	0	0	0	0	0	0	1	0	0	0	0	0	0	0	0	0	0	0	1	0	0	0	0	0	0	0	0	0	0	0	1	0	0	0	0	0	2.4
P24534	P24534	3	2	2	Elongation factor 1-beta	EEF1B2		>sp|P24534|EF1B_HUMAN Elongation factor 1-beta OS=Homo sapiens GN=EEF1B2 PE=1 SV=3	1	3	2	2	0	1	0	1	0	1	2	1	0	0	0	1	0	1	0	1	0	1	1	1	0	0	0	1	0	1	0	1	0	1	1	1	0	0	0	1	20.4
P24666;F2Z2Q9;G5E9R5;P24666-4;P24666-3;P24666-2;D3YTI2	P24666;F2Z2Q9;G5E9R5;P24666-4;P24666-3;P24666-2	5;3;3;3;3;3;1	5;3;3;3;3;3;1	5;3;3;3;3;3;1	Low molecular weight phosphotyrosine protein phosphatase	ACP1		>sp|P24666|PPAC_HUMAN Low molecular weight phosphotyrosine protein phosphatase OS=Homo sapiens GN=ACP1 PE=1 SV=3;>tr|F2Z2Q9|F2Z2Q9_HUMAN Low molecular weight phosphotyrosine protein phosphatase OS=Homo sapiens GN=ACP1 PE=1 SV=1;>tr|G5E9R5|G5E9R5_HUMAN Acid	7	5	5	5	0	3	0	1	0	0	2	5	0	0	0	0	0	3	0	1	0	0	2	5	0	0	0	0	0	3	0	1	0	0	2	5	0	0	0	0	22.2
P24844;P24844-2	P24844;P24844-2	12;9	7;6	7;6	Myosin regulatory light polypeptide 9	MYL9		>sp|P24844|MYL9_HUMAN Myosin regulatory light polypeptide 9 OS=Homo sapiens GN=MYL9 PE=1 SV=4;>sp|P24844-2|MYL9_HUMAN Isoform 2 of Myosin regulatory light polypeptide 9 OS=Homo sapiens GN=MYL9	2	12	7	7	0	8	1	9	0	4	8	10	0	0	0	0	0	4	1	5	0	1	4	6	0	0	0	0	0	4	1	5	0	1	4	6	0	0	0	0	66.3
P25205;B4DWW4;J3KQ69;Q7Z6P5	P25205;B4DWW4;J3KQ69	12;11;8;2	12;11;8;2	12;11;8;2	DNA replication licensing factor MCM3	MCM3		>sp|P25205|MCM3_HUMAN DNA replication licensing factor MCM3 OS=Homo sapiens GN=MCM3 PE=1 SV=3;>tr|B4DWW4|B4DWW4_HUMAN DNA replication licensing factor MCM3 OS=Homo sapiens GN=MCM3 PE=1 SV=1;>tr|J3KQ69|J3KQ69_HUMAN DNA replication licensing factor MCM3 OS=H	4	12	12	12	0	2	0	7	0	1	7	5	0	0	0	0	0	2	0	7	0	1	7	5	0	0	0	0	0	2	0	7	0	1	7	5	0	0	0	0	16.5
P25398	P25398	11	11	11	40S ribosomal protein S12	RPS12		>sp|P25398|RS12_HUMAN 40S ribosomal protein S12 OS=Homo sapiens GN=RPS12 PE=1 SV=3	1	11	11	11	0	3	0	10	0	7	3	4	0	0	0	0	0	3	0	10	0	7	3	4	0	0	0	0	0	3	0	10	0	7	3	4	0	0	0	0	77.3
P25685;B4DX52;M0R080;M0QYT3;M0QXK0;M0R1D6;M0QZD0;M0R128;M0R2Y8	P25685;B4DX52	9;6;4;3;3;2;2;1;1	9;6;4;3;3;2;2;1;1	8;5;3;2;2;1;1;1;1	DnaJ homolog subfamily B member 1	DNAJB1		>sp|P25685|DNJB1_HUMAN DnaJ homolog subfamily B member 1 OS=Homo sapiens GN=DNAJB1 PE=1 SV=4;>tr|B4DX52|B4DX52_HUMAN DnaJ homolog subfamily B member 1 OS=Homo sapiens GN=DNAJB1 PE=1 SV=1	9	9	9	8	0	0	0	2	0	1	6	4	0	0	0	0	0	0	0	2	0	1	6	4	0	0	0	0	0	0	0	1	0	1	6	4	0	0	0	0	26.8
P25705-2;P25705;P25705-3;K7ENJ4;K7EK77;K7ERX7;K7EJP1;K7EQH4;K7ESA0	P25705-2;P25705;P25705-3;K7ENJ4;K7EK77;K7ERX7	14;14;12;9;9;7;6;3;1	14;14;12;9;9;7;6;3;1	14;14;12;9;9;7;6;3;1	ATP synthase subunit alpha, mitochondrial	ATP5A1		>sp|P25705-2|ATPA_HUMAN Isoform 2 of ATP synthase subunit alpha, mitochondrial OS=Homo sapiens GN=ATP5A1;>sp|P25705|ATPA_HUMAN ATP synthase subunit alpha, mitochondrial OS=Homo sapiens GN=ATP5A1 PE=1 SV=1;>sp|P25705-3|ATPA_HUMAN Isoform 3 of ATP synthase s	9	14	14	14	0	6	0	3	0	2	9	6	0	3	0	3	0	6	0	3	0	2	9	6	0	3	0	3	0	6	0	3	0	2	9	6	0	3	0	3	29.8
P25786;P25786-2;F5GX11;B4DEV8;F5H112	P25786;P25786-2;F5GX11;B4DEV8	5;5;4;3;1	5;5;4;3;1	5;5;4;3;1	Proteasome subunit alpha type-1;Proteasome subunit alpha type	PSMA1		>sp|P25786|PSA1_HUMAN Proteasome subunit alpha type-1 OS=Homo sapiens GN=PSMA1 PE=1 SV=1;>sp|P25786-2|PSA1_HUMAN Isoform Long of Proteasome subunit alpha type-1 OS=Homo sapiens GN=PSMA1;>tr|F5GX11|F5GX11_HUMAN Proteasome subunit alpha type-1 OS=Homo sapien	5	5	5	5	0	0	0	1	0	0	1	4	0	0	0	0	0	0	0	1	0	0	1	4	0	0	0	0	0	0	0	1	0	0	1	4	0	0	0	0	19.8
P26038;V9GZ54;E9PQ82;E9PNV3;P35241-3	P26038	14;4;2;2;1	14;4;2;2;1	8;2;0;0;0	Moesin	MSN		>sp|P26038|MOES_HUMAN Moesin OS=Homo sapiens GN=MSN PE=1 SV=3	5	14	14	8	0	5	0	4	0	1	5	8	0	0	0	0	0	5	0	4	0	1	5	8	0	0	0	0	0	2	0	2	0	0	3	5	0	0	0	0	25.1
P26196	P26196	5	5	5	Probable ATP-dependent RNA helicase DDX6	DDX6		>sp|P26196|DDX6_HUMAN Probable ATP-dependent RNA helicase DDX6 OS=Homo sapiens GN=DDX6 PE=1 SV=2	1	5	5	5	0	0	0	1	0	0	3	1	0	0	0	0	0	0	0	1	0	0	3	1	0	0	0	0	0	0	0	1	0	0	3	1	0	0	0	0	17.8
P26232-3;P26232-2;P26232-5;P26232;C9J144;C9IZ88	P26232-3;P26232-2;P26232-5;P26232;C9J144;C9IZ88	2;2;2;2;1;1	1;1;1;1;1;1	1;1;1;1;1;1	Catenin alpha-2	CTNNA2		>sp|P26232-3|CTNA2_HUMAN Isoform 3 of Catenin alpha-2 OS=Homo sapiens GN=CTNNA2;>sp|P26232-2|CTNA2_HUMAN Isoform 2 of Catenin alpha-2 OS=Homo sapiens GN=CTNNA2;>sp|P26232-5|CTNA2_HUMAN Isoform 5 of Catenin alpha-2 OS=Homo sapiens GN=CTNNA2;>sp|P26232|CTNA2	6	2	1	1	0	0	0	1	0	0	0	1	0	0	0	0	0	0	0	1	0	0	0	0	0	0	0	0	0	0	0	1	0	0	0	0	0	0	0	0	4.1
P26368-2;P26368;K7ENG2	P26368-2;P26368;K7ENG2	2;2;1	2;2;1	2;2;1	Splicing factor U2AF 65 kDa subunit	U2AF2		>sp|P26368-2|U2AF2_HUMAN Isoform 2 of Splicing factor U2AF 65 kDa subunit OS=Homo sapiens GN=U2AF2;>sp|P26368|U2AF2_HUMAN Splicing factor U2AF 65 kDa subunit OS=Homo sapiens GN=U2AF2 PE=1 SV=4;>tr|K7ENG2|K7ENG2_HUMAN Splicing factor U2AF 65 kDa subunit OS=	3	2	2	2	0	1	0	0	0	0	1	0	0	0	0	0	0	1	0	0	0	0	1	0	0	0	0	0	0	1	0	0	0	0	1	0	0	0	0	0	4.5
P26373;P26373-2;J3QSB4;J3KS98;H3BUK8;H3BTH3	P26373;P26373-2;J3QSB4	17;14;9;5;3;3	17;14;9;5;3;3	17;14;9;5;3;3	60S ribosomal protein L13	RPL13		>sp|P26373|RL13_HUMAN 60S ribosomal protein L13 OS=Homo sapiens GN=RPL13 PE=1 SV=4;>sp|P26373-2|RL13_HUMAN Isoform 2 of 60S ribosomal protein L13 OS=Homo sapiens GN=RPL13;>tr|J3QSB4|J3QSB4_HUMAN 60S ribosomal protein L13 (Fragment) OS=Homo sapiens GN=RPL13	6	17	17	17	0	11	0	5	0	6	9	16	0	5	0	2	0	11	0	5	0	6	9	16	0	5	0	2	0	11	0	5	0	6	9	16	0	5	0	2	54
P26447	P26447	8	8	8	Protein S100-A4	S100A4		>sp|P26447|S10A4_HUMAN Protein S100-A4 OS=Homo sapiens GN=S100A4 PE=1 SV=1	1	8	8	8	0	1	1	4	0	0	2	8	0	0	0	0	0	1	1	4	0	0	2	8	0	0	0	0	0	1	1	4	0	0	2	8	0	0	0	0	49.5
P26599;P26599-2;P26599-3;K7ES59;K7EKJ7;K7EK45;A6NLN1;K7ELW5;O95758-1;O95758-6;O95758-2;O95758;O95758-5;O95758-4;O95758-7;X6R242;B4DI28;B4DSS8;Q9UKA9-5;Q9UKA9-6;Q9UKA9;Q9UKA9-2;Q9UKA9-4;Q9UKA9-3	P26599;P26599-2;P26599-3	18;18;18;8;7;7;6;6;3;3;3;3;3;3;2;1;1;1;1;1;1;1;1;1	18;18;18;8;7;7;6;6;3;3;3;3;3;3;2;1;1;1;1;1;1;1;1;1	18;18;18;8;7;7;6;6;3;3;3;3;3;3;2;1;1;1;1;1;1;1;1;1	Polypyrimidine tract-binding protein 1	PTBP1		>sp|P26599|PTBP1_HUMAN Polypyrimidine tract-binding protein 1 OS=Homo sapiens GN=PTBP1 PE=1 SV=1;>sp|P26599-2|PTBP1_HUMAN Isoform 2 of Polypyrimidine tract-binding protein 1 OS=Homo sapiens GN=PTBP1;>sp|P26599-3|PTBP1_HUMAN Isoform 3 of Polypyrimidine trac	24	18	18	18	0	6	0	8	0	8	10	9	0	1	0	6	0	6	0	8	0	8	10	9	0	1	0	6	0	6	0	8	0	8	10	9	0	1	0	6	52.9
P26639;P26639-2;E7ERI3;G3XAN9;D6RCA5;D6R9F8;D6RDJ6;D6RBR8;D6RJ97;D6RHV7;D6RCS6;U3KQG0;Q9BW92-2;Q9BW92	P26639;P26639-2;E7ERI3;G3XAN9	16;16;12;12;4;4;4;2;1;1;1;1;1;1	16;16;12;12;4;4;4;2;1;1;1;1;1;1	15;15;11;11;4;4;4;2;1;1;1;1;1;1	Threonine--tRNA ligase, cytoplasmic	TARS		>sp|P26639|SYTC_HUMAN Threonine--tRNA ligase, cytoplasmic OS=Homo sapiens GN=TARS PE=1 SV=3;>sp|P26639-2|SYTC_HUMAN Isoform 2 of Threonine--tRNA ligase, cytoplasmic OS=Homo sapiens GN=TARS;>tr|E7ERI3|E7ERI3_HUMAN Threonine--tRNA ligase, cytoplasmic OS=Homo	14	16	16	15	0	5	0	2	0	3	8	9	0	0	0	0	0	5	0	2	0	3	8	9	0	0	0	0	0	5	0	2	0	3	8	8	0	0	0	0	22.4
P26640;A2ABF4;B4DZ61	P26640	9;4;1	9;4;1	9;4;1	Valine--tRNA ligase	VARS		>sp|P26640|SYVC_HUMAN Valine--tRNA ligase OS=Homo sapiens GN=VARS PE=1 SV=4	3	9	9	9	0	2	0	2	0	2	2	2	0	0	0	0	0	2	0	2	0	2	2	2	0	0	0	0	0	2	0	2	0	2	2	2	0	0	0	0	10.4
P26641;B4DTG2	P26641;B4DTG2	12;11	12;11	12;11	Elongation factor 1-gamma	EEF1G		>sp|P26641|EF1G_HUMAN Elongation factor 1-gamma OS=Homo sapiens GN=EEF1G PE=1 SV=3;>tr|B4DTG2|B4DTG2_HUMAN Elongation factor 1-gamma OS=Homo sapiens GN=EEF1G PE=1 SV=1	2	12	12	12	0	4	1	6	1	8	6	6	0	2	1	5	0	4	1	6	1	8	6	6	0	2	1	5	0	4	1	6	1	8	6	6	0	2	1	5	29.7
P27348;E9PG15	P27348;E9PG15	17;11	17;11	12;9	14-3-3 protein theta	YWHAQ		>sp|P27348|1433T_HUMAN 14-3-3 protein theta OS=Homo sapiens GN=YWHAQ PE=1 SV=1;>tr|E9PG15|E9PG15_HUMAN 14-3-3 protein theta (Fragment) OS=Homo sapiens GN=YWHAQ PE=1 SV=1	2	17	17	12	0	7	0	6	0	1	5	12	0	1	1	3	0	7	0	6	0	1	5	12	0	1	1	3	0	5	0	4	0	1	3	8	0	0	0	3	53.1
X1WI28;P27635;F8W7C6;H7C123;H7C2C5;Q96L21;B8A6G2;A6QRI9;H7C2U2	X1WI28;P27635;F8W7C6;H7C123;H7C2C5	12;12;11;8;8;4;3;3;1	12;12;11;8;8;4;3;3;1	12;12;11;8;8;4;3;3;1	60S ribosomal protein L10	RPL10		>tr|X1WI28|X1WI28_HUMAN 60S ribosomal protein L10 (Fragment) OS=Homo sapiens GN=RPL10 PE=1 SV=1;>sp|P27635|RL10_HUMAN 60S ribosomal protein L10 OS=Homo sapiens GN=RPL10 PE=1 SV=4;>tr|F8W7C6|F8W7C6_HUMAN 60S ribosomal protein L10 OS=Homo sapiens GN=RPL10 PE	9	12	12	12	0	3	0	1	0	7	7	9	0	0	0	2	0	3	0	1	0	7	7	9	0	0	0	2	0	3	0	1	0	7	7	9	0	0	0	2	51.5
P27658	P27658	3	3	3	Collagen alpha-1(VIII) chain;Vastatin	COL8A1		>sp|P27658|CO8A1_HUMAN Collagen alpha-1(VIII) chain OS=Homo sapiens GN=COL8A1 PE=1 SV=2	1	3	3	3	0	1	1	3	2	0	0	0	1	1	1	0	0	1	1	3	2	0	0	0	1	1	1	0	0	1	1	3	2	0	0	0	1	1	1	0	5
P27694;I3L4R8;I3L524;I3L2M5	P27694;I3L4R8	13;7;1;1	13;7;1;1	13;7;1;1	Replication protein A 70 kDa DNA-binding subunit;Replication protein A 70 kDa DNA-binding subunit, N-terminally processed	RPA1		>sp|P27694|RFA1_HUMAN Replication protein A 70 kDa DNA-binding subunit OS=Homo sapiens GN=RPA1 PE=1 SV=2;>tr|I3L4R8|I3L4R8_HUMAN Replication protein A 70 kDa DNA-binding subunit (Fragment) OS=Homo sapiens GN=RPA1 PE=1 SV=1	4	13	13	13	0	0	1	5	4	2	2	6	0	0	0	0	0	0	1	5	4	2	2	6	0	0	0	0	0	0	1	5	4	2	2	6	0	0	0	0	33
P27797	P27797	2	2	2	Calreticulin	CALR		>sp|P27797|CALR_HUMAN Calreticulin OS=Homo sapiens GN=CALR PE=1 SV=1	1	2	2	2	0	0	0	0	0	1	0	0	0	0	0	2	0	0	0	0	0	1	0	0	0	0	0	2	0	0	0	0	0	1	0	0	0	0	0	2	7.4
P28066-2;P28066	P28066-2;P28066	1;1	1;1	1;1	Proteasome subunit alpha type-5	PSMA5		>sp|P28066-2|PSA5_HUMAN Isoform 2 of Proteasome subunit alpha type-5 OS=Homo sapiens GN=PSMA5;>sp|P28066|PSA5_HUMAN Proteasome subunit alpha type-5 OS=Homo sapiens GN=PSMA5 PE=1 SV=3	2	1	1	1	0	1	0	1	0	0	0	1	0	0	0	0	0	1	0	1	0	0	0	1	0	0	0	0	0	1	0	1	0	0	0	1	0	0	0	0	10.4
Q5T7W3;P28289;B7Z6N9;Q9NZQ9	Q5T7W3;P28289	4;4;1;1	3;3;1;1	3;3;1;1	Tropomodulin-1	TMOD1		>tr|Q5T7W3|Q5T7W3_HUMAN Tropomodulin-1 OS=Homo sapiens GN=TMOD1 PE=1 SV=1;>sp|P28289|TMOD1_HUMAN Tropomodulin-1 OS=Homo sapiens GN=TMOD1 PE=1 SV=1	4	4	3	3	0	0	0	4	0	0	0	1	0	0	0	0	0	0	0	3	0	0	0	0	0	0	0	0	0	0	0	3	0	0	0	0	0	0	0	0	18.5
P28482;P28482-2	P28482;P28482-2	4;3	4;3	4;3	Mitogen-activated protein kinase 1	MAPK1		>sp|P28482|MK01_HUMAN Mitogen-activated protein kinase 1 OS=Homo sapiens GN=MAPK1 PE=1 SV=3;>sp|P28482-2|MK01_HUMAN Isoform 2 of Mitogen-activated protein kinase 1 OS=Homo sapiens GN=MAPK1	2	4	4	4	0	0	0	0	0	0	4	2	0	0	0	0	0	0	0	0	0	0	4	2	0	0	0	0	0	0	0	0	0	0	4	2	0	0	0	0	13.6
R4GN49;P29034	R4GN49;P29034	1;1	1;1	1;1	Protein S100-A2	S100A2		>tr|R4GN49|R4GN49_HUMAN Protein S100-A2 OS=Homo sapiens GN=S100A2 PE=1 SV=1;>sp|P29034|S10A2_HUMAN Protein S100-A2 OS=Homo sapiens GN=S100A2 PE=1 SV=3	2	1	1	1	0	1	0	1	0	0	0	1	0	0	0	0	0	1	0	1	0	0	0	1	0	0	0	0	0	1	0	1	0	0	0	1	0	0	0	0	26.6
P29401;P29401-2;B4E022;E9PFF2;F8W888;F8WAX4	P29401;P29401-2;B4E022	18;18;17;6;2;1	18;18;17;6;2;1	18;18;17;6;2;1	Transketolase	TKT		>sp|P29401|TKT_HUMAN Transketolase OS=Homo sapiens GN=TKT PE=1 SV=3;>sp|P29401-2|TKT_HUMAN Isoform 2 of Transketolase OS=Homo sapiens GN=TKT;>tr|B4E022|B4E022_HUMAN Transketolase OS=Homo sapiens GN=TKT PE=1 SV=1	6	18	18	18	1	8	1	1	0	6	11	8	0	3	1	7	1	8	1	1	0	6	11	8	0	3	1	7	1	8	1	1	0	6	11	8	0	3	1	7	38
P30041	P30041	6	6	6	Peroxiredoxin-6	PRDX6		>sp|P30041|PRDX6_HUMAN Peroxiredoxin-6 OS=Homo sapiens GN=PRDX6 PE=1 SV=3	1	6	6	6	0	1	0	3	0	3	1	1	0	0	0	3	0	1	0	3	0	3	1	1	0	0	0	3	0	1	0	3	0	3	1	1	0	0	0	3	33
P30044-2;P30044;P30044-3;P30044-4	P30044-2;P30044;P30044-3;P30044-4	5;5;4;3	5;5;4;3	5;5;4;3	Peroxiredoxin-5, mitochondrial	PRDX5		>sp|P30044-2|PRDX5_HUMAN Isoform Cytoplasmic+peroxisomal of Peroxiredoxin-5, mitochondrial OS=Homo sapiens GN=PRDX5;>sp|P30044|PRDX5_HUMAN Peroxiredoxin-5, mitochondrial OS=Homo sapiens GN=PRDX5 PE=1 SV=4;>sp|P30044-3|PRDX5_HUMAN Isoform 3 of Peroxiredoxin	4	5	5	5	0	2	0	2	0	1	4	2	0	0	0	1	0	2	0	2	0	1	4	2	0	0	0	1	0	2	0	2	0	1	4	2	0	0	0	1	38.9
P30048-2;P30048	P30048-2;P30048	2;2	2;2	2;2	Thioredoxin-dependent peroxide reductase, mitochondrial	PRDX3		>sp|P30048-2|PRDX3_HUMAN Isoform 2 of Thioredoxin-dependent peroxide reductase, mitochondrial OS=Homo sapiens GN=PRDX3;>sp|P30048|PRDX3_HUMAN Thioredoxin-dependent peroxide reductase, mitochondrial OS=Homo sapiens GN=PRDX3 PE=1 SV=3	2	2	2	2	0	0	0	0	0	1	0	0	0	0	0	1	0	0	0	0	0	1	0	0	0	0	0	1	0	0	0	0	0	1	0	0	0	0	0	1	10.5
P30050;P30050-2	P30050;P30050-2	13;7	13;7	13;7	60S ribosomal protein L12	RPL12		>sp|P30050|RL12_HUMAN 60S ribosomal protein L12 OS=Homo sapiens GN=RPL12 PE=1 SV=1;>sp|P30050-2|RL12_HUMAN Isoform 2 of 60S ribosomal protein L12 OS=Homo sapiens GN=RPL12	2	13	13	13	0	4	1	8	2	4	6	12	0	0	0	2	0	4	1	8	2	4	6	12	0	0	0	2	0	4	1	8	2	4	6	12	0	0	0	2	76.4
P30086	P30086	3	3	3	Phosphatidylethanolamine-binding protein 1;Hippocampal cholinergic neurostimulating peptide	PEBP1		>sp|P30086|PEBP1_HUMAN Phosphatidylethanolamine-binding protein 1 OS=Homo sapiens GN=PEBP1 PE=1 SV=3	1	3	3	3	0	0	0	0	0	0	2	0	0	0	0	1	0	0	0	0	0	0	2	0	0	0	0	1	0	0	0	0	0	0	2	0	0	0	0	1	16.6
P30153;F5H3X9;B3KQV6;P30154-4;P30154;P30154-2;E9PH38;C9J9C1;P30154-5;P30154-3;E9PNM7;H0YDG7;J3KR29;E9PPI5;E9PHZ6	P30153;F5H3X9;B3KQV6	9;8;7;4;4;4;3;3;3;3;2;2;2;1;1	9;8;7;4;4;4;3;3;3;3;2;2;2;1;1	9;8;7;4;4;4;3;3;3;3;2;2;2;1;1	Serine/threonine-protein phosphatase 2A 65 kDa regulatory subunit A alpha isoform	PPP2R1A		>sp|P30153|2AAA_HUMAN Serine/threonine-protein phosphatase 2A 65 kDa regulatory subunit A alpha isoform OS=Homo sapiens GN=PPP2R1A PE=1 SV=4;>tr|F5H3X9|F5H3X9_HUMAN Serine/threonine-protein phosphatase 2A 65 kDa regulatory subunit A alpha isoform OS=Homo s	15	9	9	9	0	1	0	1	0	2	4	3	0	0	0	1	0	1	0	1	0	2	4	3	0	0	0	1	0	1	0	1	0	2	4	3	0	0	0	1	20.2
P31327;P31327-3;P31327-2	P31327;P31327-3;P31327-2	18;18;16	18;18;16	18;18;16	Carbamoyl-phosphate synthase [ammonia], mitochondrial	CPS1		>sp|P31327|CPSM_HUMAN Carbamoyl-phosphate synthase [ammonia], mitochondrial OS=Homo sapiens GN=CPS1 PE=1 SV=2;>sp|P31327-3|CPSM_HUMAN Isoform 3 of Carbamoyl-phosphate synthase [ammonia], mitochondrial OS=Homo sapiens GN=CPS1;>sp|P31327-2|CPSM_HUMAN Isoform	3	18	18	18	0	2	0	1	0	1	9	8	0	0	0	0	0	2	0	1	0	1	9	8	0	0	0	0	0	2	0	1	0	1	9	8	0	0	0	0	14.1
P31689-2;P31689;B7Z5C0	P31689-2;P31689	4;4;1	4;4;1	4;4;1	DnaJ homolog subfamily A member 1	DNAJA1		>sp|P31689-2|DNJA1_HUMAN Isoform 2 of DnaJ homolog subfamily A member 1 OS=Homo sapiens GN=DNAJA1;>sp|P31689|DNJA1_HUMAN DnaJ homolog subfamily A member 1 OS=Homo sapiens GN=DNAJA1 PE=1 SV=2	3	4	4	4	0	3	1	1	0	2	2	3	0	1	0	0	0	3	1	1	0	2	2	3	0	1	0	0	0	3	1	1	0	2	2	3	0	1	0	0	15.7
P31939-2;P31939;F5GWY2;H7C1S2;H7C084;C9JLK0;F8WEF0;H7BZU3	P31939-2;P31939;F5GWY2	11;11;10;5;4;3;1;1	11;11;10;5;4;3;1;1	11;11;10;5;4;3;1;1	Bifunctional purine biosynthesis protein PURH;Phosphoribosylaminoimidazolecarboxamide formyltransferase;IMP cyclohydrolase	ATIC		>sp|P31939-2|PUR9_HUMAN Isoform 2 of Bifunctional purine biosynthesis protein PURH OS=Homo sapiens GN=ATIC;>sp|P31939|PUR9_HUMAN Bifunctional purine biosynthesis protein PURH OS=Homo sapiens GN=ATIC PE=1 SV=3;>tr|F5GWY2|F5GWY2_HUMAN Phosphoribosylaminoimid	8	11	11	11	0	4	0	0	0	3	5	4	0	0	0	1	0	4	0	0	0	3	5	4	0	0	0	1	0	4	0	0	0	3	5	4	0	0	0	1	21.7
P31942-3;P31942-2;P31942;B4DHY1;P31942-4;P31942-6;P31942-5	P31942-3;P31942-2;P31942	8;8;8;3;3;2;2	8;8;8;3;3;2;2	8;8;8;3;3;2;2	Heterogeneous nuclear ribonucleoprotein H3	HNRNPH3		>sp|P31942-3|HNRH3_HUMAN Isoform 3 of Heterogeneous nuclear ribonucleoprotein H3 OS=Homo sapiens GN=HNRNPH3;>sp|P31942-2|HNRH3_HUMAN Isoform 2 of Heterogeneous nuclear ribonucleoprotein H3 OS=Homo sapiens GN=HNRNPH3;>sp|P31942|HNRH3_HUMAN Heterogeneous nuc	7	8	8	8	0	2	0	2	0	2	6	3	0	0	0	0	0	2	0	2	0	2	6	3	0	0	0	0	0	2	0	2	0	2	6	3	0	0	0	0	31.6
P31944	P31944	2	2	2	Caspase-14;Caspase-14 subunit p19;Caspase-14 subunit p10	CASP14		>sp|P31944|CASPE_HUMAN Caspase-14 OS=Homo sapiens GN=CASP14 PE=1 SV=2	1	2	2	2	0	1	0	0	0	0	1	0	1	0	0	0	0	1	0	0	0	0	1	0	1	0	0	0	0	1	0	0	0	0	1	0	1	0	0	0	8.3
P31946-2;P31946;Q4VY20;Q4VY19	P31946-2;P31946	10;9;4;4	5;4;2;2	4;3;1;1	14-3-3 protein beta/alpha;14-3-3 protein beta/alpha, N-terminally processed	YWHAB		>sp|P31946-2|1433B_HUMAN Isoform Short of 14-3-3 protein beta/alpha OS=Homo sapiens GN=YWHAB;>sp|P31946|1433B_HUMAN 14-3-3 protein beta/alpha OS=Homo sapiens GN=YWHAB PE=1 SV=3	4	10	5	4	0	6	0	2	0	1	5	9	0	1	1	1	0	4	0	0	0	1	3	5	0	0	0	1	0	3	0	0	0	1	2	4	0	0	0	1	43
P31947-2;P31947	P31947-2;P31947	6;6	3;3	3;3	14-3-3 protein sigma	SFN		>sp|P31947-2|1433S_HUMAN Isoform 2 of 14-3-3 protein sigma OS=Homo sapiens GN=SFN;>sp|P31947|1433S_HUMAN 14-3-3 protein sigma OS=Homo sapiens GN=SFN PE=1 SV=1	2	6	3	3	0	2	0	3	0	1	3	3	0	1	1	0	0	0	0	1	0	1	1	1	0	0	0	0	0	0	0	1	0	1	1	1	0	0	0	0	29.2
P31948;P31948-3;P31948-2;F5H783;F5GXD8;REV__H0Y4A8;H0YGI8;REV__Q9P2M7-2;REV__Q9P2M7	P31948;P31948-3;P31948-2;F5H783	10;9;9;6;3;1;1;1;1	10;9;9;6;3;1;1;1;1	10;9;9;6;3;1;1;1;1	Stress-induced-phosphoprotein 1	STIP1		>sp|P31948|STIP1_HUMAN Stress-induced-phosphoprotein 1 OS=Homo sapiens GN=STIP1 PE=1 SV=1;>sp|P31948-3|STIP1_HUMAN Isoform 3 of Stress-induced-phosphoprotein 1 OS=Homo sapiens GN=STIP1;>sp|P31948-2|STIP1_HUMAN Isoform 2 of Stress-induced-phosphoprotein 1 O	9	10	10	10	0	4	0	1	0	2	7	3	0	0	0	1	0	4	0	1	0	2	7	3	0	0	0	1	0	4	0	1	0	2	7	3	0	0	0	1	17.9
P31949	P31949	4	4	4	Protein S100-A11;Protein S100-A11, N-terminally processed	S100A11		>sp|P31949|S10AB_HUMAN Protein S100-A11 OS=Homo sapiens GN=S100A11 PE=1 SV=2	1	4	4	4	0	0	0	1	0	0	0	3	0	0	0	0	0	0	0	1	0	0	0	3	0	0	0	0	0	0	0	1	0	0	0	3	0	0	0	0	32.4
P32119;A6NIW5;P32119-2	P32119;A6NIW5	12;7;3	11;7;3	11;7;3	Peroxiredoxin-2	PRDX2		>sp|P32119|PRDX2_HUMAN Peroxiredoxin-2 OS=Homo sapiens GN=PRDX2 PE=1 SV=5;>tr|A6NIW5|A6NIW5_HUMAN Peroxiredoxin 2, isoform CRA_a OS=Homo sapiens GN=PRDX2 PE=1 SV=2	3	12	11	11	0	3	0	2	0	2	9	7	2	0	1	1	0	2	0	1	0	2	8	6	1	0	0	1	0	2	0	1	0	2	8	6	1	0	0	1	38.9
P32320	P32320	1	1	1	Cytidine deaminase	CDA		>sp|P32320|CDD_HUMAN Cytidine deaminase OS=Homo sapiens GN=CDA PE=1 SV=2	1	1	1	1	0	1	0	0	0	0	1	1	0	0	0	0	0	1	0	0	0	0	1	1	0	0	0	0	0	1	0	0	0	0	1	1	0	0	0	0	6.8
P32322-2;P32322;P32322-3;J3QL24;J3QKT4;J3KQ22;E2QRB3;J3QR88;J3QLK9;J3QL23;J3QL32;J3KTA8;J3QKT3;J3QRZ0;J3KR12;Q96C36	P32322-2;P32322;P32322-3;J3QL24;J3QKT4;J3KQ22;E2QRB3;J3QR88;J3QLK9;J3QL23;J3QL32	4;4;4;3;3;3;3;2;2;2;2;1;1;1;1;1	4;4;4;3;3;3;3;2;2;2;2;1;1;1;1;1	4;4;4;3;3;3;3;2;2;2;2;1;1;1;1;1	Pyrroline-5-carboxylate reductase 1, mitochondrial;Pyrroline-5-carboxylate reductase	PYCR1		>sp|P32322-2|P5CR1_HUMAN Isoform 2 of Pyrroline-5-carboxylate reductase 1, mitochondrial OS=Homo sapiens GN=PYCR1;>sp|P32322|P5CR1_HUMAN Pyrroline-5-carboxylate reductase 1, mitochondrial OS=Homo sapiens GN=PYCR1 PE=1 SV=2;>sp|P32322-3|P5CR1_HUMAN Isoform	16	4	4	4	0	1	0	3	0	0	3	1	0	0	0	0	0	1	0	3	0	0	3	1	0	0	0	0	0	1	0	3	0	0	3	1	0	0	0	0	17.1
P32969;D6RAN4;E7ESE0;H0Y9V9;H0Y9R4	P32969;D6RAN4;E7ESE0;H0Y9V9	12;11;9;9;5	12;11;9;9;5	12;11;9;9;5	60S ribosomal protein L9	RPL9		>sp|P32969|RL9_HUMAN 60S ribosomal protein L9 OS=Homo sapiens GN=RPL9 PE=1 SV=1;>tr|D6RAN4|D6RAN4_HUMAN 60S ribosomal protein L9 (Fragment) OS=Homo sapiens GN=RPL9 PE=1 SV=2;>tr|E7ESE0|E7ESE0_HUMAN 60S ribosomal protein L9 (Fragment) OS=Homo sapiens GN=RPL	5	12	12	12	0	2	0	2	0	1	3	8	0	0	0	1	0	2	0	2	0	1	3	8	0	0	0	1	0	2	0	2	0	1	3	8	0	0	0	1	62
P33176;E9PET8;O60282;J3KNA1;Q12840;O60282-2;REV__Q13416	P33176	10;4;4;3;3;2;1	10;4;4;3;3;2;1	10;4;4;3;3;2;1	Kinesin-1 heavy chain	KIF5B		>sp|P33176|KINH_HUMAN Kinesin-1 heavy chain OS=Homo sapiens GN=KIF5B PE=1 SV=1	7	10	10	10	0	3	0	1	0	0	3	9	0	0	0	0	0	3	0	1	0	0	3	9	0	0	0	0	0	3	0	1	0	0	3	9	0	0	0	0	11.9
P33991;E5RG31;Q9UJA3-2;Q9UJA3-3;Q9UJA3;Q9UJA3-4	P33991	3;1;1;1;1;1	3;1;1;1;1;1	3;1;1;1;1;1	DNA replication licensing factor MCM4	MCM4		>sp|P33991|MCM4_HUMAN DNA replication licensing factor MCM4 OS=Homo sapiens GN=MCM4 PE=1 SV=5	6	3	3	3	0	0	0	0	0	0	2	1	0	0	0	0	0	0	0	0	0	0	2	1	0	0	0	0	0	0	0	0	0	0	2	1	0	0	0	0	4.3
P33993;P33993-3;P33993-2;C9J8M6	P33993;P33993-3	11;9;5;2	11;9;5;2	11;9;5;2	DNA replication licensing factor MCM7	MCM7		>sp|P33993|MCM7_HUMAN DNA replication licensing factor MCM7 OS=Homo sapiens GN=MCM7 PE=1 SV=4;>sp|P33993-3|MCM7_HUMAN Isoform 3 of DNA replication licensing factor MCM7 OS=Homo sapiens GN=MCM7	4	11	11	11	0	2	0	2	0	3	8	5	0	0	0	0	0	2	0	2	0	3	8	5	0	0	0	0	0	2	0	2	0	3	8	5	0	0	0	0	18.4
P34931	P34931	19	2	2	Heat shock 70 kDa protein 1-like	HSPA1L		>sp|P34931|HS71L_HUMAN Heat shock 70 kDa protein 1-like OS=Homo sapiens GN=HSPA1L PE=1 SV=2	1	19	2	2	3	9	1	8	1	9	11	13	0	1	0	5	0	0	0	2	0	0	0	0	0	0	0	0	0	0	0	2	0	0	0	0	0	0	0	0	28.2
P34932	P34932	5	4	4	Heat shock 70 kDa protein 4	HSPA4		>sp|P34932|HSP74_HUMAN Heat shock 70 kDa protein 4 OS=Homo sapiens GN=HSPA4 PE=1 SV=4	1	5	4	4	0	1	0	2	0	1	0	0	0	0	0	2	0	1	0	1	0	1	0	0	0	0	0	2	0	1	0	1	0	1	0	0	0	0	0	2	9.3
P35052;H7C410;H7C024;P35052-2;H7BZE9;H7BZL4;C9J4Y6	P35052;H7C410;H7C024;P35052-2	9;8;7;5;3;3;2	9;8;7;5;3;3;2	9;8;7;5;3;3;2	Glypican-1;Secreted glypican-1	GPC1		>sp|P35052|GPC1_HUMAN Glypican-1 OS=Homo sapiens GN=GPC1 PE=1 SV=2;>tr|H7C410|H7C410_HUMAN Glypican-1 (Fragment) OS=Homo sapiens GN=GPC1 PE=3 SV=1;>tr|H7C024|H7C024_HUMAN Glypican-1 (Fragment) OS=Homo sapiens GN=GPC1 PE=3 SV=1;>sp|P35052-2|GPC1_HUMAN Isofo	7	9	9	9	0	2	0	4	1	0	3	7	0	0	0	0	0	2	0	4	1	0	3	7	0	0	0	0	0	2	0	4	1	0	3	7	0	0	0	0	17.2
P35241;P35241-5;P35241-4;H0YE16;P35241-2	P35241;P35241-5;P35241-4	7;7;5;1;1	1;1;1;1;1	1;1;1;1;1	Radixin	RDX		>sp|P35241|RADI_HUMAN Radixin OS=Homo sapiens GN=RDX PE=1 SV=1;>sp|P35241-5|RADI_HUMAN Isoform 5 of Radixin OS=Homo sapiens GN=RDX;>sp|P35241-4|RADI_HUMAN Isoform 4 of Radixin OS=Homo sapiens GN=RDX	5	7	1	1	0	3	0	2	0	1	2	4	0	0	0	0	0	0	0	0	0	0	0	1	0	0	0	0	0	0	0	0	0	0	0	1	0	0	0	0	11.1
P35249;C9JZI1;C9J8M3;C9JTT7;H7C1P0;C9JXZ7;C9JGY5;F8WE44;C9JW34	P35249;C9JZI1;C9J8M3	14;13;7;6;5;4;3;3;1	14;13;7;6;5;4;3;3;1	14;13;7;6;5;4;3;3;1	Replication factor C subunit 4	RFC4		>sp|P35249|RFC4_HUMAN Replication factor C subunit 4 OS=Homo sapiens GN=RFC4 PE=1 SV=2;>tr|C9JZI1|C9JZI1_HUMAN Replication factor C subunit 4 OS=Homo sapiens GN=RFC4 PE=1 SV=1;>tr|C9J8M3|C9J8M3_HUMAN Replication factor C subunit 4 (Fragment) OS=Homo sapien	9	14	14	14	0	3	0	4	0	0	11	9	0	0	0	0	0	3	0	4	0	0	11	9	0	0	0	0	0	3	0	4	0	0	11	9	0	0	0	0	42.7
P35250-2;P35250;H7C5P4;H7C5S7;H7C5P1;H7C5Q7;F8WC37;H7C5A0;H7C5G4	P35250-2;P35250;H7C5P4	6;6;3;1;1;1;1;1;1	6;6;3;1;1;1;1;1;1	6;6;3;1;1;1;1;1;1	Replication factor C subunit 2	RFC2		>sp|P35250-2|RFC2_HUMAN Isoform 2 of Replication factor C subunit 2 OS=Homo sapiens GN=RFC2;>sp|P35250|RFC2_HUMAN Replication factor C subunit 2 OS=Homo sapiens GN=RFC2 PE=1 SV=3;>tr|H7C5P4|H7C5P4_HUMAN Replication factor C subunit 2 (Fragment) OS=Homo sap	9	6	6	6	0	0	0	2	0	0	3	2	0	0	0	0	0	0	0	2	0	0	3	2	0	0	0	0	0	0	0	2	0	0	3	2	0	0	0	0	22.8
[truncated: 738 more rows]
[truncated: 76 more columns]

## Sheet: Dimethyl (KR) Sites
Gene names	Proteins	Positions within proteins	Leading proteins	Protein	Protein names	Fasta headers	Localization prob	Score diff	PEP	Score	Delta score	Score for localization	Localization prob IgG-As-1	Score diff IgG-As-1	PEP IgG-As-1	Score IgG-As-1	Localization prob IgG-As-2	Score diff IgG-As-2	PEP IgG-As-2	Score IgG-As-2	Localization prob HA-As-3	Score diff HA-As-3	PEP HA-As-3	Score HA-As-3	Localization prob HA-No-As-1	Score diff HA-No-As-1	PEP HA-No-As-1	Score HA-No-As-1	Localization prob HA-No-As-2	Score diff HA-No-As-2	PEP HA-No-As-2	Score HA-No-As-2	Localization prob HA-No-As-3	Score diff HA-No-As-3	PEP HA-No-As-3	Score HA-No-As-3	Localization prob HA-As-1	Score diff HA-As-1	PEP HA-As-1	Score HA-As-1	Localization prob HA-As-2	Score diff HA-As-2	PEP HA-As-2	Score HA-As-2	Localization prob IgG-As-3	Score diff IgG-As-3	PEP IgG-As-3	Score IgG-As-3	Localization prob IgG-No-As-1
[truncated: 48 more rows]
[truncated: 109 more columns]

[truncated: 2 more sheets: -As SAINTq Analysis, +As SAINTq Analysis]
